# Supplementary material for: Construction and validation of an angiogenesis-related lncRNA prognostic model in lung adenocarcinoma
Source: Front Genet. 2023 Mar 14;14:1083593. doi: 10.3389/fgene.2023.1083593 (PMC10043447; doi:10.3389/fgene.2023.1083593)
Supplement: Supplementary file 2 [file Table14.XLSX]

## Sheet: ceRNA2mRNA.enrichKEGG
ID	Description	GeneRatio	BgRatio	pvalue	p.adjust	qvalue	geneID	Count
hsa04010	MAPK signaling pathway	10/54	294/8113	1.94768e-05	0.00308972	0.00257477	5159/1432/2260/4216/7157/5578/7048/4763/4149/1436	10
hsa05202	Transcriptional misregulation in cancer	8/54	192/8113	3.48132e-05	0.00308972	0.00257477	1027/7157/6667/7048/905/4149/1436/904	8
hsa04933	AGE-RAGE signaling pathway in diabetic complications	6/54	100/8113	4.82769e-05	0.00308972	0.00257477	1432/1027/1287/113026/5578/7048	6
hsa01522	Endocrine resistance	5/54	98/8113	0.0004595	0.0185367	0.0154472	1432/1027/7157/6667/2099	5
hsa04151	PI3K-Akt signaling pathway	9/54	354/8113	0.000482726	0.0185367	0.0154472	10018/5159/9223/1027/2260/1287/7157/5578/1436	9
hsa04928	Parathyroid hormone synthesis, secretion and action	5/54	106/8113	0.000658677	0.0210777	0.0175647	2260/6667/5578/4323/10672	5
hsa01521	EGFR tyrosine kinase inhibitor resistance	4/54	79/8113	0.00182075	0.0499406	0.0416172	10018/5159/5578/4763	4
