# Supplementary material for: Construction and validation of an angiogenesis-related lncRNA prognostic model in lung adenocarcinoma
Source: Front Genet. 2023 Mar 14;14:1083593. doi: 10.3389/fgene.2023.1083593 (PMC10043447; doi:10.3389/fgene.2023.1083593)
Supplement: Supplementary file 3 [file Table3.XLSX]

## Sheet: AngiogenesisGeneexprdiffSig
Symbol	logFC	AveExpr	t	P.Value	adj.P.Val	B
ANGPT4	-1.13461	0.230825	-33.6784	1.23664e-138	1.28611e-136	306.219
TEK	-2.71981	1.83921	-27.4806	4.08372e-107	2.12353e-105	233.699
PECAM1	-2.23851	4.74326	-23.2997	2.89685e-85	1.00424e-83	183.434
VEGFD	-3.32636	1.55388	-22.6048	1.25757e-81	3.26967e-80	175.068
CDH5	-2.35406	3.18171	-22.0858	6.48694e-79	1.34928e-77	168.83
CD36	-2.76545	1.77293	-21.5201	5.79269e-76	1.00407e-74	162.045
TIE1	-1.67534	2.33366	-17.972	9.58365e-58	1.42386e-56	120.167
ANGPT1	-1.75349	1.3881	-17.6022	6.85096e-56	8.90625e-55	115.907
FGF2	-1.11395	0.736266	-16.9389	1.3577e-52	1.5689e-51	108.334
SPP1	4.31389	6.52107	15.7446	9.07166e-47	9.43452e-46	94.9587
VWF	-2.3151	4.27228	-15.4997	1.35522e-45	1.2813e-44	92.2631
ACE	-1.5137	2.51696	-14.7768	3.57829e-42	3.10118e-41	84.4106
ENG	-1.53916	5.24901	-14.0089	1.28052e-38	1.02442e-37	76.2586
TIMP1	1.62865	7.96324	13.5483	1.56565e-36	1.16305e-35	71.4724
FGFR2	-1.70127	2.02675	-13.394	7.6956e-36	5.25091e-35	69.8871
TIMP3	-1.52208	1.75811	-13.3893	8.07832e-36	5.25091e-35	69.8388
THBS2	2.37376	4.32713	12.742	5.77597e-33	3.53353e-32	63.2975
PDGFB	-1.22358	2.8105	-11.6544	2.37917e-28	1.37463e-27	52.7303
FLT4	-0.95896	1.71383	-11.3702	3.48141e-27	1.90561e-26	50.064
IL6	-1.84258	1.96804	-10.7304	1.2551e-24	6.52649e-24	44.2171
CEACAM1	1.49378	3.09538	10.7127	1.47144e-24	7.28715e-24	44.0593
ETS1	-1.13261	3.96305	-10.3085	5.38894e-23	2.5475e-22	40.4864
CCN1	-1.60506	6.02987	-9.9617	1.09853e-21	4.7603e-21	37.4968
VASH1	-0.851539	2.30002	-9.79887	4.41436e-21	1.83638e-20	36.1181
CXCL12	-1.26556	2.72031	-9.64583	1.608e-20	6.43198e-20	34.8373
MMP9	1.95017	4.32878	9.26733	3.69703e-19	1.42404e-18	31.7325
PLAU	1.87475	5.04885	8.9608	4.38157e-18	1.62744e-17	29.286
EFNB2	-1.13009	3.53212	-8.69823	3.46977e-17	1.24433e-16	27.24
NOTCH1	-0.779486	2.72635	-8.38826	3.76251e-16	1.30434e-15	24.8851
TGFB2	-1.01711	1.75247	-7.67395	7.09531e-14	2.38036e-13	19.7173
MMP14	0.990274	5.87659	7.25484	1.29415e-12	4.20598e-12	16.8599
HGF	-0.654078	1.23427	-7.1427	2.75309e-12	8.67642e-12	16.1179
ID1	-1.27363	5.15591	-6.99974	7.10849e-12	2.17436e-11	15.1862
IL1B	-0.863703	1.71951	-6.99143	7.50802e-12	2.23095e-11	15.1325
COL18A1	0.962531	4.31785	6.95811	9.34246e-12	2.69893e-11	14.9179
EGF	0.769099	1.10427	6.93427	1.09193e-11	3.06922e-11	14.7648
SRC	0.550717	3.84076	6.80827	2.47144e-11	6.76395e-11	13.9632
PGF	0.663696	1.35599	6.75857	3.39981e-11	9.06616e-11	13.6505
ITGAV	0.763317	4.44474	6.72785	4.13655e-11	1.0755e-10	13.4582
DLL4	-0.618023	2.55035	-6.49855	1.74746e-10	4.43258e-10	12.0465
HIF1A	0.630223	5.36561	6.19225	1.12306e-09	2.71623e-09	10.2269
TIMP2	-0.773408	5.70467	-6.09983	1.94009e-09	4.58567e-09	9.69304
CCL2	-0.962699	4.31543	-5.97913	3.9215e-09	8.86599e-09	9.00635
ITGA5	-0.766347	3.72182	-5.94135	4.8759e-09	1.07892e-08	8.79393
TGFA	0.848797	2.75886	5.65836	2.40275e-08	5.20596e-08	7.24083
KDR	-0.836745	3.29323	-5.54752	4.40815e-08	9.35608e-08	6.65098
ANPEP	-0.959733	2.92998	-5.05979	5.64067e-07	1.15025e-06	4.18116
TYMP	0.597919	5.27563	5.04158	6.18003e-07	1.23601e-06	4.09295
VEGFC	-0.599958	2.0407	-4.84923	1.59387e-06	3.06967e-06	3.17912
ECM1	0.801561	3.72108	4.23006	2.71446e-05	4.70506e-05	0.461983
ANG	-0.503231	3.03501	-3.77467	0.000176699	0.000291693	-1.31363
THBS1	-0.639735	5.04737	-3.76362	0.000184501	0.000299813	-1.35434
F3	-0.668114	5.09738	-3.59214	0.000355792	0.000560643	-1.97137
PTGS2	-0.802728	3.45688	-3.39399	0.000735823	0.00112538	-2.65006
MET	0.53112	4.57894	2.45291	0.0144639	0.018571	-5.36353
