# Supplementary material for: Construction and validation of an angiogenesis-related lncRNA prognostic model in lung adenocarcinoma
Source: Front Genet. 2023 Mar 14;14:1083593. doi: 10.3389/fgene.2023.1083593 (PMC10043447; doi:10.3389/fgene.2023.1083593)
Supplement: Supplementary file 4 [file Table9.XLSX]

## Sheet: testRisk
id	futime	fustat	RBPMS-AS1	SYNPR-AS1	LINC00460	LINC00857	riskScore	risk
TCGA-05-4405-01A-21R-1858-07	1.67123	0	2.42137	2.05828	0.328261	1.82612	0.603866	Low
TCGA-05-4420-01A-01R-1206-07	2.49863	0	1.71682	1.27717	0.161194	1.80031	0.880444	Low
TCGA-05-4422-01A-01R-1206-07	1	0	1.97431	2.07327	0.976158	1.92261	0.783467	Low
TCGA-05-4424-01A-22R-1858-07	2.50137	0	1.21869	1.45741	0.0287642	0.907842	0.765563	Low
TCGA-05-4427-01A-21R-1858-07	2.16712	0	0.854298	2.02504	0.0626597	1.44333	0.865665	Low
TCGA-05-4432-01A-01R-1206-07	2.08493	0	1.92127	1.40832	0.273852	1.34863	0.723351	Low
TCGA-35-5375-01A-01R-1628-07	0.723288	0	1.64386	0.375511	0.365142	0.0803983	0.736782	Low
TCGA-38-4626-01A-01R-1206-07	7.10959	0	2.35663	0.262564	0.340147	0.819906	0.731197	Low
TCGA-44-2659-01A-01R-0946-07	1.44932	0	1.67923	2.26723	0.287141	1.15929	0.605489	Low
TCGA-44-2661-01A-01R-1107-07	1.22192	0	1.91716	1.13733	0.67602	1.18745	0.787863	Low
TCGA-44-2666-01A-01R-A278-07	0.265753	1	2.53734	1.2666	0.0662141	1.38951	0.60399	Low
TCGA-44-6147-01A-11R-A278-07	1.20822	0	1.10562	1.97925	0.617812	1.19954	0.825671	Low
TCGA-44-6778-01A-11R-1858-07	3.0411	0	1.41601	0.47409	0	0.455653	0.806479	Low
TCGA-44-7659-01A-11R-2066-07	1.21644	0	3.14001	2.43025	0.161087	0.908863	0.33812	Low
TCGA-44-A47G-01A-21R-A24H-07	0.961644	0	0.955873	1.91797	0.999042	1.03445	0.891373	Low
TCGA-49-4510-01A-01R-1206-07	2.45479	1	3.01654	2.07345	0.494705	1.39982	0.457938	Low
TCGA-49-6744-01A-11R-1858-07	2.43836	0	1.74398	0.971645	0.469428	0.843791	0.767041	Low
TCGA-49-AAR0-01A-21R-A39D-07	12.7534	0	2.67637	1.07635	1.17583	0.746756	0.605661	Low
TCGA-49-AARR-01A-11R-A41B-07	13.6767	0	1.73207	2.12107	0	0.417362	0.486574	Low
TCGA-50-5068-01A-01R-1628-07	4.10685	1	3.97105	3.48111	0.597973	2.0335	0.289865	Low
TCGA-50-5935-01A-11R-1755-07	1.78904	1	2.35275	2.03086	0.907959	0.988986	0.545142	Low
TCGA-50-8457-01A-11R-2326-07	2.13425	0	2.14176	2.69821	0.190153	1.58035	0.519178	Low
TCGA-50-8460-01A-11R-2326-07	2.27123	0	1.45771	2.34819	0.319328	0.916384	0.600444	Low
TCGA-55-6642-01A-11R-1858-07	6.70959	0	1.59392	1.48145	0.0374628	2.0105	0.903245	Low
TCGA-55-6970-01A-11R-1949-07	1.27123	1	1.74538	0.815267	0.0918068	1.63497	0.924117	Low
TCGA-55-6971-01A-11R-1949-07	3.83562	0	1.59617	2.16367	1.2927	0.619882	0.644777	Low
TCGA-55-6987-01A-11R-1949-07	5.85479	0	0.983103	1.20843	0.172473	0.508614	0.806038	Low
TCGA-55-7227-01A-11R-2039-07	2.60822	1	2.28128	0.649492	0.376707	1.94025	0.918943	Low
TCGA-55-7574-01A-11R-2039-07	2.72603	1	1.93081	1.72048	0.362788	0.541154	0.549293	Low
TCGA-55-7914-01A-11R-2170-07	0.512329	1	1.53416	1.34504	0.0870233	1.79221	0.905176	Low
TCGA-55-8091-01A-11R-2241-07	1.64384	0	2.26191	1.17597	3.14955	0.899738	0.945856	Low
TCGA-55-8097-01A-11R-2241-07	1.30411	0	2.28033	1.16707	0.0680033	1.27202	0.650572	Low
TCGA-55-8621-01A-11R-2403-07	1.41096	0	1.47092	1.45024	1.27041	1.21726	0.927318	Low
TCGA-55-A494-01A-11R-A24X-07	1.31781	0	2.57788	1.18056	0.657586	1.52923	0.690717	Low
TCGA-55-A4DG-01A-11R-A24H-07	1.66575	0	0.96325	2.58075	0.0313105	0.764281	0.610148	Low
TCGA-62-A46P-01A-11R-A24H-07	1.6274	1	3.44167	0.84501	0	1.19311	0.473188	Low
TCGA-62-A46R-01A-11R-A24H-07	4.72603	1	1.55511	2.04821	0.496237	1.1434	0.682175	Low
TCGA-62-A46Y-01A-11R-A24H-07	1.13425	1	2.31979	0.847828	1.20775	1.14014	0.796952	Low
TCGA-64-1677-01A-01R-0946-07	1.72055	1	1.35525	2.24417	1.1665	1.15111	0.768709	Low
TCGA-64-5774-01A-01R-1628-07	6.9863	0	1.50556	1.35185	1.2886	0.880598	0.862623	Low
TCGA-67-3771-01A-01R-0946-07	1.67123	0	1.75043	1.13605	0.442711	1.74857	0.927997	Low
TCGA-67-3774-01A-01R-0946-07	1.05479	0	1.53209	2.60375	0.661246	1.24886	0.63366	Low
TCGA-67-6215-01A-11R-1755-07	0.476712	0	3.10527	1.55683	0.711883	0.877879	0.454789	Low
TCGA-67-6216-01A-11R-1755-07	0.386301	0	1.72863	2.30947	1.38502	1.26903	0.717406	Low
TCGA-67-6217-01A-11R-1755-07	1.15616	0	1.40056	2.56321	2.52526	1.40668	0.922143	Low
TCGA-69-8253-01A-11R-2287-07	1.16712	0	2.98758	1.40786	0.824134	1.44436	0.576794	Low
TCGA-69-8453-01A-12R-2326-07	1.50685	0	1.67871	1.04495	0.34073	0.985563	0.782802	Low
TCGA-71-6725-01A-11R-1858-07	0.70137	0	1.91594	2.13928	0.433982	1.74532	0.690654	Low
TCGA-78-7143-01A-11R-2039-07	13.5918	1	1.32829	2.03406	0.63093	1.84814	0.901714	Low
TCGA-78-7156-01A-11R-2039-07	2.67397	1	3.2913	2.4734	0.623068	1.61075	0.411072	Low
TCGA-78-7161-01A-11R-2039-07	0.589041	0	1.41174	1.39106	0.975551	1.30851	0.938397	Low
TCGA-78-7162-01A-21R-2066-07	8.68219	1	2.65663	1.54727	0.306023	1.16766	0.532246	Low
TCGA-78-7536-01A-11R-2066-07	0.668493	1	1.64692	1.56069	0	1.3375	0.727044	Low
TCGA-78-7539-01A-11R-2066-07	0.89589	0	0.490941	2.1219	0.661487	1.02527	0.930924	Low
TCGA-86-8076-01A-31R-2241-07	1.33973	0	1.64504	2.31582	0.482561	1.72034	0.721379	Low
TCGA-86-8674-01A-21R-2403-07	1.10959	0	4.48902	1.25168	1.35672	1.64069	0.426399	Low
TCGA-91-6836-01A-21R-1858-07	1.14247	0	0.610849	1.51448	0.298249	0.0574433	0.762698	Low
TCGA-91-8499-01A-11R-2403-07	0.0986301	0	0.141883	1.53489	0	0.0199659	0.832347	Low
TCGA-95-7039-01A-11R-1949-07	0.0931507	0	1.6748	4.10357	0.707437	2.60092	0.605402	Low
TCGA-95-7043-01A-11R-1949-07	0.00547945	0	0.909576	0.817917	0	0.5435	0.890737	Low
TCGA-95-8039-01A-11R-2241-07	0.0739726	0	1.78483	1.59652	1.25638	1.55511	0.884061	Low
TCGA-97-7553-01A-21R-2039-07	5.12329	0	1.95929	0.271024	0.263282	1.26761	0.918414	Low
TCGA-97-8172-01A-11R-2287-07	1.49315	0	3.3146	1.8896	0	0.914545	0.356227	Low
TCGA-97-8177-01A-11R-2287-07	1.36712	0	1.67033	1.24748	1.02537	0.903016	0.811753	Low
TCGA-97-8552-01A-11R-2403-07	1.71507	0	2.4088	1.49489	0.560009	0.915961	0.567042	Low
TCGA-97-A4M1-01A-11R-A24X-07	1.64658	0	2.02622	1.27528	0.396295	0.807289	0.639209	Low
TCGA-97-A4M2-01A-12R-A24X-07	1.70959	0	2.13475	0.683244	0.174235	1.18569	0.760151	Low
TCGA-97-A4M3-01A-11R-A24X-07	1.47945	0	1.68345	1.31261	0.0263466	1.38604	0.775743	Low
TCGA-99-8025-01A-11R-2241-07	2.90411	0	1.65118	2.58741	0.337749	2.32285	0.772149	Low
TCGA-L4-A4E6-01A-11R-A24H-07	1.19178	0	2.19539	0.111505	1.03625	0.283161	0.770669	Low
TCGA-L9-A7SV-01A-11R-A39D-07	1.54795	0	0.970988	2.70957	0	1.85675	0.781035	Low
TCGA-MP-A4TE-01A-22R-A466-07	2.45479	1	2.87872	0.0942709	0.0234028	1.33264	0.704037	Low
TCGA-MP-A4TH-01A-31R-A262-07	1.22192	0	1.92171	0.449715	0.360052	1.40338	0.935994	Low
TCGA-NJ-A55R-01A-11R-A262-07	1.65205	0	1.6068	1.56224	0.449874	0.925854	0.707746	Low
TCGA-05-4398-01A-01R-1206-07	3.92055	0	1.15791	2.30113	0.150484	2.60725	1.01108	High
TCGA-05-4402-01A-01R-1206-07	0.668493	1	0.804803	1.44282	1.97348	1.74802	1.46349	High
TCGA-05-5429-01A-01R-1628-07	0.753425	1	1.60726	0.712351	1.74916	3.14764	1.88798	High
TCGA-35-4122-01A-01R-1107-07	0.616438	0	1.91006	0.962274	4.04784	1.87031	1.64193	High
TCGA-38-4625-01A-01R-1206-07	8.14521	0	0.751428	0	1.9681	1.86097	2.16659	High
TCGA-38-4629-01A-02R-1206-07	2.36712	1	0.701257	0.64725	5.38266	1.7917	3.10653	High
TCGA-44-2662-01A-01R-A278-07	1.31507	0	0.635158	0	3.74755	1.18313	2.46676	High
TCGA-44-2668-01A-01R-A278-07	0.673973	0	0.0836272	0.322482	3.14169	2.06584	3.1175	High
TCGA-44-3917-01A-01R-A278-07	1.07397	0	1.69001	0.0895099	0	1.11642	0.964376	High
TCGA-44-6145-01A-11R-1755-07	0.89863	0	1.1697	0.806757	0.0369232	2.22004	1.2819	High
TCGA-44-7660-01A-11R-2066-07	0.890411	0	0.721277	0.439898	0.0878622	1.06436	1.20153	High
TCGA-44-7670-01A-11R-2066-07	1.45479	0	1.18472	1.0227	2.42479	1.6422	1.49685	High
TCGA-44-8119-01A-11R-2241-07	0.780822	0	0.894444	0.444125	0.107829	1.29068	1.20957	High
TCGA-44-8120-01A-11R-2241-07	0.712329	0	0.972481	1.91347	0.0513377	2.49379	1.12506	High
TCGA-44-A47A-01A-21R-A24H-07	1.27671	0	1.29493	0.170394	0.165363	0.689048	0.98215	High
TCGA-44-A4SS-01A-11R-A24X-07	1.13699	0	1.24021	1.33274	2.54764	1.3505	1.28906	High
TCGA-49-4501-01A-01R-1206-07	3.89315	1	0.903393	2.1929	2.0483	1.2837	1.06151	High
TCGA-49-4506-01A-01R-1206-07	2.73699	1	0.29131	0	0.333347	0.751802	1.46251	High
TCGA-49-6767-01A-11R-1858-07	1.85479	0	0.31395	0.267919	5.81897	1.95296	4.28323	High
TCGA-49-AAQV-01A-11R-A39D-07	1.85479	1	0.765572	1.75141	1.30795	1.71041	1.23137	High
TCGA-49-AAR9-01A-21R-A41B-07	0.712329	1	0.532519	0	0.0259538	2.68973	2.14557	High
TCGA-49-AARO-01A-12R-A41B-07	10.2986	0	0.620944	2.03708	2.35711	1.2498	1.25099	High
TCGA-50-5055-01A-01R-1628-07	5.0137	1	0.929007	1.23574	1.41882	1.11551	1.15298	High
TCGA-50-5072-01A-21R-1858-07	0.684932	1	0.914034	0.558798	2.10297	3.27488	2.65685	High
TCGA-50-6592-01A-11R-1755-07	2.12877	1	1.11829	0	0.748561	2.04008	1.68123	High
TCGA-50-6593-01A-11R-1755-07	0.920548	1	0.806301	2.30103	2.8911	2.06709	1.48669	High
TCGA-55-6968-01A-11R-1949-07	3.54247	1	0.271504	0.574207	0	1.6807	1.55288	High
TCGA-55-6984-01A-11R-1949-07	2.08219	1	1.07623	1.45666	0.389423	2.38275	1.24286	High
TCGA-55-7570-01A-11R-2039-07	2.25753	0	0.258813	0.201568	0.218371	2.20876	2.02311	High
TCGA-55-7816-01A-11R-2170-07	1.28219	1	0.757197	0.578297	0.0836689	1.81186	1.39578	High
TCGA-55-8089-01A-11R-2241-07	1.92329	1	0.619153	0	3.06934	2.50604	3.15882	High
TCGA-55-8094-01A-11R-2241-07	1.48219	0	1.0968	2.0512	1.48926	2.25775	1.22424	High
TCGA-55-8096-01A-11R-2241-07	1.96986	1	0.497402	1.46039	3.12404	1.27787	1.69069	High
TCGA-55-8205-01A-11R-2241-07	1.6411	0	0.578003	0.0397695	4.8043	2.66718	4.30148	High
TCGA-55-8301-01A-11R-2287-07	1.46301	0	0.876748	0.642992	0.162214	1.25655	1.15876	High
TCGA-62-8399-01A-21R-2326-07	7.3863	0	1.10684	1.817	0.0468899	1.95741	0.959033	High
TCGA-62-A46O-01A-11R-A24H-07	3.98356	1	0.880735	0	0.26609	1.68759	1.53564	High
TCGA-67-3770-01A-01R-0946-07	1.67123	0	1.49791	2.23226	4.2391	0.874921	1.09342	High
TCGA-69-7978-01A-11R-2187-07	0.367123	0	1.17862	1.49818	2.76275	1.12427	1.23011	High
TCGA-69-7979-01A-11R-2187-07	0.243836	0	1.35098	0.687268	0.373599	1.00462	0.955097	High
TCGA-73-4666-01A-01R-1206-07	2.19178	0	0.55353	0.0311267	0.754176	0.594658	1.36773	High
TCGA-73-4670-01A-01R-1206-07	0.358904	0	0.99476	0.0536384	1.43144	1.86524	1.82844	High
TCGA-73-4676-01A-01R-1755-07	0.449315	0	2.04076	0.710745	2.63734	1.60406	1.26076	High
TCGA-73-A9RS-01A-11R-A41B-07	0.931507	1	0.708777	0.10878	0	1.04743	1.28323	High
TCGA-78-7146-01A-11R-2039-07	0.473973	1	0.458943	0.0995688	1.46734	2.06253	2.26529	High
TCGA-78-7147-01A-11R-2039-07	1.60548	1	0.661185	1.06463	0.962484	1.31827	1.28567	High
TCGA-78-7148-01A-11R-2039-07	1.71507	1	1.76298	1.13019	3.00057	1.78844	1.37904	High
TCGA-78-7149-01A-11R-2039-07	2.99452	0	0.907393	1.70431	1.20041	1.51588	1.11383	High
TCGA-78-7160-01A-11R-2039-07	1.85753	0	1.52266	1.2381	1.05751	2.25687	1.21928	High
TCGA-78-8660-01A-11R-2403-07	0.879452	1	1.78966	0.066097	1.72953	2.05553	1.56146	High
TCGA-78-8662-01A-11R-2403-07	9.20822	1	0.421473	1.92347	0	2.62774	1.37123	High
TCGA-86-7955-01A-11R-2187-07	1.39178	0	1.54661	0	0.0352316	2.41384	1.45384	High
TCGA-86-8055-01A-11R-2241-07	0.339726	1	0.396122	1.2014	1.83569	1.3139	1.54199	High
TCGA-86-8278-01A-11R-2287-07	1.30411	0	2.01166	0.84227	2.21988	1.20025	1.04133	High
TCGA-91-6830-01A-11R-1949-07	0.164384	0	1.76649	0.719242	0.170212	1.92881	1.02646	High
TCGA-91-6835-01A-11R-1858-07	0.216438	0	0.673007	0.644622	0.233166	1.3395	1.27557	High
TCGA-91-6848-01A-11R-1949-07	0.613699	0	0.170692	0	1.41127	1.38347	2.1096	High
TCGA-91-6849-01A-11R-1949-07	0.0958904	0	1.52861	0.864771	0.7544	1.74833	1.11342	High
TCGA-93-A4JP-01A-11R-A24X-07	1.58356	0	1.72742	0	0.0460113	1.5015	1.08433	High
TCGA-95-A4VN-01A-11R-A262-07	1.51507	0	0.915368	0.875661	0.197925	1.49769	1.15908	High
TCGA-95-A4VP-01A-21R-A262-07	1.65753	0	1.49105	1.11328	0.591831	1.45642	0.959483	High
TCGA-97-8547-01A-11R-2403-07	1.8	0	1.04655	2.28804	3.66525	1.6818	1.40657	High
TCGA-99-8032-01A-11R-2241-07	0.120548	0	1.01277	0.272209	0.641909	1.36215	1.34196	High
TCGA-99-8033-01A-11R-2241-07	1.79726	1	1.52928	0.44349	0.393723	2.79335	1.53183	High
TCGA-J2-8192-01A-11R-2241-07	2.02466	0	1.21072	1.9188	2.31501	1.58233	1.15888	High
TCGA-J2-A4AD-01A-11R-A24H-07	1.50685	1	1.03129	1.48145	0.254498	2.74202	1.34829	High
TCGA-J2-A4AE-01A-21R-A24H-07	1.83836	0	0.875817	1.62069	0.700836	1.08816	0.9516	High
TCGA-L4-A4E5-01A-11R-A24X-07	1.58356	0	0.782834	1.43351	0	2.25977	1.25102	High
TCGA-L9-A743-01A-43R-A39D-07	1.81918	0	1.0237	2.01269	1.65884	1.67745	1.11501	High
TCGA-MN-A4N5-01A-11R-A24X-07	0.230137	0	1.09293	1.78328	0.712054	1.53993	0.96336	High
TCGA-MP-A4SW-01A-21R-A24X-07	4.87123	1	0.97467	1.3535	0.736175	1.76095	1.1788	High
TCGA-MP-A4TC-01A-11R-A24X-07	0.20274	1	1.26464	1.69405	0.784024	1.68789	0.979914	High
TCGA-MP-A4TF-01A-11R-A262-07	0.920548	1	1.26565	0.506926	2.38523	1.44145	1.55824	High
TCGA-MP-A4TK-01A-11R-A24X-07	1.59452	1	0.662409	1.49293	1.07604	1.07393	1.10671	High
