# Supplementary material for: Construction and validation of an angiogenesis-related lncRNA prognostic model in lung adenocarcinoma
Source: Front Genet. 2023 Mar 14;14:1083593. doi: 10.3389/fgene.2023.1083593 (PMC10043447; doi:10.3389/fgene.2023.1083593)
Supplement: Supplementary file 5 [file DataSheet4.ZIP]

Archive with 4 entries (4 files):
- The original data from the PCR instrument/The first plate.pcrd
- The original data from the PCR instrument/The fourth plate.pcrd
- The original data from the PCR instrument/The second plate.pcrd
- The original data from the PCR instrument/The third plate.pcrd
