# Supplementary material for: Construction and validation of an angiogenesis-related lncRNA prognostic model in lung adenocarcinoma
Source: Front Genet. 2023 Mar 14;14:1083593. doi: 10.3389/fgene.2023.1083593 (PMC10043447; doi:10.3389/fgene.2023.1083593)
Supplement: Supplementary file 7 [file Table15.XLSX]

## Sheet: immCell-RiskScore_cor
id	cor	p.value
B cells naive	-0.051067	0.286799
B cells memory	-0.170224	0.00035104
Plasma cells	-0.0571596	0.233086
T cells CD8	0.0847767	0.076672
T cells CD4 naive	NA	NA
T cells CD4 memory resting	-0.179159	0.000166543
T cells CD4 memory activated	0.231578	9.8886e-07
T cells follicular helper	0.0806926	0.092035
T cells regulatory (Tregs)	-0.0525809	0.272733
T cells gamma delta	-0.0398183	0.406353
NK cells resting	0.137002	0.00411367
NK cells activated	0.103835	0.0299859
Monocytes	-0.0473473	0.323401
Macrophages M0	0.177336	0.000194482
Macrophages M1	0.134342	0.00490699
Macrophages M2	-0.0400684	0.403409
Dendritic cells resting	-0.201369	2.22544e-05
Dendritic cells activated	0.107746	0.0242918
Mast cells resting	-0.272271	7.2493e-09
Mast cells activated	0.168921	0.000390203
Eosinophils	0.0589447	0.21879
Neutrophils	0.00365721	0.939233
