# Supplementary material for: Construction and validation of an angiogenesis-related lncRNA prognostic model in lung adenocarcinoma
Source: Front Genet. 2023 Mar 14;14:1083593. doi: 10.3389/fgene.2023.1083593 (PMC10043447; doi:10.3389/fgene.2023.1083593)
Supplement: Supplementary file 10 [file Table6.XLSX]

## Sheet: diffARGs-difflncRNA_cor0.4p0.00
difflncRNA	diffARGs	cor	p.adj
LINC00857	ANGPT4	-0.437659	4.14767e-25
LINC00511	ANGPT4	-0.455405	1.33775e-27
PCAT6	ANGPT4	-0.441969	1.05999e-25
LINC00092	ANGPT4	0.505651	1.66778e-35
PCAT19	ANGPT4	0.598228	4.61075e-54
LINC00551	ANGPT4	0.537505	3.02393e-41
LINC01082	ANGPT4	0.663943	1.98654e-71
MAGI2-AS3	ANGPT4	0.522686	1.69075e-38
MGC27382	ANGPT4	0.601411	8.21738e-55
LHFPL3-AS2	ANGPT4	0.488472	1.18264e-32
EP300-AS1	ANGPT4	0.518463	9.69786e-38
LINC00968	ANGPT4	0.728634	1.78847e-93
FENDRR	ANGPT4	0.727028	7.51422e-93
FGF14-AS2	ANGPT4	0.427382	9.86564e-24
LINC01352	ANGPT4	0.584371	6.75543e-51
SENCR	ANGPT4	0.452165	3.9088e-27
MBNL1-AS1	ANGPT4	0.572491	2.65522e-48
TBX5-AS1	ANGPT4	0.532605	2.53777e-40
LINC00702	ANGPT4	0.625827	7.53936e-61
NAV2-AS2	ANGPT4	0.443421	6.67896e-26
LINC00472	ANGPT4	0.544564	1.32818e-42
LINC00857	TEK	-0.466506	3.10481e-29
LINC00511	TEK	-0.557901	2.95187e-45
SBF2-AS1	TEK	-0.422678	4.04464e-23
PCAT6	TEK	-0.550613	8.61288e-44
RHPN1-AS1	TEK	-0.431362	2.92574e-24
MNX1-AS1	TEK	-0.423669	3.00934e-23
LINC00092	TEK	0.546205	6.35387e-43
PCAT19	TEK	0.799783	1.48008e-126
LINC00551	TEK	0.666578	3.22357e-72
LINC01082	TEK	0.766371	1.50213e-109
MAGI2-AS3	TEK	0.693226	1.10828e-80
MGC27382	TEK	0.711589	4.49118e-87
LHFPL3-AS2	TEK	0.525554	5.09759e-39
EP300-AS1	TEK	0.560954	7.00133e-46
LINC00968	TEK	0.814783	2.78947e-135
HHIP-AS1	TEK	0.451222	5.32398e-27
FENDRR	TEK	0.886841	3.5629e-192
FGF14-AS2	TEK	0.503782	3.4667e-35
LINC01352	TEK	0.735412	3.71346e-96
RGS5	TEK	0.584162	7.51995e-51
SENCR	TEK	0.583338	1.14657e-50
MBNL1-AS1	TEK	0.680832	1.2397e-76
TBX5-AS1	TEK	0.712505	2.09165e-87
GATA6-AS1	TEK	0.446842	2.22245e-26
LINC00702	TEK	0.708261	7.04038e-86
SFTA1P	TEK	0.480318	2.35402e-31
NAV2-AS2	TEK	0.594525	3.34775e-53
LINC00472	TEK	0.717219	3.89671e-89
SNHG3	PECAM1	-0.416681	2.38132e-22
LINC00857	PECAM1	-0.426068	1.46492e-23
LINC00511	PECAM1	-0.508257	5.96281e-36
SBF2-AS1	PECAM1	-0.413442	6.0952e-22
PCAT6	PECAM1	-0.523167	1.38446e-38
RHPN1-AS1	PECAM1	-0.43739	4.50908e-25
MNX1-AS1	PECAM1	-0.404089	8.7231e-21
LINC00092	PECAM1	0.503246	4.27028e-35
PCAT19	PECAM1	0.784164	3.14739e-118
LINC00551	PECAM1	0.607695	2.57777e-56
LINC01082	PECAM1	0.694946	2.9283e-81
MAGI2-AS3	PECAM1	0.693843	6.88104e-81
MGC27382	PECAM1	0.64537	4.38995e-66
LHFPL3-AS2	PECAM1	0.476456	9.43651e-31
EP300-AS1	PECAM1	0.465663	4.15234e-29
LINC00968	PECAM1	0.763839	2.23343e-108
HHIP-AS1	PECAM1	0.406763	4.10912e-21
FENDRR	PECAM1	0.804034	5.94993e-129
FGF14-AS2	PECAM1	0.457258	7.2169e-28
LINC01352	PECAM1	0.691081	5.7513e-80
RGS5	PECAM1	0.673058	3.40239e-74
SENCR	PECAM1	0.582557	1.70889e-50
MBNL1-AS1	PECAM1	0.620824	1.43921e-59
TBX5-AS1	PECAM1	0.750874	1.34291e-102
LINC00702	PECAM1	0.681418	8.06749e-77
SFTA1P	PECAM1	0.4515	4.85995e-27
NAV2-AS2	PECAM1	0.527105	2.65081e-39
LINC00472	PECAM1	0.620256	2.00531e-59
LINC00857	VEGFD	-0.453965	2.15735e-27
LINC00511	VEGFD	-0.577842	1.85689e-49
SBF2-AS1	VEGFD	-0.406631	4.26367e-21
PCAT6	VEGFD	-0.471222	6.01007e-30
LINC00092	VEGFD	0.604518	1.49793e-55
RBPMS-AS1	VEGFD	0.463345	9.20519e-29
PCAT19	VEGFD	0.695476	1.93968e-81
LINC00551	VEGFD	0.628047	2.0025e-61
LINC01082	VEGFD	0.697737	3.30713e-82
MAGI2-AS3	VEGFD	0.576474	3.68005e-49
MGC27382	VEGFD	0.719324	6.41298e-90
LHFPL3-AS2	VEGFD	0.642624	2.51814e-65
EP300-AS1	VEGFD	0.594716	3.02565e-53
LINC00968	VEGFD	0.847841	1.14044e-157
HHIP-AS1	VEGFD	0.5007	1.14686e-34
FENDRR	VEGFD	0.850701	7.45422e-160
FGF14-AS2	VEGFD	0.552951	2.94709e-44
LINC01352	VEGFD	0.681375	8.3221e-77
RGS5	VEGFD	0.4543	1.93133e-27
SENCR	VEGFD	0.473047	3.16471e-30
MBNL1-AS1	VEGFD	0.633609	6.88888e-63
TBX5-AS1	VEGFD	0.718635	1.15976e-89
GATA6-AS1	VEGFD	0.50121	9.41643e-35
LINC00702	VEGFD	0.585264	4.27008e-51
ADIRF-AS1	VEGFD	0.416089	2.82818e-22
SFTA1P	VEGFD	0.623483	3.02236e-60
NAV2-AS2	VEGFD	0.585406	3.97079e-51
LINC00472	VEGFD	0.669858	3.26604e-73
LINC00511	CDH5	-0.504532	2.58516e-35
SBF2-AS1	CDH5	-0.447912	1.57023e-26
LINC00092	CDH5	0.506141	1.37535e-35
PCAT19	CDH5	0.780452	2.37395e-116
LINC00551	CDH5	0.611815	2.54946e-57
LINC01082	CDH5	0.702849	5.70202e-84
MAGI2-AS3	CDH5	0.631226	2.94188e-62
MGC27382	CDH5	0.632409	1.43324e-62
LHFPL3-AS2	CDH5	0.461136	1.95366e-28
EP300-AS1	CDH5	0.469727	1.0144e-29
LINC00968	CDH5	0.731958	8.85559e-95
FENDRR	CDH5	0.835826	5.86064e-149
FGF14-AS2	CDH5	0.429591	5.03758e-24
LINC01352	CDH5	0.675189	7.42448e-75
RGS5	CDH5	0.656124	3.92795e-69
SENCR	CDH5	0.541028	6.40735e-42
MBNL1-AS1	CDH5	0.604756	1.31419e-55
TBX5-AS1	CDH5	0.707881	9.61736e-86
LINC00702	CDH5	0.658009	1.11368e-69
SFTA1P	CDH5	0.401749	1.67525e-20
NAV2-AS2	CDH5	0.548763	1.99989e-43
LINC00472	CDH5	0.620166	2.11214e-59
LINC00857	CD36	-0.460923	2.09958e-28
LINC00511	CD36	-0.478434	4.6406e-31
PCAT6	CD36	-0.492401	2.72082e-33
LINC00092	CD36	0.509679	3.39095e-36
PCAT19	CD36	0.648529	5.75052e-67
LINC00551	CD36	0.518754	8.60442e-38
LINC01082	CD36	0.626421	5.29376e-61
MAGI2-AS3	CD36	0.565263	8.96118e-47
MGC27382	CD36	0.680272	1.86651e-76
LHFPL3-AS2	CD36	0.569226	1.31565e-47
EP300-AS1	CD36	0.51626	2.38785e-37
LINC00968	CD36	0.716191	9.34804e-89
HHIP-AS1	CD36	0.458581	4.63111e-28
FENDRR	CD36	0.734376	9.66722e-96
FGF14-AS2	CD36	0.479248	3.4637e-31
LINC01352	CD36	0.59091	2.26409e-52
RGS5	CD36	0.421416	5.88669e-23
SENCR	CD36	0.437614	4.20474e-25
MBNL1-AS1	CD36	0.560139	1.02969e-45
TBX5-AS1	CD36	0.572967	2.09985e-48
GATA6-AS1	CD36	0.494039	1.46764e-33
LINC00702	CD36	0.543272	2.3644e-42
SFTA1P	CD36	0.500402	1.28668e-34
NAV2-AS2	CD36	0.499009	2.20233e-34
LINC00472	CD36	0.602931	3.58197e-55
LINC00511	TIE1	-0.456641	8.8625e-28
SBF2-AS1	TIE1	-0.444854	4.21917e-26
LINC00092	TIE1	0.461674	1.62751e-28
PCAT19	TIE1	0.755287	1.59106e-104
LINC00551	TIE1	0.556806	4.92592e-45
LINC01082	TIE1	0.614094	6.99523e-58
MAGI2-AS3	TIE1	0.61293	1.3561e-57
MGC27382	TIE1	0.556367	6.04351e-45
LHFPL3-AS2	TIE1	0.404798	7.15197e-21
EP300-AS1	TIE1	0.424567	2.29991e-23
LINC00968	TIE1	0.649906	2.354e-67
FENDRR	TIE1	0.752841	1.88133e-103
FGF14-AS2	TIE1	0.403557	1.01161e-20
LINC01352	TIE1	0.644723	6.63376e-66
RGS5	TIE1	0.617416	1.04093e-58
SENCR	TIE1	0.549694	1.3097e-43
MBNL1-AS1	TIE1	0.546355	5.94242e-43
TBX5-AS1	TIE1	0.682014	5.2014e-77
LINC00702	TIE1	0.641263	5.94147e-65
NAV2-AS2	TIE1	0.499288	1.97866e-34
LINC00472	TIE1	0.550661	8.43091e-44
LINC00511	ANGPT1	-0.495762	7.63694e-34
PCAT6	ANGPT1	-0.493689	1.67511e-33
LINC00092	ANGPT1	0.509352	3.86102e-36
PCAT19	ANGPT1	0.631188	3.00981e-62
LINC00551	ANGPT1	0.528266	1.62111e-39
LINC01082	ANGPT1	0.594974	2.638e-53
MAGI2-AS3	ANGPT1	0.607716	2.54819e-56
MGC27382	ANGPT1	0.616024	2.31836e-58
LHFPL3-AS2	ANGPT1	0.550748	8.10442e-44
EP300-AS1	ANGPT1	0.518125	1.11383e-37
LINC00968	ANGPT1	0.800365	7.00986e-127
HHIP-AS1	ANGPT1	0.427343	9.9817e-24
FENDRR	ANGPT1	0.724291	8.48974e-92
FGF14-AS2	ANGPT1	0.481089	1.78037e-31
LINC01352	ANGPT1	0.683127	2.2865e-77
RGS5	ANGPT1	0.535713	6.61043e-41
SENCR	ANGPT1	0.444763	4.34314e-26
MBNL1-AS1	ANGPT1	0.641961	3.82951e-65
TBX5-AS1	ANGPT1	0.79275	1.01985e-122
GATA6-AS1	ANGPT1	0.42893	6.16239e-24
LINC00702	ANGPT1	0.622354	5.87307e-60
SFTA1P	ANGPT1	0.48569	3.31121e-32
NAV2-AS2	ANGPT1	0.484971	4.31401e-32
LINC00472	ANGPT1	0.641378	5.52932e-65
PCAT6	FGF2	-0.515875	2.79296e-37
LINC00092	FGF2	0.435504	8.13709e-25
PCAT19	FGF2	0.576799	3.13009e-49
LINC00551	FGF2	0.417706	1.76317e-22
LINC01082	FGF2	0.510019	2.96137e-36
MAGI2-AS3	FGF2	0.603283	2.95344e-55
MGC27382	FGF2	0.493176	2.03281e-33
LINC00968	FGF2	0.652913	3.29216e-68
FENDRR	FGF2	0.615945	2.42524e-58
FGF14-AS2	FGF2	0.418568	1.3685e-22
LINC01352	FGF2	0.581946	2.3314e-50
SENCR	FGF2	0.469079	1.2713e-29
MBNL1-AS1	FGF2	0.551106	6.87938e-44
TBX5-AS1	FGF2	0.568752	1.65743e-47
LINC00702	FGF2	0.612426	1.80461e-57
LINC00472	FGF2	0.617754	8.56556e-59
LINC00511	SPP1	0.475004	1.58282e-30
LINC00092	SPP1	-0.40195	1.58486e-20
PCAT19	SPP1	-0.442533	8.85985e-26
LINC01082	SPP1	-0.458981	4.0507e-28
MGC27382	SPP1	-0.483878	6.44227e-32
LHFPL3-AS2	SPP1	-0.416662	2.39418e-22
EP300-AS1	SPP1	-0.434321	1.17569e-24
LINC00968	SPP1	-0.482397	1.10675e-31
FENDRR	SPP1	-0.550474	9.17719e-44
MBNL1-AS1	SPP1	-0.455787	1.17816e-27
SFTA1P	SPP1	-0.41047	1.43165e-21
LINC00472	SPP1	-0.471854	4.81721e-30
LINC00511	VWF	-0.495234	9.32873e-34
SBF2-AS1	VWF	-0.423682	2.99837e-23
LINC00092	VWF	0.469982	9.28135e-30
PCAT19	VWF	0.633566	7.06894e-63
LINC00551	VWF	0.503463	3.92654e-35
LINC01082	VWF	0.510371	2.57317e-36
MAGI2-AS3	VWF	0.562825	2.87901e-46
MGC27382	VWF	0.556842	4.84476e-45
LHFPL3-AS2	VWF	0.469519	1.09032e-29
EP300-AS1	VWF	0.438043	3.67605e-25
LINC00968	VWF	0.634863	3.19236e-63
FENDRR	VWF	0.680136	2.0616e-76
LINC01352	VWF	0.599555	2.25147e-54
RGS5	VWF	0.663068	3.61495e-71
SENCR	VWF	0.504883	2.25391e-35
MBNL1-AS1	VWF	0.577814	1.88197e-49
TBX5-AS1	VWF	0.680657	1.40827e-76
LINC00702	VWF	0.607681	2.59674e-56
NAV2-AS2	VWF	0.465834	3.91541e-29
LINC00472	VWF	0.560966	6.96506e-46
LINC00511	ACE	-0.410007	1.63475e-21
SBF2-AS1	ACE	-0.456816	8.36688e-28
LINC00092	ACE	0.414205	4.88482e-22
PCAT19	ACE	0.585144	4.53997e-51
LINC00551	ACE	0.511975	1.35308e-36
LINC01082	ACE	0.549446	1.46621e-43
MAGI2-AS3	ACE	0.457926	5.76875e-28
MGC27382	ACE	0.508914	4.5949e-36
LINC00968	ACE	0.543707	1.94711e-42
FENDRR	ACE	0.720845	1.72369e-90
LINC01352	ACE	0.488493	1.1743e-32
RGS5	ACE	0.442901	7.88706e-26
SENCR	ACE	0.453651	2.39226e-27
MBNL1-AS1	ACE	0.450996	5.73212e-27
TBX5-AS1	ACE	0.530697	5.75466e-40
LINC00702	ACE	0.451521	4.82833e-27
NAV2-AS2	ACE	0.411106	1.19351e-21
LINC00472	ACE	0.490384	5.8004e-33
SBF2-AS1	ENG	-0.453102	2.86902e-27
LINC00092	ENG	0.479577	3.07647e-31
PCAT19	ENG	0.544854	1.16676e-42
LINC00551	ENG	0.45597	1.10906e-27
LINC01082	ENG	0.506477	1.2049e-35
MAGI2-AS3	ENG	0.547888	2.97289e-43
MGC27382	ENG	0.42634	1.34983e-23
LINC00968	ENG	0.547769	3.13608e-43
FENDRR	ENG	0.581553	2.84657e-50
LINC01352	ENG	0.573043	2.02318e-48
RGS5	ENG	0.539607	1.20049e-41
SENCR	ENG	0.54419	1.56996e-42
MBNL1-AS1	ENG	0.451691	4.56676e-27
TBX5-AS1	ENG	0.624981	1.24577e-60
LINC00702	ENG	0.564122	1.54857e-46
LINC01082	TIMP1	-0.415687	3.17684e-22
MGC27382	TIMP1	-0.400765	2.20218e-20
EP300-AS1	TIMP1	-0.504208	2.93495e-35
LINC00968	TIMP1	-0.442848	8.01752e-26
FENDRR	TIMP1	-0.482172	1.2009e-31
MBNL1-AS1	TIMP1	-0.40403	8.86535e-21
LINC00472	TIMP1	-0.432088	2.34395e-24
LINC00092	FGFR2	0.507397	8.37656e-36
PCAT19	FGFR2	0.445363	3.58511e-26
LINC01082	FGFR2	0.416317	2.64762e-22
MAGI2-AS3	FGFR2	0.472853	3.38783e-30
MGC27382	FGFR2	0.52312	1.41155e-38
LHFPL3-AS2	FGFR2	0.582404	1.84644e-50
EP300-AS1	FGFR2	0.57921	9.32529e-50
LINC00968	FGFR2	0.525901	4.4054e-39
HHIP-AS1	FGFR2	0.408032	2.87117e-21
FENDRR	FGFR2	0.544022	1.69179e-42
FGF14-AS2	FGFR2	0.423651	3.02375e-23
LINC01352	FGFR2	0.486827	2.17632e-32
MBNL1-AS1	FGFR2	0.602911	3.61954e-55
TBX5-AS1	FGFR2	0.541466	5.28089e-42
GATA6-AS1	FGFR2	0.490525	5.50305e-33
LINC00702	FGFR2	0.421695	5.42118e-23
SFTA1P	FGFR2	0.415935	2.95703e-22
LINC00472	FGFR2	0.554401	1.50774e-44
LINC00467	TIMP3	-0.438239	3.45822e-25
PCAT19	TIMP3	0.427659	9.07682e-24
LINC01082	TIMP3	0.410809	1.29958e-21
MAGI2-AS3	TIMP3	0.613865	7.96602e-58
MGC27382	TIMP3	0.406874	3.98321e-21
LINC00968	TIMP3	0.551484	5.78754e-44
FENDRR	TIMP3	0.502131	6.58835e-35
LINC01352	TIMP3	0.546796	4.8701e-43
SENCR	TIMP3	0.40401	8.91343e-21
MBNL1-AS1	TIMP3	0.522491	1.83363e-38
TBX5-AS1	TIMP3	0.639493	1.80459e-64
LINC00702	TIMP3	0.663497	2.69613e-71
LINC00472	TIMP3	0.455146	1.4576e-27
LINC00511	THBS2	0.407109	3.72828e-21
RBPMS-AS1	THBS2	-0.46497	5.27081e-29
LINC01082	THBS2	-0.442699	8.40732e-26
MGC27382	THBS2	-0.450727	6.26015e-27
LHFPL3-AS2	THBS2	-0.40886	2.26912e-21
FENDRR	THBS2	-0.474592	1.83194e-30
SFTA1P	THBS2	-0.456786	8.44504e-28
LINC01426	PDGFB	-0.405335	6.15046e-21
PCAT19	PDGFB	0.520328	4.49726e-38
LINC01082	PDGFB	0.467954	1.88025e-29
MAGI2-AS3	PDGFB	0.432426	2.11439e-24
LINC00968	PDGFB	0.444901	4.15716e-26
FENDRR	PDGFB	0.528277	1.61434e-39
LINC01352	PDGFB	0.411904	9.49035e-22
RGS5	PDGFB	0.425945	1.51979e-23
TBX5-AS1	PDGFB	0.458698	4.45459e-28
LINC00702	PDGFB	0.513257	8.07554e-37
LINC00472	PDGFB	0.430221	4.15381e-24
PCAT19	FLT4	0.574908	8.03096e-49
LINC00551	FLT4	0.440616	1.63057e-25
LINC01082	FLT4	0.453906	2.19945e-27
MAGI2-AS3	FLT4	0.489048	9.55056e-33
MGC27382	FLT4	0.411696	1.00741e-21
LINC00968	FLT4	0.493369	1.88988e-33
FENDRR	FLT4	0.592634	9.12789e-53
LINC01352	FLT4	0.523926	1.00882e-38
RGS5	FLT4	0.502096	6.67652e-35
SENCR	FLT4	0.463893	7.62961e-29
TBX5-AS1	FLT4	0.549399	1.49712e-43
LINC00702	FLT4	0.498634	2.54374e-34
NAV2-AS2	FLT4	0.416225	2.71854e-22
LINC00472	FLT4	0.442049	1.03378e-25
PCAT19	IL6	0.433885	1.3457e-24
SNHG3	ETS1	-0.408616	2.43148e-21
PITPNA-AS1	ETS1	-0.496517	5.72567e-34
PCAT6	ETS1	-0.495105	9.79568e-34
LINC00467	ETS1	-0.418099	1.57081e-22
PCAT19	ETS1	0.523809	1.05934e-38
MAGI2-AS3	ETS1	0.566368	5.26129e-47
MGC27382	ETS1	0.413351	6.25556e-22
LINC00968	ETS1	0.50323	4.29573e-35
FENDRR	ETS1	0.502339	6.07966e-35
LINC01352	ETS1	0.508171	6.16782e-36
RGS5	ETS1	0.475355	1.39764e-30
SENCR	ETS1	0.504926	2.21648e-35
MBNL1-AS1	ETS1	0.457995	5.63829e-28
TBX5-AS1	ETS1	0.588812	6.79014e-52
LINC00702	ETS1	0.55995	1.12544e-45
LINC00472	ETS1	0.50836	5.72479e-36
MAGI2-AS3	CCN1	0.503393	4.033e-35
LINC00968	CCN1	0.445311	3.64404e-26
FENDRR	CCN1	0.422927	3.75587e-23
LINC01352	CCN1	0.432043	2.37541e-24
MBNL1-AS1	CCN1	0.532082	3.17754e-40
TBX5-AS1	CCN1	0.492988	2.18157e-33
LINC00702	CCN1	0.501293	9.12016e-35
PCAT19	VASH1	0.467427	2.25759e-29
MAGI2-AS3	VASH1	0.495587	8.15976e-34
LINC00968	VASH1	0.421832	5.2057e-23
FENDRR	VASH1	0.51468	4.53902e-37
LINC01352	VASH1	0.471429	5.5903e-30
RGS5	VASH1	0.427443	9.6905e-24
SENCR	VASH1	0.509476	3.67605e-36
TBX5-AS1	VASH1	0.541431	5.36065e-42
LINC00702	VASH1	0.425195	1.90501e-23
PCAT19	CXCL12	0.456806	8.39224e-28
MAGI2-AS3	CXCL12	0.599781	1.99299e-54
LINC00968	CXCL12	0.472557	3.76069e-30
LINC01352	CXCL12	0.548262	2.51031e-43
RGS5	CXCL12	0.505102	2.06907e-35
SENCR	CXCL12	0.492114	3.03121e-33
MBNL1-AS1	CXCL12	0.414427	4.58146e-22
TBX5-AS1	CXCL12	0.648953	4.37173e-67
LINC00702	CXCL12	0.533702	1.58146e-40
LINC00460	PLAU	0.415699	3.1669e-22
RBPMS-AS1	PLAU	-0.425822	1.57694e-23
LHFPL3-AS2	PLAU	-0.431557	2.7574e-24
SNHG3	EFNB2	-0.420357	8.06208e-23
PCAT6	EFNB2	-0.4124	8.22777e-22
LINC00460	EFNB2	0.407292	3.54046e-21
MAGI2-AS3	EFNB2	0.479214	3.50474e-31
FENDRR	EFNB2	0.427229	1.03224e-23
LINC01352	EFNB2	0.412721	7.50158e-22
TBX5-AS1	EFNB2	0.431387	2.90489e-24
LINC00702	EFNB2	0.473415	2.77981e-30
LINC00472	EFNB2	0.423795	2.90014e-23
FENDRR	NOTCH1	0.45565	1.23289e-27
MBNL1-AS1	NOTCH1	0.412783	7.37072e-22
TBX5-AS1	NOTCH1	0.431814	2.54872e-24
LINC00472	NOTCH1	0.403353	1.07083e-20
MAGI2-AS3	TGFB2	0.4264	1.32577e-23
MBNL1-AS1	TGFB2	0.458445	4.84708e-28
TBX5-AS1	TGFB2	0.427239	1.02959e-23
LINC00702	TGFB2	0.434418	1.141e-24
RBPMS-AS1	MMP14	-0.448478	1.30657e-26
SFTA1P	MMP14	-0.44426	5.10367e-26
PCAT19	HGF	0.414979	3.90484e-22
MAGI2-AS3	HGF	0.462993	1.03796e-28
LINC00968	HGF	0.47172	5.04676e-30
FENDRR	HGF	0.407412	3.42375e-21
LINC01352	HGF	0.459511	3.38792e-28
RGS5	HGF	0.487186	1.90602e-32
TBX5-AS1	HGF	0.605321	9.62193e-56
LINC00702	HGF	0.426573	1.25922e-23
LINC00472	HGF	0.414937	3.95094e-22
PCAT19	DLL4	0.421636	5.51475e-23
RGS5	DLL4	0.432246	2.23341e-24
SNHG3	TIMP2	-0.424901	2.08076e-23
PITPNA-AS1	TIMP2	-0.426415	1.32033e-23
MAGI2-AS3	TIMP2	0.474327	2.01193e-30
TBX5-AS1	TIMP2	0.51154	1.61127e-36
LINC00702	TIMP2	0.507557	7.86538e-36
SYNPR-AS1	ITGA5	-0.452116	3.97123e-27
LINC00702	ITGA5	0.432263	2.22221e-24
MAGI2-AS3	THBS1	0.43629	6.36619e-25
LINC00702	THBS1	0.404154	8.56973e-21
