# Supplementary material for: Construction and validation of an angiogenesis-related lncRNA prognostic model in lung adenocarcinoma
Source: Front Genet. 2023 Mar 14;14:1083593. doi: 10.3389/fgene.2023.1083593 (PMC10043447; doi:10.3389/fgene.2023.1083593)
Supplement: Supplementary file 13 [file Table11.XLSX]

## Sheet: lncRNA-miRNA-mRNA-relation
miRNA	lncRNA	mRNA
hsa-miR-1224-5p	LINC00460	KLHL15
hsa-miR-1224-5p	LINC00460	PPP1R9B
hsa-miR-149-5p	LINC00460	ATP5MF-PTCD1
hsa-miR-149-5p	LINC00460	EIF5
hsa-miR-149-5p	LINC00460	PTCD1
hsa-miR-149-5p	LINC00460	SLCO3A1
hsa-miR-24-3p	LINC00460	TSPAN14
hsa-miR-24-3p	LINC00460	LMNB2
hsa-miR-24-3p	LINC00460	BCL2L11
hsa-miR-24-3p	LINC00460	ABHD2
hsa-miR-24-3p	LINC00460	CMTM4
hsa-miR-24-3p	LINC00460	AGPAT3
hsa-miR-24-3p	LINC00460	SSR1
hsa-miR-24-3p	LINC00460	PDGFRB
hsa-miR-24-3p	LINC00460	BVES
hsa-miR-24-3p	LINC00460	MAPK14
hsa-miR-24-3p	LINC00460	RAP2C
hsa-miR-24-3p	LINC00460	GUCD1
hsa-miR-24-3p	LINC00460	MLEC
hsa-miR-24-3p	LINC00460	INAVA
hsa-miR-24-3p	LINC00460	YOD1
hsa-miR-24-3p	LINC00460	ACVR1B
hsa-miR-24-3p	LINC00460	GBA2
hsa-miR-24-3p	LINC00460	SNTB1
hsa-miR-24-3p	LINC00460	VCPIP1
hsa-miR-24-3p	LINC00460	ABCB9
hsa-miR-24-3p	LINC00460	NEK6
hsa-miR-24-3p	LINC00460	PRKCH
hsa-miR-24-3p	LINC00460	SH3PXD2A
hsa-miR-24-3p	LINC00460	AAK1
hsa-miR-24-3p	LINC00460	MAGI1
hsa-miR-24-3p	LINC00460	VGLL3
hsa-miR-24-3p	LINC00460	STRADB
hsa-miR-24-3p	LINC00460	ZNF217
hsa-miR-24-3p	LINC00460	RAB11FIP1
hsa-miR-24-3p	LINC00460	TOP1
hsa-miR-24-3p	LINC00460	CDKN1B
hsa-miR-24-3p	LINC00460	SESN1
hsa-miR-24-3p	LINC00460	H2AX
hsa-miR-24-3p	LINC00460	MBOAT1
hsa-miR-296-5p	LINC00460	FGFR1
hsa-miR-3129-5p	LINC00460	GOLIM4
hsa-miR-3129-5p	LINC00460	MAP3K4
hsa-miR-3129-5p	LINC00460	QKI
hsa-miR-3129-5p	LINC00460	COL4A5
hsa-miR-338-3p	LINC00460	ZDHHC18
hsa-miR-338-3p	LINC00460	NRP1
hsa-miR-485-5p	LINC00460	WDTC1
hsa-miR-485-5p	LINC00460	PPARGC1A
hsa-miR-485-5p	LINC00460	PLCD3
hsa-miR-485-5p	LINC00460	MIDEAS
hsa-miR-485-5p	LINC00460	CDC42BPA
hsa-miR-150-5p	LINC00857	NR2F2
hsa-miR-150-5p	LINC00857	TP53
hsa-miR-150-5p	LINC00857	EPHB2
hsa-miR-150-5p	LINC00857	SP1
hsa-miR-150-5p	LINC00857	ADIPOR2
hsa-miR-150-5p	LINC00857	PRKCA
hsa-miR-150-5p	LINC00857	GOSR1
hsa-miR-150-5p	LINC00857	MMP14
hsa-miR-150-5p	LINC00857	EGR2
hsa-miR-150-5p	LINC00857	VPS53
hsa-miR-340-5p	LINC00857	DR1
hsa-miR-370-3p	LINC00857	NSUN4
hsa-miR-370-3p	LINC00857	TGFBR2
hsa-miR-370-3p	LINC00857	NF1
hsa-miR-370-3p	LINC00857	PARVB
hsa-miR-370-3p	LINC00857	CYB561D1
hsa-miR-370-3p	LINC00857	LIN28A
hsa-miR-370-5p	LINC00857	CRY2
hsa-miR-370-5p	LINC00857	MIDEAS
hsa-miR-22-3p	RBPMS-AS1	ARPC5
hsa-miR-22-3p	RBPMS-AS1	CCNT2
hsa-miR-22-3p	RBPMS-AS1	MAX
hsa-miR-22-3p	RBPMS-AS1	CSF1R
hsa-miR-22-3p	RBPMS-AS1	C5orf24
hsa-miR-22-3p	RBPMS-AS1	TET2
hsa-miR-22-3p	RBPMS-AS1	LIN7C
hsa-miR-22-3p	RBPMS-AS1	MTDH
hsa-miR-22-3p	RBPMS-AS1	ARHGEF26
hsa-miR-22-3p	RBPMS-AS1	ESR1
hsa-miR-22-3p	RBPMS-AS1	RAB5B
hsa-miR-22-3p	RBPMS-AS1	MTHFR
hsa-miR-299-5p	RBPMS-AS1	CREBZF
hsa-miR-31-5p	RBPMS-AS1	CCNT1
hsa-miR-31-5p	RBPMS-AS1	STK40
hsa-miR-31-5p	RBPMS-AS1	BAHD1
hsa-miR-31-5p	RBPMS-AS1	RDX
hsa-miR-31-5p	RBPMS-AS1	JAZF1
hsa-miR-31-5p	RBPMS-AS1	SLC1A2
hsa-miR-31-5p	RBPMS-AS1	NFAT5
hsa-miR-31-5p	RBPMS-AS1	SPRED1
hsa-miR-31-5p	RBPMS-AS1	HIF1AN
hsa-miR-31-5p	RBPMS-AS1	GNA13
hsa-miR-31-5p	RBPMS-AS1	SERTAD2
hsa-miR-31-5p	RBPMS-AS1	SATB2
hsa-miR-377-3p	RBPMS-AS1	TMEM132B
hsa-miR-377-3p	RBPMS-AS1	TEAD1
hsa-miR-214-3p	SYNPR-AS1	HNRNPU
hsa-miR-214-3p	SYNPR-AS1	PLXDC2
hsa-miR-214-3p	SYNPR-AS1	CLASP1
hsa-miR-214-3p	SYNPR-AS1	SLC8A1
hsa-miR-3619-5p	SYNPR-AS1	SLC8A1
hsa-miR-3619-5p	SYNPR-AS1	TMEM33
hsa-miR-3619-5p	SYNPR-AS1	HMGN3
hsa-miR-761	SYNPR-AS1	TMEM33
hsa-miR-761	SYNPR-AS1	SLC8A1
