# Supplementary material for: Construction and validation of an angiogenesis-related lncRNA prognostic model in lung adenocarcinoma
Source: Front Genet. 2023 Mar 14;14:1083593. doi: 10.3389/fgene.2023.1083593 (PMC10043447; doi:10.3389/fgene.2023.1083593)
Supplement: Supplementary file 14 [file Table4.XLSX]

## Sheet: TCGA_lncRNAexprdiffSig
Symbol	logFC	AveExpr	t	P.Value	adj.P.Val	B
RP11-371A19.2	-2.04783	0.352414	-43.9251	2.8428e-186	3.991e-182	415.418
LINC01996	-1.77234	0.34612	-38.8067	4.71785e-163	3.31169e-159	362.202
RP11-287F9.2	-0.758501	0.118818	-37.6084	2.06362e-157	9.65705e-154	349.267
LANCL1-AS1	-1.89277	0.531238	-36.515	3.37478e-152	1.18446e-148	337.31
LINC02016	-1.80185	0.31396	-34.6576	3.36618e-143	9.45157e-140	316.667
RP5-826L7.1	-0.723057	0.169218	-31.8709	2.21557e-129	5.18405e-126	284.959
LINC00968	-1.47754	0.446438	-31.5534	8.75486e-128	1.75585e-124	281.295
AC128709.2	-0.965001	0.173826	-31.1724	7.31624e-126	1.14125e-122	276.884
RP11-35J10.7	-0.942312	0.21404	-30.1425	1.22802e-120	1.56729e-117	264.891
FENDRR	-2.49683	0.828075	-29.875	2.83769e-119	3.31986e-116	261.761
RP11-35J10.6	-0.725574	0.158224	-29.3442	1.47018e-116	1.58768e-113	255.53
AC093110.3	-2.39442	1.16654	-29.0684	3.81117e-115	3.82179e-112	252.285
LINC01082	-1.20416	0.262723	-29.0146	7.20513e-115	6.74352e-112	251.65
RP11-251M1.1	-2.01457	0.727656	-28.9469	1.60395e-114	1.40736e-111	250.853
MIR3945HG	-1.87114	0.677314	-27.1303	3.84227e-105	3.17303e-102	229.321
RP11-354P11.2	-1.77217	0.407534	-27.0172	1.485e-104	1.15822e-101	227.973
HID1-AS1	-0.883461	0.327389	-26.8964	6.29688e-104	4.65273e-101	226.533
RP11-544M22.1	-0.845334	0.151287	-26.0536	1.52418e-99	9.30345e-97	216.468
RP1-78O14.1	-2.03539	0.72326	-25.1097	1.27797e-94	7.17656e-92	205.164
LINC01863	-1.23114	0.368439	-24.9977	4.91651e-94	2.65473e-91	203.821
RP4-575N6.4	-1.20214	0.649755	-23.7935	9.67186e-88	4.68218e-85	189.371
LINC02154	-1.77423	0.522025	-23.7762	1.19127e-87	5.57476e-85	189.164
MGC27382	-0.976051	0.279187	-22.7574	2.50854e-82	1.13604e-79	176.942
PTPRN2-AS1	-1.21234	0.74779	-22.6896	5.67096e-82	2.48796e-79	176.129
PCAT19	-1.73596	1.24174	-22.607	1.5304e-81	6.51069e-79	175.139
RP1-251M9.3	-1.34872	0.322365	-22.4968	5.74659e-81	2.37284e-78	173.82
ADAMTS9-AS1	-0.591454	0.193865	-22.4435	1.09025e-80	4.37316e-78	173.182
RP11-2N1.3	-0.515851	0.0940551	-22.1757	2.71773e-79	1.05984e-76	169.975
AP001189.4	-1.12281	0.436888	-21.9686	3.26183e-78	1.23765e-75	167.498
RP11-598F7.3	-2.16732	0.988619	-21.8612	1.18172e-77	4.2539e-75	166.215
RP11-51B23.3	-0.580476	0.256129	-21.5627	4.22503e-76	1.48288e-73	162.649
AC006273.4	-0.760563	0.308897	-21.3767	3.91371e-75	1.34011e-72	160.43
RP11-434D9.1	-0.731283	0.250078	-21.1077	9.7471e-74	3.10999e-71	157.224
AC004947.2	-0.585324	0.178455	-20.9815	4.39629e-73	1.37154e-70	155.723
RP11-672A2.4	-1.31529	0.822349	-20.6915	1.39609e-71	4.26081e-69	152.275
SYN3-AS1	-0.545365	0.123885	-20.6479	2.34528e-71	7.00541e-69	151.758
PAQR5-DT	-0.648528	0.220757	-20.5178	1.10295e-70	3.2259e-68	150.215
LINC01290	-1.01777	0.559416	-20.5132	1.165e-70	3.33783e-68	150.161
RP11-403A3.3	-0.590434	0.204755	-20.4586	2.23156e-70	6.26576e-68	149.513
MBNL1-AS1	-0.873958	0.577776	-20.3958	4.70462e-70	1.29506e-67	148.769
RP4-564M11.4	-0.9913	0.469033	-20.3698	6.41248e-70	1.73125e-67	148.46
PARAL1	-1.95021	0.840778	-20.0042	4.9041e-68	1.25179e-65	144.137
LINC00472	-0.59424	0.254529	-19.8699	2.40603e-67	6.03182e-65	142.552
RP11-253E3.3	-1.15111	0.856172	-19.852	2.97229e-67	7.32069e-65	142.341
RP11-95I16.2	-0.744705	0.229397	-19.8235	4.16506e-67	1.00816e-64	142.005
LINC00702	-0.611819	0.3017	-19.6277	4.2125e-66	1.00236e-63	139.699
LINC02570	-0.547658	0.118565	-19.6245	4.3755e-66	1.00701e-63	139.661
RP11-1024P17.1	-0.880245	0.684688	-19.6098	5.20507e-66	1.17861e-63	139.488
RP11-312J18.6	-0.865314	0.229166	-19.537	1.22842e-65	2.73742e-63	138.632
LINC01506	-0.67514	0.304984	-19.3313	1.38628e-64	2.90478e-62	136.217
RP11-44B19.1	-0.563598	0.184649	-19.1806	8.15223e-64	1.68308e-61	134.451
RP11-384F7.2	-0.917913	0.275076	-19.154	1.11405e-63	2.26669e-61	134.14
LINC01352	-0.585792	0.293827	-19.1512	1.15177e-63	2.30995e-61	134.107
RP11-378A13.1	-0.918512	1.01043	-19.1342	1.40617e-63	2.78045e-61	133.908
RP11-4B16.3	-0.743573	0.28455	-19.087	2.44789e-63	4.77304e-61	133.355
RP11-286H15.1	-1.14755	0.417069	-18.7985	7.19181e-62	1.34621e-59	129.986
RP11-264B14.1	-0.621056	0.271426	-18.7505	1.2604e-61	2.32826e-59	129.427
PELATON	-2.23726	2.41322	-18.67	3.22949e-61	5.88815e-59	128.49
RP11-295M18.6	-0.612615	0.299221	-18.5982	7.46685e-61	1.32693e-58	127.654
MED4-AS1	-0.771006	0.376194	-18.5902	8.19607e-61	1.43831e-58	127.562
CH17-360D5.2	-1.6997	0.76177	-18.4	7.5095e-60	1.28568e-57	125.354
LINC01645	-0.741909	0.268847	-18.2967	2.49567e-59	4.22129e-57	124.157
RP11-475O23.2	-0.857974	0.216238	-18.151	1.35466e-58	2.23742e-56	122.472
RP11-246K15.1	-0.71143	0.223742	-18.143	1.48539e-58	2.42481e-56	122.38
LINC01936	-1.52006	1.01374	-18.1128	2.10799e-58	3.40162e-56	122.031
C2orf91	-0.525274	0.1599	-18.0085	7.05333e-58	1.1126e-55	120.828
RP11-389C8.2	-1.19143	1.21256	-17.9736	1.05584e-57	1.647e-55	120.426
RP11-354P11.4	-0.58524	0.109049	-17.9235	1.8834e-57	2.87404e-55	119.849
RP11-613D13.8	-0.645058	0.265247	-17.7687	1.12445e-56	1.67938e-54	118.069
LINC00987	-0.792816	0.691743	-17.7365	1.62867e-56	2.40683e-54	117.7
RP11-452C13.1	-0.776562	0.447207	-17.6943	2.65033e-56	3.87583e-54	117.215
AP002856.5	-1.0952	0.225639	-17.5495	1.39934e-55	2.00463e-53	115.557
EP300-AS1	-1.2495	1.15011	-17.3013	2.40553e-54	3.37712e-52	112.724
RP11-2N1.2	-0.87086	0.255226	-17.0727	3.26521e-53	4.40772e-51	110.125
RP11-27M24.2	-0.994992	0.487621	-16.9766	9.74071e-53	1.29009e-50	109.037
CTD-2003C8.2	-0.562316	0.256398	-16.9502	1.31552e-52	1.72604e-50	108.737
AF131215.8	-0.569283	0.256917	-16.893	2.5184e-52	3.24365e-50	108.09
RP11-635O16.2	-1.38812	0.601538	-16.7125	1.94574e-51	2.41737e-49	106.054
LINC00551	-0.816941	0.298308	-16.6896	2.51924e-51	3.10242e-49	105.797
TBX2-AS1	-1.19583	0.934809	-16.5549	1.15246e-50	1.39478e-48	104.282
MAGI2-AS3	-1.03367	1.0773	-16.4359	4.39809e-50	5.27733e-48	102.948
MYO16-AS1	-1.73212	0.662594	-16.4082	6.00367e-50	7.14284e-48	102.639
AC124789.1	-1.38264	0.62024	-16.2658	2.96466e-49	3.46841e-47	101.048
RP11-352D13.5	-0.522926	0.22041	-16.1038	1.81308e-48	2.10362e-46	99.2448
MGAT3-AS1	-0.526836	0.190828	-15.8794	2.19976e-47	2.47059e-45	96.7595
AC090616.2	-1.49089	1.2225	-15.7554	8.69991e-47	9.61717e-45	95.3905
MIR22HG	-1.37953	2.94617	-15.5824	5.87453e-46	6.39322e-44	93.489
CTB-36H16.2	-0.758162	0.761552	-15.4085	3.9709e-45	4.22329e-43	91.5865
RP13-577H12.2	-1.00973	0.269404	-15.3971	4.49784e-45	4.74776e-43	91.4625
LL0XNC01-250H12.3	-0.593228	0.45348	-15.307	1.20593e-44	1.25408e-42	90.4807
RP13-1016M1.2	-0.870458	0.604187	-15.1641	5.74073e-44	5.88279e-42	88.9275
RP11-532F6.3	-0.693957	0.536778	-15.1583	6.11517e-44	6.22108e-42	88.8646
RP11-714G18.1	-0.867079	0.507427	-15.0392	2.2331e-43	2.23933e-41	87.5754
TBX5-AS1	-1.17309	1.23615	-15.0052	3.22703e-43	3.16813e-41	87.209
AC144831.1	-0.818027	0.672125	-14.9878	3.89591e-43	3.79824e-41	87.0215
AC004540.4	-1.02498	0.680742	-14.7943	3.15652e-42	3.03523e-40	84.9393
LINC02471	-1.827	0.880708	-14.6936	9.33139e-42	8.79217e-40	83.8606
LINC00092	-0.586406	0.387617	-14.6272	1.9017e-41	1.77987e-39	83.1522
AC007743.1	-0.750324	0.502625	-14.6239	1.97127e-41	1.83276e-39	83.1164
AC002066.1	-0.678282	0.353562	-14.5813	3.11038e-41	2.87281e-39	82.6626
LINC02785	-0.564013	0.321446	-14.5197	6.01319e-41	5.51759e-39	82.0066
RP11-238K6.1	-0.839674	0.308337	-14.4323	1.52853e-40	1.39344e-38	81.0783
LHFPL3-AS2	-2.3044	1.43144	-14.3837	2.56345e-40	2.32183e-38	80.5639
RP11-627G18.1	-0.501863	0.274575	-14.1796	2.23316e-39	1.98426e-37	78.4102
AF131215.2	-0.996397	0.856658	-14.1203	4.17782e-39	3.643e-37	77.7871
RP6-65G23.3	1.74164	2.36593	14.0825	6.21995e-39	5.39024e-37	77.3912
CH17-360D5.3	-1.54136	0.750955	-14.0579	8.06531e-39	6.94656e-37	77.1327
CTD-3193K9.11	-0.591039	0.275708	-14.0304	1.07659e-38	9.21596e-37	76.8454
ZNF22-AS1	-0.585928	0.839584	-13.9347	2.9426e-38	2.459e-36	75.8452
LINC00511	1.41558	1.65639	13.8539	6.85204e-38	5.65858e-36	75.0045
PCAT6	1.64703	2.29741	13.8466	7.39887e-38	6.07443e-36	74.9281
NAV2-AS2	-0.585301	0.2168	-13.6884	3.84552e-37	3.10272e-35	73.2888
RP11-325L12.6	-0.565897	0.470016	-13.6151	8.22532e-37	6.48738e-35	72.5327
LINC01852	-0.537314	0.746132	-13.3613	1.12721e-35	8.55401e-34	69.9297
LRRK2-DT	-2.22664	1.64657	-13.3515	1.2458e-35	9.40308e-34	69.8302
RP11-775C24.5	-0.946215	1.96126	-13.3363	1.45596e-35	1.09306e-33	69.6752
RP11-723D22.3	-0.712948	0.528941	-13.3143	1.82579e-35	1.3562e-33	69.4501
RP11-357D18.1	-1.66092	0.969191	-13.2716	2.82534e-35	2.04459e-33	69.016
AC008268.1	-2.83178	1.65795	-13.2424	3.80844e-35	2.72789e-33	68.7192
RP11-111E14.1	-0.512722	0.32345	-13.0916	1.76912e-34	1.25438e-32	67.1923
RP11-541N10.3	-0.991496	1.58255	-13.0826	1.93827e-34	1.3674e-32	67.1015
AF131215.9	-0.813294	0.705066	-13.0648	2.32285e-34	1.63053e-32	66.9216
LINC02185	-0.871021	0.541849	-12.9238	9.6669e-34	6.62017e-32	65.5042
PVT1	1.2462	1.59576	12.9012	1.21381e-33	8.23225e-32	65.2779
RP11-750H9.5	-1.10196	1.36553	-12.8733	1.60647e-33	1.0791e-31	64.9994
FGF14-AS2	-0.992739	1.0233	-12.8158	2.86536e-33	1.88858e-31	64.4242
LINC00857	1.03078	1.38429	12.7844	3.92628e-33	2.57575e-31	64.1112
LINC01914	-0.649903	0.460625	-12.7556	5.23591e-33	3.41893e-31	63.8251
PPP1R14B-AS1	1.35486	1.48487	12.7073	8.48838e-33	5.51706e-31	63.3449
SENCR	-0.611872	0.58832	-12.6259	1.91297e-32	1.23194e-30	62.5375
LINC02014	1.01573	1.02938	12.5936	2.63677e-32	1.6903e-30	62.2186
AC144831.3	-0.886692	0.971184	-12.5706	3.31464e-32	2.10562e-30	61.9913
LLNLR-470E3.1	-1.06209	1.13021	-12.56	3.6833e-32	2.32927e-30	61.8865
RP11-1149O23.3	0.664159	1.15469	12.4934	7.1255e-32	4.48587e-30	61.2308
DUBR	-0.63129	0.821236	-12.4573	1.01812e-31	6.32454e-30	60.8762
RP5-1061H20.4	0.728613	0.905802	12.3883	2.01173e-31	1.24417e-29	60.1996
SNHG1	1.29656	3.22566	12.3	4.79357e-31	2.95162e-29	59.337
RP1-228H13.5	0.743873	1.11752	12.2987	4.85211e-31	2.97462e-29	59.325
RP11-283G6.4	-0.7933	0.676042	-12.2384	8.76459e-31	5.30371e-29	58.7376
RP5-899E9.1	-0.641661	0.666455	-12.1596	1.89144e-30	1.13478e-28	57.9735
LINC02555	-1.35346	0.694594	-12.1378	2.3386e-30	1.39709e-28	57.7627
RP11-77A13.1	-1.37593	0.539442	-12.0044	8.53209e-30	4.99092e-28	56.4773
KLHDC7B-DT	1.70084	2.36665	11.9942	9.41969e-30	5.46459e-28	56.379
RP11-78O7.2	-0.744591	1.07136	-11.6529	2.4818e-28	1.36635e-26	53.1308
CTD-2369P2.8	-0.92383	0.675803	-11.6484	2.59145e-28	1.42115e-26	53.0879
LINC01963	-0.781354	1.30729	-11.6471	2.62454e-28	1.43369e-26	53.0753
AFAP1-AS1	2.67015	2.56692	11.6436	2.71131e-28	1.47535e-26	53.043
ELF3-AS1	0.950432	1.60906	11.6386	2.84468e-28	1.53013e-26	52.9954
RP11-440D17.3	0.94378	2.23219	11.5776	5.07146e-28	2.6969e-26	52.4214
LINC01169	-0.501431	0.209619	-11.5383	7.35258e-28	3.8516e-26	52.0527
RP11-571L19.8	-0.541267	0.894137	-11.4474	1.73196e-27	8.93933e-26	51.2023
RP11-736K20.5	-0.558018	0.48174	-11.4213	2.21271e-27	1.13373e-25	50.9592
SFTA1P	-2.78167	3.84566	-11.3979	2.75668e-27	1.40731e-25	50.7411
LINC01836	-1.06869	1.14621	-11.3683	3.63763e-27	1.85032e-25	50.4659
PDCD6IP-DT	-0.535815	1.17638	-11.3483	4.38705e-27	2.22346e-25	50.28
EML4-AS1	-0.5117	0.491084	-11.3007	6.84297e-27	3.43102e-25	49.8388
RP11-677M14.3	-0.804082	0.828983	-11.2541	1.0562e-26	5.25815e-25	49.4081
LINC02035	-0.672023	1.40087	-11.2204	1.44461e-26	7.14114e-25	49.0974
CTB-193M12.5	1.04818	2.8439	11.1922	1.87631e-26	9.17822e-25	48.838
MRPL20-DT	0.793831	1.2775	11.0983	4.4702e-26	2.1566e-24	47.9767
RAMP2-AS1	-0.580768	0.360059	-11.0905	4.80216e-26	2.29311e-24	47.9057
FOXD2-AS1	0.812728	1.35556	10.9862	1.25207e-25	5.82047e-24	46.9551
HHIP-AS1	-1.52592	1.40825	-10.8935	2.92175e-25	1.34047e-23	46.1146
PCCA-DT	1.20306	2.55439	10.8921	2.95889e-25	1.35309e-23	46.1021
MIR223HG	-0.905672	0.913081	-10.8547	4.15904e-25	1.87745e-23	45.7644
SBF2-AS1	0.589757	1.13443	10.833	5.06188e-25	2.27768e-23	45.5696
VPS9D1-AS1	1.28588	1.62975	10.8162	5.89737e-25	2.62836e-23	45.4181
RHOXF1-AS1	-1.23364	0.957006	-10.815	5.95992e-25	2.64783e-23	45.4077
ARHGEF2-AS1	-1.04177	0.655342	-10.7987	6.91038e-25	3.05078e-23	45.2609
RP11-867G23.8	-0.96494	1.3089	-10.7735	8.67937e-25	3.8078e-23	45.0349
LINC01150	-0.622496	0.669572	-10.7468	1.10561e-24	4.8204e-23	44.7949
AC145343.2	1.07562	1.24047	10.7158	1.4614e-24	6.3519e-23	44.5183
CTD-2510F5.4	1.46962	2.39159	10.6338	3.05739e-24	1.30464e-22	43.7864
MNX1-AS1	1.13006	1.07505	10.6334	3.06818e-24	1.30528e-22	43.783
LINC01703	0.663412	0.816633	10.607	3.88544e-24	1.643e-22	43.5488
RP11-473M20.9	-0.750379	0.878437	-10.5999	4.13974e-24	1.74528e-22	43.486
LINC01426	0.975895	1.23059	10.5154	8.80537e-24	3.66821e-22	42.7379
GATA6-AS1	-0.822917	0.563887	-10.4976	1.03134e-23	4.27108e-22	42.5812
SNHG3	1.16086	2.80951	10.4205	2.0451e-23	8.41971e-22	41.9027
TDRKH-AS1	0.655651	0.895345	10.4016	2.41703e-23	9.8929e-22	41.7371
LINC01270	0.805675	0.920207	10.3883	2.71739e-23	1.109e-21	41.621
FAM83A-AS1	1.463	1.36185	10.3846	2.80947e-23	1.14325e-21	41.588
CTD-2531D15.4	-0.719946	0.332927	-10.3311	4.4996e-23	1.81523e-21	41.1213
CYTOR	0.951921	2.17659	10.3065	5.58672e-23	2.24091e-21	40.9068
RP11-295G20.2	1.55883	2.46232	10.2941	6.23213e-23	2.49268e-21	40.7985
NINJ2-AS1	-0.860703	2.25416	-10.2034	1.37864e-22	5.39128e-21	40.0119
CNN3-DT	-0.967451	2.45954	-10.1775	1.72683e-22	6.73415e-21	39.7888
LINC01765	-1.08122	0.556176	-10.1462	2.26775e-22	8.81908e-21	39.5189
BSG-AS1	1.08487	1.67225	10.0526	5.10637e-22	1.93752e-20	38.7149
DCST1-AS1	0.804735	1.32815	10.0117	7.2628e-22	2.74832e-20	38.366
RP11-523H20.3	0.568297	0.7754	9.94341	1.30639e-21	4.87776e-20	37.7846
RP11-797A18.6	-0.800682	0.994382	-9.83285	3.35855e-21	1.22788e-19	36.8497
RP5-963E22.6	0.667918	0.894893	9.77856	5.32578e-21	1.91714e-19	36.3933
C8orf34-AS1	-1.61138	1.78201	-9.77292	5.58654e-21	2.00587e-19	36.346
PP7080	0.789549	2.57386	9.72591	8.31429e-21	2.95505e-19	35.9524
ZFPM2-AS1	1.11119	1.05494	9.67219	1.30745e-20	4.61188e-19	35.5044
CTD-2134A5.4	0.773351	1.33587	9.6468	1.61836e-20	5.65176e-19	35.2932
RP11-127I20.5	0.547224	0.638333	9.64294	1.67171e-20	5.82361e-19	35.2611
RP11-98D18.3	0.852654	1.59345	9.62027	2.02173e-20	7.00817e-19	35.073
C2CD4D-AS1	1.36659	3.02194	9.56331	3.25524e-20	1.11764e-18	34.6017
BANCR	-1.22859	0.763307	-9.53373	4.1654e-20	1.41251e-18	34.3578
USP30-AS1	-0.897616	1.43552	-9.50326	5.36674e-20	1.79818e-18	34.107
SLC12A9-AS1	0.734145	0.990038	9.45547	7.97623e-20	2.65982e-18	33.715
TMEM105	0.650996	0.84784	9.43287	9.61581e-20	3.19897e-18	33.5301
RP11-588K22.2	-0.989162	2.66185	-9.40759	1.18476e-19	3.93211e-18	33.3237
MAFG-DT	0.835147	2.03898	9.33486	2.15477e-19	7.08449e-18	32.7321
SNHG4	0.767391	1.04552	9.28815	3.15856e-19	1.03123e-17	32.3539
RP11-403A21.1	-0.556892	0.426576	-9.28207	3.31952e-19	1.07877e-17	32.3047
SRGAP3-AS2	-1.48408	0.892833	-9.25301	4.20781e-19	1.36114e-17	32.0703
RP11-513M16.8	-0.626158	1.67531	-9.25265	4.22008e-19	1.36197e-17	32.0674
CTD-3010D24.3	1.19034	1.13358	9.23448	4.8933e-19	1.57201e-17	31.921
ANKRD44-AS1	-1.38331	1.13617	-9.20125	6.41043e-19	2.03151e-17	31.654
AP002954.4	-0.691497	0.830476	-9.19762	6.60234e-19	2.08762e-17	31.6249
RP11-134G8.7	0.668006	1.61569	9.17172	8.14482e-19	2.56379e-17	31.4173
MIR4435-2HG	0.670774	1.70042	9.17085	8.20212e-19	2.57605e-17	31.4104
RP3-340N1.2	1.65999	1.57805	9.15249	9.51635e-19	2.98214e-17	31.2634
RP11-350J20.12	1.61939	2.58741	9.13324	1.11175e-18	3.45306e-17	31.1097
LINC00467	0.687545	1.94625	9.12981	1.14297e-18	3.54219e-17	31.0824
RBPMS-AS1	-0.979821	1.55398	-9.11789	1.25838e-18	3.88272e-17	30.9873
LINC01977	0.769016	0.733516	9.08305	1.66591e-18	5.10649e-17	30.71
RP11-515I12.1	-0.939475	1.1403	-9.08204	1.67953e-18	5.13702e-17	30.7019
RP4-539M6.14	-0.625244	0.342452	-9.01304	2.92052e-18	8.79854e-17	30.1551
RHPN1-AS1	0.647796	1.09138	8.98318	3.7072e-18	1.10971e-16	29.9195
ASB16-AS1	0.625472	2.31201	8.95687	4.57177e-18	1.3627e-16	29.7123
SEMA3B-AS1	-0.750392	1.10054	-8.93225	5.56073e-18	1.64352e-16	29.5188
CTA-384D8.34	1.156	1.46388	8.91411	6.42161e-18	1.89397e-16	29.3766
LINC02416	0.701727	0.685562	8.90871	6.70294e-18	1.9728e-16	29.3343
DGCR5	0.834977	0.91623	8.88641	7.99746e-18	2.33909e-16	29.1598
RP11-95I16.6	-0.839676	0.448002	-8.87716	8.60466e-18	2.50624e-16	29.0875
WASIR2	0.524114	0.535524	8.84732	1.08918e-17	3.14629e-16	28.8547
LINC02772	-0.827627	0.557971	-8.84636	1.09744e-17	3.16364e-16	28.8472
LINC01614	1.27885	1.4412	8.82987	1.24984e-17	3.56635e-16	28.7188
RP11-259K15.2	-1.38488	1.58651	-8.82029	1.34776e-17	3.83798e-16	28.6443
RP11-268F1.3	-0.617264	0.305691	-8.79851	1.59951e-17	4.5182e-16	28.4752
RP11-429J17.7	0.533384	0.615868	8.72666	2.80778e-17	7.82112e-16	27.9195
LINC01569	0.674849	1.22273	8.72303	2.88855e-17	8.0143e-16	27.8915
AC074117.10	0.576534	1.34603	8.71103	3.17204e-17	8.76619e-16	27.799
RP11-127B20.2	-0.541446	0.811106	-8.68244	3.96337e-17	1.08042e-15	27.5791
CD2AP-DT	0.839185	1.74127	8.64423	5.33262e-17	1.4397e-15	27.2861
TYMSOS	0.608543	0.736449	8.63363	5.78893e-17	1.5599e-15	27.2051
LOXL1-AS1	0.554364	1.06183	8.60562	7.19025e-17	1.91909e-15	26.9911
RP11-304L19.1	1.26351	1.4074	8.59428	7.84839e-17	2.07502e-15	26.9046
RP11-519G16.5	1.56658	1.77108	8.57213	9.31068e-17	2.45239e-15	26.736
RGS5	-1.07727	3.7322	-8.53103	1.27714e-16	3.35137e-15	26.4241
LINC02345	-0.731942	0.810396	-8.492	1.72258e-16	4.47012e-15	26.1288
CTD-2015H6.3	0.686752	2.60567	8.4754	1.95559e-16	5.06541e-15	26.0036
RP11-875O11.3	0.625249	0.799072	8.46322	2.14618e-16	5.53864e-15	25.9119
LINC01607	0.711548	0.892068	8.46252	2.15769e-16	5.55812e-15	25.9066
RP3-340B19.3	-0.901739	0.813962	-8.46082	2.18593e-16	5.62057e-15	25.8937
SNHG17	0.759229	2.42278	8.43774	2.60642e-16	6.62102e-15	25.7202
LINC01612	-0.999011	0.783699	-8.43765	2.60804e-16	6.62102e-15	25.7196
ZFAND2A-DT	0.658356	1.61076	8.43533	2.65469e-16	6.71518e-15	25.7021
RP11-304L19.3	1.29072	1.42854	8.42947	2.77567e-16	6.98344e-15	25.6581
PRRT3-AS1	0.812324	1.42276	8.3637	4.57133e-16	1.12789e-14	25.1659
RP11-5C23.1	-0.579149	1.81549	-8.31093	6.80734e-16	1.6563e-14	24.7732
C5orf38	-1.45623	2.03281	-8.28504	8.27009e-16	1.99491e-14	24.5812
RP11-16E12.2	0.852074	1.40647	8.28346	8.36936e-16	2.01539e-14	24.5694
RP11-417L19.6	0.595	1.19096	8.27157	9.15043e-16	2.19971e-14	24.4815
CTD-3065J16.9	0.509899	0.940109	8.24437	1.12179e-15	2.68294e-14	24.2806
CTD-2227E11.1	0.889057	1.04364	8.22781	1.26967e-15	3.01285e-14	24.1585
RP11-443B20.1	0.53888	1.01452	8.20755	1.47687e-15	3.49054e-14	24.0095
PITPNA-AS1	0.730019	2.41674	8.20675	1.48575e-15	3.50562e-14	24.0035
LINC01513	-0.56566	0.331121	-8.17601	1.86786e-15	4.34153e-14	23.7779
KB-1460A1.1	0.664147	0.767806	8.17108	1.93748e-15	4.49591e-14	23.7418
SNHG12	0.847274	2.38068	8.16044	2.09688e-15	4.85777e-14	23.6639
CTD-2256P15.2	0.733142	1.4355	8.14538	2.34468e-15	5.41397e-14	23.5538
RP11-440L14.1	0.512739	1.08282	8.1332	2.56612e-15	5.91556e-14	23.4648
RP11-356K23.1	-1.13395	0.81269	-8.12038	2.82147e-15	6.47233e-14	23.3713
RP11-631N16.4	0.795167	1.39427	8.09987	3.28307e-15	7.47019e-14	23.222
RP4-724E16.2	0.500195	0.627906	8.05215	4.66546e-15	1.05134e-13	22.8757
LBX2-AS1	0.721176	2.25986	8.03155	5.42741e-15	1.21913e-13	22.7267
LINC00665	1.08367	1.67358	8.03	5.48926e-15	1.23105e-13	22.7155
ADIRF-AS1	-0.667163	0.94609	-8.01769	6.00761e-15	1.34301e-13	22.6266
RP11-582E3.6	-0.597706	1.98999	-8.01468	6.14138e-15	1.37073e-13	22.6049
TRIM31-AS1	0.701989	0.90651	7.9771	8.08224e-15	1.78407e-13	22.3343
RP11-649A18.5	0.688873	1.07753	7.97606	8.14364e-15	1.7948e-13	22.3269
AC007405.6	-1.0094	2.4144	-7.96723	8.68544e-15	1.90523e-13	22.2634
MELTF-AS1	0.722937	1.25963	7.9529	9.64093e-15	2.10169e-13	22.1606
CTB-92J24.2	0.581973	0.83224	7.94982	9.85946e-15	2.146e-13	22.1385
RP11-303E16.2	0.734489	2.35238	7.91631	1.25768e-14	2.70806e-13	21.8988
CRIM1-DT	-0.779259	1.80761	-7.8979	1.4371e-14	3.07552e-13	21.7674
SCAT8	1.01727	1.07161	7.86591	1.81089e-14	3.82878e-13	21.5398
RP4-563E14.1	0.548732	0.949225	7.82901	2.36226e-14	4.95722e-13	21.2781
RP11-334C17.5	0.683409	1.13071	7.79237	3.07278e-14	6.39092e-13	21.0192
RP11-284F21.7	1.18767	1.31353	7.79188	3.08358e-14	6.40389e-13	21.0157
RP11-44F14.2	0.574405	0.886358	7.78325	3.27991e-14	6.78154e-13	20.955
RP11-359M6.1	-0.799201	0.647129	-7.78073	3.33974e-14	6.89509e-13	20.9372
FEZF1-AS1	1.17847	1.10569	7.75238	4.08965e-14	8.34514e-13	20.7378
RP3-512B11.3	0.799668	1.19848	7.7481	4.21635e-14	8.57874e-13	20.7077
CTD-2544H17.1	-0.614122	0.320427	-7.6878	6.47353e-14	1.30017e-12	20.2858
RP11-390F4.3	0.577689	0.647069	7.67732	6.97245e-14	1.39838e-12	20.2127
RP11-164O23.8	-0.589964	0.529806	-7.67596	7.03991e-14	1.40989e-12	20.2033
CTD-2527I21.15	0.706805	0.654843	7.67276	7.20119e-14	1.43809e-12	20.181
RP11-120M18.5	-0.674262	0.791724	-7.63423	9.45355e-14	1.87191e-12	19.9132
CTB-129O4.1	0.689907	1.33241	7.6333	9.51528e-14	1.88148e-12	19.9068
MNX1-AS2	0.706704	0.795985	7.57381	1.44539e-13	2.81831e-12	19.4956
ATP13A4-AS1	-0.748949	0.535498	-7.49726	2.4658e-13	4.70985e-12	18.9703
RP11-284F21.10	1.3871	1.48194	7.45759	3.24662e-13	6.07723e-12	18.6998
PIK3CD-AS2	0.911371	1.78623	7.42018	4.20397e-13	7.76573e-12	18.4458
CARD8-AS1	-0.514519	1.49441	-7.41804	4.26632e-13	7.87055e-12	18.4313
CLDN10-AS1	1.07039	0.989175	7.3913	5.12831e-13	9.37451e-12	18.2505
SNHG25	0.758269	1.42401	7.38969	5.18546e-13	9.46666e-12	18.2396
LENG8-AS1	0.552406	1.46379	7.37144	5.87752e-13	1.06746e-11	18.1165
SNHG15	0.774404	2.92278	7.35949	6.37888e-13	1.15403e-11	18.036
LINC02544	0.742859	0.784166	7.33971	7.30299e-13	1.31276e-11	17.9031
RP3-453C12.14	-0.527025	0.725028	-7.33861	7.35837e-13	1.32102e-11	17.8957
PICSAR	-0.716985	0.417504	-7.30979	8.95699e-13	1.59174e-11	17.7025
LINC02362	0.635089	0.770033	7.29666	9.79432e-13	1.73177e-11	17.6147
RP11-796E10.1	0.695148	0.670482	7.29498	9.90659e-13	1.74942e-11	17.6035
LINC02560	1.15427	1.51274	7.29083	1.01905e-12	1.79279e-11	17.5758
SCAT1	0.684955	0.793843	7.29042	1.02191e-12	1.79557e-11	17.573
LINC02562	1.04867	1.59706	7.28022	1.09518e-12	1.90997e-11	17.505
RP1-266L20.2	0.641132	1.9113	7.27662	1.12226e-12	1.95476e-11	17.481
TMEM99	0.708295	2.7047	7.27537	1.13182e-12	1.96783e-11	17.4727
GAS5	0.942404	5.48524	7.26966	1.17652e-12	2.03164e-11	17.4346
RP11-44F14.8	0.517807	0.864694	7.26131	1.24506e-12	2.14208e-11	17.379
RP11-432J22.2	0.515421	1.48534	7.25126	1.33272e-12	2.28451e-11	17.3122
RP11-492E3.2	0.829704	0.836908	7.2394	1.44411e-12	2.46341e-11	17.2333
KB-1440D3.13	0.572225	0.641721	7.23882	1.44969e-12	2.46993e-11	17.2295
ZNF474-AS1	-0.541546	0.381002	-7.23265	1.51145e-12	2.56271e-11	17.1886
CTD-2349P21.9	0.549217	1.50591	7.22791	1.56064e-12	2.63974e-11	17.1571
ATP2A1-AS1	0.528378	0.840767	7.22626	1.57803e-12	2.66274e-11	17.1462
EMSLR	0.942733	1.51241	7.22379	1.60466e-12	2.69794e-11	17.1298
CTC-431G16.2	0.956082	0.945241	7.22288	1.61446e-12	2.71117e-11	17.1238
DANCR	0.723938	3.44029	7.21176	1.74024e-12	2.91194e-11	17.0502
LINC00261	-1.17826	1.57126	-7.20835	1.78059e-12	2.97592e-11	17.0277
RP11-434H6.7	-0.577355	1.49482	-7.18044	2.1483e-12	3.5566e-11	16.8433
AC006042.6	0.853781	1.93837	7.17728	2.19436e-12	3.6158e-11	16.8225
KB-1208A12.3	0.543211	1.50174	7.15857	2.48771e-12	4.07051e-11	16.6993
CTD-2583A14.8	0.614513	2.27361	7.15403	2.56453e-12	4.18644e-11	16.6695
SCIRT	0.864686	1.09876	7.14428	2.73744e-12	4.44802e-11	16.6054
BBOX1-AS1	0.920129	0.869665	7.0303	5.8382e-12	9.21963e-11	15.8621
RP11-510N19.5	1.02521	1.71959	7.00707	6.80436e-12	1.06614e-10	15.7119
BCAR3-AS1	0.613119	0.938526	7.00028	7.11509e-12	1.11111e-10	15.6681
CTD-2547H18.1	0.945401	0.986012	6.99993	7.13171e-12	1.11247e-10	15.6658
TMEM147-AS1	0.525043	1.2374	6.98398	7.91998e-12	1.22725e-10	15.563
RP11-465B22.8	0.928507	1.62549	6.98203	8.02194e-12	1.24168e-10	15.5504
THAP9-AS1	0.535123	2.97995	6.97148	8.59707e-12	1.32631e-10	15.4825
TMEM92-AS1	0.597106	1.06136	6.94427	1.02733e-11	1.57971e-10	15.3078
FOXD3-AS1	0.755004	0.687844	6.93836	1.06782e-11	1.63838e-10	15.2699
RP11-254I22.3	0.903815	0.964265	6.87383	1.62502e-11	2.43996e-10	14.8582
LINC00265	0.53705	1.28719	6.87327	1.63099e-11	2.4439e-10	14.8546
STK32A-AS1	0.758601	0.877957	6.87325	1.63113e-11	2.4439e-10	14.8546
SYNPR-AS1	0.765981	1.13869	6.86382	1.7339e-11	2.58684e-10	14.7947
LASTR	0.621569	0.585738	6.8326	2.12158e-11	3.12532e-10	14.5969
LINC00205	0.5803	1.93813	6.83146	2.1373e-11	3.14194e-10	14.5897
MIR210HG	0.693599	1.88005	6.81349	2.39965e-11	3.5129e-10	14.4762
LINC02489	-1.13731	1.55417	-6.80293	2.56835e-11	3.74813e-10	14.4096
RP11-334C17.6	0.590892	1.31378	6.7582	3.42138e-11	4.92644e-10	14.1287
RP11-273B20.1	0.533682	1.10852	6.74883	3.63243e-11	5.21428e-10	14.07
LA16c-390E6.4	0.584645	0.961534	6.71619	4.47251e-11	6.36166e-10	13.8662
RP11-739N20.2	0.510801	0.756272	6.69555	5.09939e-11	7.20224e-10	13.7378
ATP1B3-AS1	-0.529906	0.767836	-6.69217	5.20977e-11	7.34337e-10	13.7168
FRGCA	0.597986	0.60576	6.68461	5.46586e-11	7.6582e-10	13.6698
LINC01547	0.659101	1.31616	6.67077	5.9663e-11	8.31787e-10	13.5841
NUP50-DT	0.545667	1.93855	6.66459	6.20403e-11	8.63215e-10	13.5458
RP11-293P20.2	-0.520695	0.465104	-6.64124	7.1895e-11	9.89543e-10	13.4015
RP13-582O9.7	0.548463	1.27195	6.62287	8.07135e-11	1.10983e-09	13.2882
AC068580.5	0.591822	1.25525	6.58435	1.02781e-10	1.38563e-09	13.0517
CTD-2540F13.2	0.576935	1.00419	6.55853	1.20775e-10	1.61482e-09	12.8938
ILF3-DT	-0.527225	3.22299	-6.55673	1.22139e-10	1.62995e-09	12.8828
RP11-650L12.2	0.569338	0.583166	6.54627	1.30372e-10	1.72996e-09	12.819
CTA-228A9.3	0.559531	0.822927	6.53168	1.42763e-10	1.88724e-09	12.7302
RP11-211G23.2	1.01896	0.952972	6.49354	1.80871e-10	2.35115e-09	12.4988
MID1IP1-AS1	-0.52207	1.304	-6.49139	1.83292e-10	2.38042e-09	12.4858
KCNMB2-AS1	0.817004	0.773153	6.49039	1.8443e-10	2.39299e-09	12.4797
RP11-211C9.1	0.515214	0.518646	6.43983	2.51915e-10	3.20637e-09	12.1748
LINC02474	0.872611	0.867409	6.43102	2.65925e-10	3.37551e-09	12.1219
DTNB-AS1	0.666768	0.914996	6.42122	2.82406e-10	3.56538e-09	12.0631
MINCR	0.539832	1.60507	6.40362	3.14534e-10	3.93911e-09	11.9578
SOCS3-DT	0.538561	1.00258	6.40177	3.18127e-10	3.98055e-09	11.9467
RP11-467L13.7	0.573299	1.46202	6.37654	3.71118e-10	4.61073e-09	11.7961
LINC02159	0.589743	0.59276	6.35744	4.16878e-10	5.14284e-09	11.6825
SNHG6	0.673923	5.33457	6.29186	6.20135e-10	7.40943e-09	11.2945
RP11-344B5.2	-0.701223	1.79599	-6.25457	7.761e-10	9.14066e-09	11.0754
SLC9A3-AS1	0.792393	1.49043	6.25255	7.85535e-10	9.24403e-09	11.0636
RP11-21L23.3	0.509568	0.736059	6.23852	8.54465e-10	9.97989e-09	10.9815
RP11-470P21.2	0.508826	0.473324	6.21432	9.87469e-10	1.14761e-08	10.8403
CASC9	1.08413	1.0434	6.2062	1.03647e-09	1.19958e-08	10.793
MYOSLID	0.723834	0.822178	6.18777	1.15669e-09	1.33433e-08	10.6859
XXbac-BPG181B23.7	-0.510426	1.38318	-6.17743	1.23002e-09	1.41081e-08	10.6259
LA16c-325D7.1	0.575217	0.818087	6.17658	1.23625e-09	1.41679e-08	10.621
SLC25A25-AS1	0.540581	1.15208	6.14565	1.48492e-09	1.68391e-08	10.4422
ITGB2-AS1	0.758183	1.39733	6.11551	1.77398e-09	1.99239e-08	10.2687
LUCAT1	0.775489	0.918309	6.08507	2.12152e-09	2.36381e-08	10.0942
RP11-356O9.2	-0.704874	0.664044	-6.07828	2.20766e-09	2.452e-08	10.0554
RP11-115J16.1	0.754596	0.764541	6.06794	2.34541e-09	2.59269e-08	9.99635
LL21NC02-1C16.2	0.895094	1.22681	6.05987	2.45875e-09	2.71158e-08	9.95033
RP11-553L6.5	-0.660135	3.31067	-6.01446	3.20349e-09	3.49447e-08	9.69241
RP5-908M14.9	0.582321	1.45961	6.00762	3.33332e-09	3.62763e-08	9.6537
LINC01816	0.511836	0.961277	6.006	3.36478e-09	3.65903e-08	9.64454
MIR503HG	0.561455	0.890553	6.00069	3.46996e-09	3.76175e-08	9.61455
NKILA	0.560793	1.25163	5.99564	3.57309e-09	3.85866e-08	9.586
RP5-1028K7.2	0.51404	0.910496	5.95068	4.63244e-09	4.94938e-08	9.33303
LINC01176	0.514095	1.32085	5.93986	4.92984e-09	5.25513e-08	9.27242
RP11-235E17.6	0.521045	0.997954	5.90114	6.15495e-09	6.49206e-08	9.05627
LINC01842	0.508538	0.537698	5.89242	6.46953e-09	6.80343e-08	9.00774
BCAN-AS1	0.833712	0.804389	5.85995	7.78398e-09	8.08877e-08	8.82768
RP5-890O3.9	0.616375	2.65	5.85214	8.13711e-09	8.42455e-08	8.78449
MHENCR	0.65643	2.3039	5.84658	8.39772e-09	8.66242e-08	8.75381
LINC02864	0.762971	0.701475	5.84059	8.68795e-09	8.90293e-08	8.72074
LINC01983	0.570976	0.596659	5.7743	1.26274e-08	1.25638e-07	8.35695
COLCA1	-0.80973	1.35516	-5.75778	1.38529e-08	1.36862e-07	8.26686
CTD-2537I9.12	0.620467	1.65965	5.71283	1.78041e-08	1.73578e-07	8.02289
AC092071.1	-0.894651	1.22644	-5.67579	2.18666e-08	2.09689e-07	7.82313
URB1-AS1	0.52588	2.65866	5.66069	2.37698e-08	2.27319e-07	7.74204
RP11-434I12.3	0.778342	0.796652	5.65109	2.50629e-08	2.38872e-07	7.69058
LINC02036	0.52926	0.806429	5.61507	3.05508e-08	2.86508e-07	7.49825
RP11-760H22.2	0.645632	2.13287	5.59688	3.3752e-08	3.14429e-07	7.40148
CTD-2527I21.14	0.548132	1.25431	5.58514	3.59879e-08	3.33708e-07	7.33921
HHLA3	0.557028	2.54857	5.58262	3.64855e-08	3.38099e-07	7.32587
ZFAS1	0.609064	5.26843	5.5802	3.69713e-08	3.42374e-07	7.31303
LINP1	0.721118	0.734891	5.57004	3.90749e-08	3.59484e-07	7.25931
LINC01564	0.674926	0.825093	5.52659	4.94704e-08	4.4692e-07	7.03037
LINC02038	-0.690748	1.05381	-5.52542	4.9785e-08	4.49474e-07	7.02422
RP11-791G15.2	0.536194	1.2632	5.51119	5.37627e-08	4.82901e-07	6.94965
RP11-616M22.7	0.599446	0.555517	5.49965	5.72176e-08	5.12295e-07	6.88923
AC005083.1	0.675113	2.2723	5.48042	6.34515e-08	5.6451e-07	6.78892
LINC01436	1.25965	1.94029	5.47948	6.37744e-08	5.67023e-07	6.784
CTD-2589H19.6	0.502406	1.04494	5.45289	7.35437e-08	6.46512e-07	6.64579
RP11-521B24.5	0.596513	1.69116	5.42354	8.60161e-08	7.50516e-07	6.49393
LINC01843	0.543599	0.775449	5.41194	9.14915e-08	7.92544e-07	6.43412
RP3-523K23.2	0.684861	0.794759	5.4112	9.18544e-08	7.94054e-07	6.43028
B3GAT1-DT	0.593365	0.693033	5.39476	1.0023e-07	8.60106e-07	6.34572
LINC01770	0.613703	1.98593	5.37546	1.11011e-07	9.43395e-07	6.24674
RP11-190J1.3	0.602401	0.558577	5.3728	1.12585e-07	9.54457e-07	6.2331
CTB-55O6.4	0.651512	0.808063	5.37016	1.14166e-07	9.66696e-07	6.21959
LINC02257	0.791937	1.33305	5.30898	1.57459e-07	1.30881e-06	5.90825
RP11-177J6.1	0.529647	0.995387	5.30583	1.60075e-07	1.32976e-06	5.8923
TGFB2-AS1	-0.517854	0.896363	-5.29702	1.67618e-07	1.38831e-06	5.84774
RP11-390P24.1	0.559307	2.46907	5.28163	1.81619e-07	1.49897e-06	5.7701
RP13-516M14.10	0.514528	1.45013	5.27829	1.848e-07	1.52144e-06	5.75329
CTD-2325P2.4	0.545232	1.01676	5.27527	1.87734e-07	1.544e-06	5.73805
LINC02195	0.550024	0.85579	5.21929	2.50859e-07	2.02636e-06	5.45766
RP11-326C3.2	1.2358	2.87853	5.18827	2.94254e-07	2.34717e-06	5.3034
LINC00460	0.799535	0.870959	5.1491	3.59487e-07	2.81317e-06	5.10989
LINC02604	0.544597	1.79109	5.13962	3.77281e-07	2.94422e-06	5.06321
RP1-27K12.4	0.554783	0.586421	5.11376	4.30204e-07	3.32396e-06	4.93642
RP11-82L18.2	-0.645485	1.4148	-5.11289	4.32106e-07	3.33682e-06	4.93216
DPP10-AS1	0.71601	0.843504	5.09207	4.80095e-07	3.66905e-06	4.83046
RP11-245P10.4	0.514893	0.981759	5.07533	5.22354e-07	3.9704e-06	4.74902
ANKRD10-IT1	0.613258	2.98415	5.04423	6.1064e-07	4.58928e-06	4.59831
RP6-114E22.1	0.587656	0.564601	5.02374	6.76533e-07	5.0499e-06	4.49945
RP11-909N17.2	0.50952	0.509171	4.94284	1.01026e-06	7.33356e-06	4.11286
SFTA3	-1.07772	4.52046	-4.91517	1.15728e-06	8.28933e-06	3.98197
RP11-469A15.2	0.54181	0.674101	4.91397	1.1641e-06	8.32965e-06	3.97631
C20orf197	0.54294	0.643904	4.87828	1.38575e-06	9.79582e-06	3.80848
ELN-AS1	-0.676226	1.88072	-4.86994	1.44314e-06	1.0181e-05	3.76941
RP13-401N8.1	0.569783	1.2666	4.83714	1.69179e-06	1.1793e-05	3.61643
RP11-503N18.4	-0.526307	0.683722	-4.83017	1.7497e-06	1.21544e-05	3.58405
LINC02041	0.792695	1.53656	4.8256	1.78867e-06	1.23944e-05	3.56286
RP11-713M15.2	0.697517	1.79484	4.82166	1.823e-06	1.26137e-05	3.54457
RP11-20I20.4	0.628905	1.60211	4.8046	1.979e-06	1.36326e-05	3.4656
PTOV1-AS2	0.501031	1.76745	4.79194	2.10297e-06	1.43807e-05	3.40718
DRAIC	0.921959	1.15254	4.72493	2.89418e-06	1.92932e-05	3.10029
CTD-2021H9.3	0.709948	0.7008	4.7022	3.22251e-06	2.12598e-05	2.99709
LINC00342	0.905779	2.33095	4.65466	4.02876e-06	2.60284e-05	2.78278
ASMTL-AS1	0.645758	1.60047	4.64199	4.27448e-06	2.74414e-05	2.72599
MIR23AHG	-0.697787	3.19304	-4.57447	5.84628e-06	3.67066e-05	2.42578
LINC01655	0.593812	1.02533	4.56145	6.20711e-06	3.87813e-05	2.36841
RP4-568C11.4	-0.674179	4.10476	-4.54513	6.69008e-06	4.14832e-05	2.29664
MIAT	0.566925	1.10427	4.48371	8.85089e-06	5.34901e-05	2.02875
LINC01671	-0.590816	1.28978	-4.48301	8.87891e-06	5.36364e-05	2.02573
CTD-2139B15.5	0.704023	0.638759	4.47242	9.31466e-06	5.61238e-05	1.9799
RP11-499O7.7	0.682012	0.775396	4.46706	9.54302e-06	5.73673e-05	1.95674
RP11-284N8.3	-0.613258	1.83658	-4.38741	1.3637e-05	7.92754e-05	1.61561
RP11-357H14.17	0.505341	0.50771	4.37993	1.40977e-05	8.16826e-05	1.58389
LINC00106	0.569788	1.58711	4.306	1.95308e-05	0.000110162	1.27287
LINC00942	0.814586	0.786964	4.24357	2.56244e-05	0.000140964	1.01414
SNHG18	-0.54537	1.89698	-4.12854	4.18908e-05	0.000220429	0.546711
UCA1	0.660525	0.667467	3.95558	8.58388e-05	0.000422839	-0.133316
RP11-1260E13.1	0.677659	0.95379	3.90964	0.000103405	0.000500072	-0.30933
RP1-27K12.2	0.614686	0.594818	3.83021	0.000142047	0.000665099	-0.608995
RP11-148B3.2	0.505866	0.580822	3.8113	0.000153077	0.000709259	-0.679487
LINC00973	0.597185	0.56954	3.8019	0.000158856	0.000734578	-0.714399
RP11-785D18.3	0.76482	0.896462	3.76346	0.000184698	0.000841056	-0.856319
CTD-2566J3.1	0.525923	0.507649	3.69618	0.000239709	0.00106429	-1.10142
RP11-497G19.1	0.602958	0.632591	3.68594	0.000249324	0.00110279	-1.13835
RP11-469H8.6	0.543257	0.957367	3.63459	0.000303261	0.00131323	-1.32209
HAGLR	-0.675155	2.91	-3.62556	0.00031381	0.00135598	-1.35414
LINC02866	0.679697	0.782164	3.58455	0.000366209	0.00155512	-1.49877
DSCAM-AS1	0.890454	0.848349	3.58387	0.000367139	0.00155765	-1.50114
RP11-497G19.2	0.573621	0.618003	3.47363	0.000551922	0.00223556	-1.88201
NKX2-1-AS1	0.500985	2.30532	3.42294	0.000663351	0.00264043	-2.05335
LINC02381	0.512046	1.9428	3.41102	0.000692422	0.00274757	-2.09326
LINC00676	0.837353	0.759048	3.22849	0.00131506	0.00485845	-2.68801
RP11-462G2.1	0.861703	1.87577	3.02067	0.00263369	0.00888379	-3.32669
RP11-116O18.1	0.616239	0.717853	2.95202	0.00328525	0.010756	-3.52863
RP11-66N24.6	-0.56402	1.93133	-2.88358	0.00407831	0.0129449	-3.72547
