# Supplementary material for: Construction and validation of an angiogenesis-related lncRNA prognostic model in lung adenocarcinoma
Source: Front Genet. 2023 Mar 14;14:1083593. doi: 10.3389/fgene.2023.1083593 (PMC10043447; doi:10.3389/fgene.2023.1083593)
Supplement: Supplementary file 15 [file Table1.xlsx]

## Sheet: Sheet1
Gene Name	Change
SYNPR-AS1	UP
ITGB2-AS1
SNHG3
TMEM99
LINC00857
PITPNA-AS1
C20orf197
AFAP1-AS1
LINC00511
MIAT
NKX2-1-AS1
LBX2-AS1
DPP10-AS1
SBF2-AS1
PCAT6
PRRT3-AS1
LOXL1-AS1
UCA1
RHPN1-AS1
LINC00460
LINC00342
LINC01426
CLDN10-AS1
MNX1-AS1
LINC00467
LINC00092	DOWN
RBPMS-AS1
PCAT19
LINC00551
LINC01082
MAGI2-AS3
MGC27382
LHFPL3-AS2
EP300-AS1
LINC00968
HHIP-AS1
FENDRR
FGF14-AS2
LINC01352
RGS5
SENCR
MBNL1-AS1
TBX5-AS1
BANCR
GATA6-AS1
LINC00702
ADIRF-AS1
SFTA1P
NAV2-AS2
LINC00472
