# Supplementary material for: Construction and validation of an angiogenesis-related lncRNA prognostic model in lung adenocarcinoma
Source: Front Genet. 2023 Mar 14;14:1083593. doi: 10.3389/fgene.2023.1083593 (PMC10043447; doi:10.3389/fgene.2023.1083593)
Supplement: Supplementary file 16 [file Table10.XLSX]

## Sheet: GSE30219.risk
id	futime	fustat	RBPMS-AS1	SYNPR-AS1	LINC00460	LINC00857	riskScore	risk
GSM1465991	4.68493	1	5.05391	3.98887	3.85575	4.27897	0.53783	Low
GSM1465994	2.79452	1	5.54236	3.82271	4.26551	4.15828	0.495085	Low
GSM1465995	0.986301	0	5.91426	4.67145	3.8344	4.61609	0.379116	Low
GSM1465999	6.57534	1	4.943	4.35378	4.35088	4.09284	0.523867	Low
GSM748053	9.94521	0	5.75917	4.19878	4.25273	4.22063	0.428598	Low
GSM748057	16.0274	1	6.61397	4.26639	4.44292	5.06423	0.413517	Low
GSM748058	5.58904	0	5.80243	4.28063	4.67783	4.13099	0.431982	Low
GSM748064	9.69863	0	6.1043	4.02975	4.56628	4.30388	0.42925	Low
GSM748067	17.9178	0	5.01066	4.13234	4.35727	4.03933	0.53391	Low
GSM748068	7.15068	0	6.08279	3.75133	3.85275	4.54019	0.441025	Low
GSM748071	4.19178	0	6.26904	4.89532	4.6839	4.91116	0.394844	Low
GSM748072	11.0137	0	5.64411	3.77018	4.28457	4.07509	0.476552	Low
GSM748074	4.43836	0	5.66551	4.11603	4.36096	4.20327	0.455658	Low
GSM748076	18.7397	1	5.45201	3.94443	4.37691	4.09004	0.494205	Low
GSM748078	4.76712	0	6.43604	4.08058	4.46212	4.10333	0.356897	Low
GSM748079	2.38356	1	5.82747	3.90326	4.25949	3.91153	0.415914	Low
GSM748080	5.26027	0	5.63326	4.57968	4.41863	5.03914	0.5166	Low
GSM748085	7.31507	1	6.78149	4.73595	5.59097	5.03306	0.413762	Low
GSM748086	10.7671	0	6.36414	3.79928	4.44398	4.36293	0.416822	Low
GSM748087	8.30137	0	6.42405	3.8745	4.6695	4.65854	0.449044	Low
GSM748088	13.9726	0	5.57221	3.91118	4.17897	3.77381	0.428641	Low
GSM748090	7.23288	0	6.49764	4.04087	5.35173	5.00078	0.51125	Low
GSM748091	6.90411	0	6.04432	4.1436	4.49914	4.96308	0.500365	Low
GSM748093	3.61644	1	5.39944	3.93891	4.3951	4.04363	0.498423	Low
GSM748094	8.87671	1	6.90384	4.07206	5.43001	4.48866	0.395435	Low
GSM748097	4.52055	0	5.99161	4.28804	4.16237	4.23451	0.386038	Low
GSM748098	9.12329	1	5.56637	4.63998	4.27422	4.22457	0.411293	Low
GSM748099	6.24658	1	6.19427	3.98064	3.95182	4.18389	0.372785	Low
GSM748100	3.78082	1	6.28001	3.74919	3.99899	4.64521	0.435832	Low
GSM748101	14.3836	1	5.95924	4.15179	5.42411	4.30926	0.497644	Low
GSM748102	16.6849	0	6.05953	3.59409	4.37872	4.49817	0.494272	Low
GSM748103	4.84932	0	6.55417	4.02644	4.61594	4.25816	0.371333	Low
GSM748105	10.1918	1	6.55784	4.56582	4.52139	4.4226	0.335231	Low
GSM748106	16.3562	0	5.14468	4.25648	4.25453	4.32777	0.527392	Low
GSM748108	5.09589	0	6.21529	4.45998	5.38694	4.45363	0.440262	Low
GSM748111	2.05479	1	5.10139	4.51742	4.25202	4.31664	0.500458	Low
GSM748113	7.39726	1	5.63759	4.43372	4.12297	4.59275	0.454702	Low
GSM748115	1.39726	1	5.71962	3.98484	3.91797	4.11164	0.422054	Low
GSM748117	0.90411	1	5.98213	4.41754	4.60496	5.07024	0.499215	Low
GSM748119	18.0822	0	5.85187	3.97366	4.49366	4.21565	0.455225	Low
GSM748120	3.69863	1	4.92915	4.61462	4.53098	4.04126	0.501072	Low
GSM748121	6.9863	0	6.54384	4.57039	5.3869	4.6654	0.408645	Low
GSM748125	4.60274	0	6.06065	3.55846	3.7234	4.50227	0.451649	Low
GSM748126	5.67123	0	5.88926	4.95676	4.26408	4.72018	0.391304	Low
GSM748128	5.91781	0	6.34188	3.60344	4.32272	4.41191	0.437518	Low
GSM748130	1.15068	1	5.81625	4.02825	4.27172	4.92527	0.528658	Low
GSM748132	0.0821918	1	5.62742	4.04739	4.35015	4.40256	0.493033	Low
GSM748133	21.0411	0	6.13046	3.86706	4.86259	4.49883	0.487254	Low
GSM748135	14.3836	0	7.73927	4.24533	4.64267	4.94168	0.291355	Low
GSM748137	4.0274	0	5.64667	4.24874	4.34264	4.50148	0.478563	Low
GSM748138	3.12329	1	5.96456	4.48202	4.12102	4.89075	0.438237	Low
GSM748140	2.30137	1	6.78916	4.2092	4.14067	5.34688	0.408007	Low
GSM748141	10.1918	1	6.32289	3.9576	4.2424	3.88078	0.347632	Low
GSM748142	8.13699	0	6.33127	3.91137	5.20931	4.56195	0.484995	Low
GSM748145	6.57534	0	5.65189	3.7166	4.34861	4.14376	0.495047	Low
GSM748147	9.61644	0	5.68653	4.79328	4.2908	4.97083	0.464957	Low
GSM748150	4.60274	0	7.05271	3.88159	4.5068	4.346	0.330845	Low
GSM748151	4.68493	1	5.32742	3.89038	4.19185	4.12734	0.511188	Low
GSM748152	14.5479	0	5.94979	3.77506	4.25011	4.71511	0.508336	Low
GSM748157	11.2603	0	7.5596	5.17167	4.39053	5.05926	0.244859	Low
GSM748159	4.84932	0	5.2095	4.3459	4.05581	4.02877	0.453907	Low
GSM748161	14.3836	1	6.26159	3.71471	4.07172	3.96858	0.37458	Low
GSM748164	5.0137	0	6.61601	4.0414	4.80691	4.50242	0.39814	Low
GSM748165	2.63014	1	6.04234	3.66967	4.12622	4.40402	0.458253	Low
GSM748166	5.34247	0	5.96035	3.87488	4.66903	4.55535	0.505588	Low
GSM748167	10.1096	0	7.54044	3.50547	4.24147	3.94035	0.268463	Low
GSM748169	10.6027	0	6.43741	4.39162	4.89275	4.60671	0.403005	Low
GSM748171	1.06849	1	6.75057	4.5176	4.3459	4.72168	0.336052	Low
GSM748172	5.09589	0	5.29411	4.14538	4.18079	4.39025	0.519473	Low
GSM748177	6.57534	0	5.85082	4.28245	4.36992	4.61417	0.460397	Low
GSM748178	0	1	6.22975	4.42945	4.21892	5.13352	0.44155	Low
GSM748180	8.21918	0	6.7376	4.07179	4.35722	4.88266	0.392389	Low
GSM748181	4.19178	0	7.26771	3.85712	5.22539	4.17425	0.331701	Low
GSM748182	2.71233	1	5.44519	4.73471	4.37521	4.10201	0.410736	Low
GSM748188	8.13699	1	6.42178	3.85467	4.56075	5.06533	0.493857	Low
GSM748193	0.986301	1	5.47173	3.94033	4.36473	4.29203	0.517291	Low
GSM748196	4.93151	1	5.53914	4.16835	4.26675	4.10506	0.44986	Low
GSM748200	8.79452	1	6.35587	4.17468	4.2819	4.65002	0.401543	Low
GSM748201	0.164384	1	4.55898	4.53696	3.7172	4.16798	0.523884	Low
GSM748202	2.30137	1	5.4004	4.33805	4.18954	4.57111	0.50352	Low
GSM748206	7.47945	1	5.18813	3.97184	4.24895	4.0936	0.523627	Low
GSM748207	1.06849	1	5.22196	3.82009	3.95631	4.19213	0.527383	Low
GSM748209	1.06849	1	5.39104	3.98857	4.44218	4.25364	0.525366	Low
GSM748215	1.15068	1	4.97222	4.12935	3.84789	4.00017	0.49546	Low
GSM748217	2.63014	1	5.90816	4.68465	4.38609	4.34844	0.383939	Low
GSM748222	0.90411	1	5.0549	4.4099	3.86387	4.24025	0.481607	Low
GSM748224	12.7397	0	5.62388	3.85012	4.07921	4.35753	0.490902	Low
GSM748225	10.1096	0	5.57562	3.84927	4.25694	4.37538	0.514525	Low
GSM748226	14.7123	1	5.00803	4.2947	3.94285	4.3016	0.516746	Low
GSM748227	9.78082	0	5.64246	3.79582	3.97999	4.11569	0.457278	Low
GSM748228	16.7671	0	5.45402	3.85517	3.93963	4.30568	0.499536	Low
GSM748247	1.56164	1	5.18498	4.71583	4.40716	4.09364	0.44895	Low
GSM748250	6.32877	0	4.86247	4.0902	4.28812	3.8194	0.527967	Low
GSM748252	11.5068	0	4.87045	3.66529	3.93077	3.6712	0.531538	Low
GSM748254	0.328767	1	4.88463	4.57805	4.11773	4.15027	0.495342	Low
GSM748257	0.657534	1	5.40629	3.83891	4.00061	4.14947	0.49328	Low
GSM748260	9.12329	0	5.5036	4.24867	4.09278	4.18756	0.444039	Low
GSM748261	8.63014	0	5.53092	4.09519	4.30191	4.3835	0.496263	Low
GSM748262	9.45205	0	5.44831	4.21434	4.17415	4.0597	0.446093	Low
GSM748263	8.38356	1	6.04077	3.95924	4.70409	4.19751	0.442356	Low
GSM748264	3.45205	1	6.54026	4.14423	3.989	4.54947	0.355671	Low
GSM748265	4.84932	1	5.12275	4.64516	4.39163	4.42943	0.507104	Low
GSM748266	5.42466	0	5.41138	4.24744	4.1223	4.1562	0.455539	Low
GSM748267	20.0548	0	5.78272	4.05689	4.02106	4.44943	0.45114	Low
GSM748268	18.3288	0	5.37186	4.15353	4.29067	4.08103	0.474575	Low
GSM748269	12.9041	0	5.15268	4.32545	4.30853	4.08878	0.490135	Low
GSM748272	6.41096	0	5.38367	3.78178	4.09405	3.9156	0.480621	Low
GSM748273	5.50685	0	5.91994	4.15705	4.03058	4.48756	0.426654	Low
GSM748274	14.7945	0	5.30098	3.67293	4.25396	3.99104	0.529105	Low
GSM748275	4.27397	1	5.36553	4.22433	4.23155	4.29239	0.489589	Low
GSM748277	15.863	1	5.61939	4.50515	4.26244	4.42562	0.439544	Low
GSM748280	1.89041	1	5.75806	3.80353	4.14869	4.26667	0.469714	Low
GSM748282	1.06849	1	6.03183	4.06062	4.00981	4.06137	0.376019	Low
GSM748284	10.274	1	6.4224	4.72407	4.10403	4.16907	0.295839	Low
GSM748285	1.80822	1	5.43887	4.00717	4.24505	4.32278	0.509136	Low
GSM748291	3.45205	1	4.92435	4.95671	3.96111	4.14749	0.435819	Low
GSM748298	15.4521	0	5.10358	4.33236	4.36341	4.02284	0.492537	Low
GSM748300	0.739726	1	4.81943	4.23835	4.06423	3.84342	0.50231	Low
GSM748301	2.38356	1	5.81154	4.18795	4.07332	4.18177	0.407198	Low
GSM748306	3.28767	1	5.28985	4.02795	4.18127	4.18866	0.507683	Low
GSM748307	6.24658	1	5.62807	4.04221	4.35225	3.56037	0.396298	Low
GSM748308	2.21918	1	6.5125	3.7286	3.95039	3.87081	0.330202	Low
GSM748309	0.739726	1	5.03646	4.75874	4.28508	4.02632	0.449061	Low
GSM748312	1.15068	1	5.31659	4.00735	4.43004	3.83849	0.479525	Low
GSM748314	11.7534	1	5.42268	4.43662	4.48919	4.19207	0.462893	Low
GSM748315	2.13699	1	6.39954	4.01328	4.52114	4.32018	0.391757	Low
GSM748316	1.72603	1	5.66257	4.04651	4.22047	3.91481	0.421064	Low
GSM748318	11.0137	1	5.13634	4.07711	4.03462	4.34918	0.536945	Low
GSM748321	2.79452	1	5.59988	3.76542	4.00862	4.34103	0.497268	Low
GSM748323	0.410959	1	5.85823	4.25	4.15467	4.22549	0.40483	Low
GSM748325	1.39726	1	5.10851	3.98987	4.5315	3.75092	0.510261	Low
GSM748326	0.90411	1	5.35602	4.24626	3.99253	4.65861	0.518306	Low
GSM748328	0.246575	1	5.05373	3.70568	4.15055	3.72467	0.521022	Low
GSM748330	0.657534	1	5.36165	3.92803	4.37888	4.18504	0.523417	Low
GSM748333	3.69863	1	5.46464	4.59358	4.19405	3.97691	0.397673	Low
GSM748338	0.0821918	1	5.43898	3.88823	4.12362	4.11444	0.487106	Low
GSM748342	8.54795	1	5.31843	3.88881	4.14033	4.32905	0.536332	Low
GSM748346	1.89041	1	7.1627	4.37371	4.23913	4.76419	0.304071	Low
GSM748349	14.3014	1	5.78114	4.46185	4.26914	4.53292	0.434566	Low
GSM748350	0.657534	1	5.58374	4.05457	4.30456	4.67384	0.531893	Low
GSM748351	8.63014	1	6.4028	4.39649	4.27632	4.9902	0.409592	Low
GSM748353	9.69863	1	4.98187	4.05556	3.89394	3.87245	0.489731	Low
GSM748356	1.47945	1	5.71341	4.08826	4.43457	4.61689	0.509012	Low
GSM748357	0.493151	1	5.93773	4.79417	4.40467	5.39976	0.488832	Low
GSM748364	1.64384	1	5.97792	4.23791	4.25061	5.32523	0.528639	Low
GSM748365	0.493151	1	5.28724	3.96192	4.15572	3.91232	0.478458	Low
GSM1465989	18.1644	0	6.28745	4.33782	6.00745	5.22072	0.594917	High
GSM1465990	0.90411	1	5.57855	3.9526	6.01975	4.78481	0.729157	High
GSM1465992	3.53425	1	5.2156	3.56549	4.17726	4.03939	0.558257	High
GSM1465993	7.80822	1	5.12352	4.27039	4.62479	4.75512	0.625759	High
GSM1465996	2.71233	1	4.92852	4.16111	4.02307	4.3814	0.565466	High
GSM1465997	1.9726	0	4.86554	3.80676	4.26661	3.80507	0.560714	High
GSM1465998	16.4384	0	5.05741	4.18014	4.25516	4.53144	0.582286	High
GSM748054	1.72603	1	6.18872	3.7993	4.13384	5.53616	0.57069	High
GSM748055	7.06849	1	5.32147	4.27214	4.82785	5.03851	0.652703	High
GSM748056	0.986301	1	5.08748	3.81237	4.33229	4.53943	0.638888	High
GSM748059	4.27397	1	5.11113	3.75051	4.07649	4.38835	0.595215	High
GSM748061	5.75342	1	4.9305	3.79981	4.61383	4.37494	0.673092	High
GSM748062	9.45205	0	4.58938	4.08544	4.24086	3.97062	0.594823	High
GSM748063	5.91781	1	5.06633	3.47251	4.35708	4.08037	0.621453	High
GSM748065	8.54795	1	5.38299	3.72215	4.47089	4.19474	0.555389	High
GSM748066	0.410959	1	5.20169	3.79916	6.55319	4.76635	0.919049	High
GSM748069	6.9863	0	5.53415	3.90573	5.99915	4.48984	0.690219	High
GSM748073	2.9589	1	5.80492	4.13422	10.2111	4.60767	1.17269	High
GSM748075	2.79452	1	5.12214	4.5683	4.28532	4.88952	0.573246	High
GSM748077	1.64384	1	5.97154	3.72529	3.94408	5.7768	0.643467	High
GSM748081	8.38356	0	5.68501	3.75176	4.97912	5.29679	0.722253	High
GSM748083	0.657534	1	5.40501	4.05683	5.09332	4.90425	0.673106	High
GSM748084	5.83562	1	5.06902	3.45964	4.87781	4.79029	0.811272	High
GSM748089	2.05479	1	5.44494	4.36948	5.17387	4.65111	0.584265	High
GSM748092	9.53425	0	5.06564	3.97749	4.27098	4.37979	0.58753	High
GSM748095	4.52055	0	5.25689	4.11051	4.31398	4.43537	0.547238	High
GSM748096	0.164384	1	4.75648	3.5919	4.00725	4.78211	0.758034	High
GSM748104	6.08219	1	5.80926	4.08502	5.26012	4.94847	0.610923	High
GSM748109	11.4247	1	5.16968	3.81738	4.4482	4.28698	0.592539	High
GSM748110	4.27397	0	4.94086	3.96531	5.13614	4.7331	0.766302	High
GSM748112	2.54795	1	4.81895	3.75895	5.7099	4.2391	0.802455	High
GSM748116	3.28767	1	5.67414	3.80219	4.34785	5.45613	0.67819	High
GSM748122	9.28767	0	5.4662	3.84622	4.27852	4.67686	0.578422	High
GSM748123	0.986301	1	5.94744	3.76146	4.21945	4.9849	0.54506	High
GSM748124	6.65753	0	6.16438	4.16968	4.78226	5.29513	0.545098	High
GSM748127	4.27397	1	5.09085	3.84164	6.21146	5.03529	0.959352	High
GSM748131	1.06849	1	6.10248	3.79628	5.41574	4.86073	0.597642	High
GSM748134	0	1	5.85828	4.00329	6.42026	4.24776	0.609394	High
GSM748136	6.90411	1	5.16602	3.81864	4.29151	4.11409	0.553556	High
GSM748139	12.3288	1	4.97581	3.75567	4.02517	4.94153	0.711062	High
GSM748143	10.4384	1	5.41593	4.06445	4.25694	4.69027	0.557716	High
GSM748144	4.35616	1	5.33926	3.72733	4.34363	4.48874	0.595596	High
GSM748146	1.47945	1	5.64284	4.36813	4.85891	5.17595	0.600431	High
GSM748148	5.58904	1	5.4455	4.00177	4.41062	4.52373	0.54977	High
GSM748149	10.0274	0	5.21853	3.6618	6.3787	4.74016	0.91393	High
GSM748154	3.28767	1	4.95609	3.80475	5.06591	4.55896	0.749416	High
GSM748155	0.986301	1	4.84183	3.83992	4.75713	4.12827	0.656866	High
GSM748156	1.31507	1	5.32919	3.83436	4.47929	4.67229	0.623584	High
GSM748160	17.7534	0	4.85396	4.12342	4.28448	4.05583	0.55828	High
GSM748162	7.31507	0	5.68212	3.73429	4.79188	5.0711	0.665257	High
GSM748163	7.31507	1	5.53444	3.77774	5.32412	5.79349	0.902722	High
GSM748170	0.164384	1	5.47965	4.0639	5.34578	4.58857	0.628099	High
GSM748173	1.15068	1	4.92171	4.49191	7.74411	4.75873	1.01589	High
GSM748174	1.15068	1	5.56181	4.17772	4.99865	4.65634	0.57508	High
GSM748175	11.0137	0	5.25364	4.10389	5.4882	4.61989	0.688063	High
GSM748179	0.90411	1	5.39865	4.70716	7.35644	5.48302	0.945842	High
GSM748183	1.06849	1	5.16076	4.21845	4.44735	4.50939	0.571746	High
GSM748185	14.3836	0	6.34573	3.43285	4.26199	5.97574	0.678429	High
GSM748186	1.80822	1	5.22653	3.92588	9.17551	4.87083	1.35338	High
GSM748187	8.79452	1	5.32955	3.7425	5.3195	4.63484	0.7171	High
GSM748189	1.72603	1	5.78615	3.84875	4.45479	5.31526	0.634293	High
GSM748191	14.137	1	5.36919	4.33931	7.55682	4.69062	0.874294	High
GSM748192	5.17808	0	4.78448	3.95635	4.26314	4.23072	0.619716	High
GSM748195	1.39726	1	5.25712	3.91999	4.62132	4.40087	0.594827	High
GSM748197	1.15068	1	5.08429	3.76036	4.53639	4.51459	0.663638	High
GSM748198	1.15068	1	5.3916	3.86029	6.26419	4.37167	0.736652	High
GSM748199	0.90411	1	4.94689	3.88911	4.65797	4.10989	0.615724	High
GSM748203	1.64384	1	4.65381	3.56701	3.9513	3.92987	0.625208	High
GSM748210	1.9726	1	4.70654	3.65978	4.20891	3.87153	0.615905	High
GSM748211	7.47945	0	5.34752	4.22583	4.1567	5.35532	0.642182	High
GSM748212	7.15068	1	5.20633	3.94451	4.23593	4.24193	0.543679	High
GSM748213	1.15068	1	4.60838	4.11439	4.20902	4.30369	0.637413	High
GSM748214	0.246575	1	5.23252	3.62103	4.48357	4.03188	0.572886	High
GSM748216	4.60274	0	4.81434	3.4682	4.67551	4.65204	0.820392	High
GSM748218	2.54795	1	4.76473	3.74077	4.16213	4.47312	0.688984	High
GSM748219	0.493151	1	5.1722	3.86481	4.92779	4.18423	0.612901	High
GSM748220	6.9863	0	5.0821	3.6633	4.17069	4.34709	0.615567	High
GSM748221	6.9863	1	5.34287	3.92321	4.28418	4.43401	0.55448	High
GSM748223	15.1233	0	4.84187	3.76164	4.00693	4.10405	0.593536	High
GSM748229	4.35616	0	5.09168	4.06613	4.33515	4.64579	0.617442	High
GSM748239	0.328767	1	5.07343	3.73805	8.59231	5.07191	1.43307	High
GSM748240	1.89041	1	5.9169	3.62691	4.04109	5.0241	0.558917	High
GSM748242	1.39726	1	5.62232	3.56937	4.29575	4.37808	0.545915	High
GSM748243	8.46575	1	6.08488	3.95089	5.39857	4.94014	0.589611	High
GSM748244	2.30137	1	5.07927	4.13939	4.04432	5.10868	0.657548	High
GSM748245	1.39726	1	4.72645	4.69501	4.28647	4.31612	0.542244	High
GSM748246	0.90411	1	4.72837	3.98767	3.99624	3.90321	0.55191	High
GSM748248	1.15068	1	4.81292	4.11244	4.35046	4.10143	0.579582	High
GSM748249	2.46575	1	5.3514	3.76088	4.42115	4.60091	0.613217	High
GSM748251	0.164384	1	4.82947	3.48266	4.08974	4.07331	0.640098	High
GSM748253	0.90411	1	4.59609	3.63077	4.05581	3.90523	0.632908	High
GSM748255	0.493151	1	4.85682	4.4212	4.1506	4.75946	0.611341	High
GSM748256	4.43836	1	5.24665	3.82912	4.16794	4.26953	0.550218	High
GSM748258	0.821918	1	4.77428	4.50739	4.4871	4.24003	0.564757	High
GSM748259	9.94521	0	5.46793	4.00061	4.2351	4.5792	0.539458	High
GSM748270	14.3836	0	4.76738	4.20214	4.05287	4.15169	0.55724	High
GSM748271	1.89041	1	5.66348	3.79803	4.13144	5.12727	0.60493	High
GSM748276	4.52055	1	5.58462	4.19926	7.74127	5.44233	1.05739	High
GSM748278	1.89041	1	5.70866	3.47159	4.16059	4.51035	0.551613	High
GSM748279	16.8493	0	5.65576	3.6646	4.62213	4.36951	0.553558	High
GSM748281	0.328767	1	5.70119	3.81026	5.75007	4.75091	0.690766	High
GSM748283	5.50685	1	5.45231	3.69758	4.68849	4.48184	0.608955	High
GSM748286	16.7671	0	4.96782	3.69248	5.34917	4.4025	0.768755	High
GSM748287	2.13699	1	5.44629	3.60742	4.34952	5.85497	0.847403	High
GSM748288	1.06849	1	5.06116	3.9372	4.62862	3.93215	0.558079	High
GSM748292	14.7123	1	4.63715	3.89141	6.70254	4.08759	0.919729	High
GSM748294	3.94521	1	4.76536	4.18187	4.35361	4.04675	0.570646	High
GSM748295	4.10959	1	5.09265	4.03315	4.05702	4.45382	0.567308	High
GSM748296	0.246575	0	5.63358	3.67332	5.6181	5.20282	0.804211	High
GSM748297	0.657534	1	4.97483	3.9903	4.14621	4.5573	0.619407	High
GSM748299	0.164384	1	4.55405	3.82756	4.51455	4.03628	0.678607	High
GSM748302	7.47945	0	5.08039	3.9195	4.37969	4.13682	0.565855	High
GSM748303	6.82192	0	4.93464	3.68324	5.77092	3.99273	0.745835	High
GSM748304	1.06849	1	4.85694	3.92612	4.27576	4.09525	0.590121	High
GSM748305	0.821918	1	4.70784	3.8154	4.42747	3.9567	0.626824	High
GSM748310	5.17808	1	4.93102	3.99035	4.49301	3.77742	0.540041	High
GSM748311	4.43836	1	4.88148	4.21828	4.22441	4.20479	0.557333	High
GSM748313	0.90411	1	5.05435	4.31452	5.50253	4.2007	0.625554	High
GSM748317	0.739726	1	4.82757	3.75249	5.26139	4.76076	0.857969	High
GSM748319	0	1	4.84931	4.01801	4.69743	4.23163	0.639203	High
GSM748320	1.89041	1	4.66252	4.05032	4.37191	4.11878	0.621591	High
GSM748324	4.27397	1	4.8223	3.80706	4.56432	4.17845	0.655464	High
GSM748327	2.79452	1	4.96982	4.02248	4.28918	3.97043	0.539778	High
GSM748329	0.164384	1	4.91692	3.96167	4.21463	4.12521	0.573335	High
GSM748331	0	1	5.2673	3.68891	4.28273	4.24518	0.571698	High
GSM748332	2.21918	1	5.68165	4.05152	4.38541	5.37632	0.627656	High
GSM748334	8.21918	1	5.3876	3.96138	4.54946	4.33385	0.549456	High
GSM748335	7.23288	1	4.88743	4.08915	4.1916	4.10147	0.555795	High
GSM748336	0.575342	1	4.75007	3.42802	3.83207	3.89012	0.609593	High
GSM748337	0.246575	1	5.19718	4.01345	4.30866	4.45653	0.573465	High
GSM748339	0.328767	1	5.23714	3.90719	4.38358	4.51331	0.596382	High
GSM748341	16.9315	0	5.02326	3.77586	4.44814	4.25097	0.620793	High
GSM748343	0.575342	1	4.73326	3.60104	4.44853	6.41069	1.24611	High
GSM748344	11.5068	1	4.79605	4.10076	4.18587	4.19419	0.583849	High
GSM748345	0.739726	1	4.39953	4.20555	4.10551	3.92669	0.594088	High
GSM748347	0.90411	1	4.83752	3.84922	4.3985	4.5828	0.699784	High
GSM748348	0.90411	1	4.33978	3.48032	4.21725	4.34391	0.817297	High
GSM748352	2.38356	1	5.57036	4.36841	4.14992	5.17907	0.552004	High
GSM748354	0.575342	1	5.03989	3.99662	7.26826	4.80585	1.03851	High
GSM748355	6.65753	1	4.75095	3.78637	5.70067	4.42015	0.8526	High
GSM748358	9.69863	1	4.90748	4.05651	4.11628	4.44792	0.602398	High
GSM748359	0.493151	1	4.45197	4.0741	3.9966	4.328	0.658752	High
GSM748360	9.12329	0	5.1747	4.06911	3.9032	4.48423	0.539727	High
GSM748361	1.56164	1	5.11719	3.74039	4.02953	4.11147	0.550085	High
GSM748362	9.53425	0	4.8208	3.89141	4.16344	4.55512	0.667126	High
GSM748363	0.657534	1	4.44151	4.0661	4.1238	5.01387	0.807415	High
GSM748366	0.164384	1	4.95707	3.91199	5.87948	5.1398	0.961274	High
