# Supplementary material for: Construction and validation of an angiogenesis-related lncRNA prognostic model in lung adenocarcinoma
Source: Front Genet. 2023 Mar 14;14:1083593. doi: 10.3389/fgene.2023.1083593 (PMC10043447; doi:10.3389/fgene.2023.1083593)
Supplement: Supplementary file 17 [file Table16.XLSX]

## Sheet: GSVAlimmadiffSig
Supplementary Table 16.2937 pathways were significantly different between high- and low-risk groups
pathway	logFC	AveExpr	t	P.Value	adj.P.Val	B
GSE32986_UNSTIM_VS_GMCSF_AND_CURDLAN_HIGHDOSE_STIM_DC_DN	0.200057	-0.0354422	11.3912	7.28687e-27	4.72553e-24	50.2119
GSE25087_FETAL_VS_ADULT_TCONV_DN	0.144754	-0.0388385	11.1914	4.44594e-26	1.77427e-23	48.4345
GSE32986_GMCSF_VS_GMCSF_AND_CURDLAN_LOWDOSE_STIM_DC_DN	0.134038	-0.0398375	9.75286	1.12311e-20	1.09938e-18	36.22
GSE13485_DAY3_VS_DAY7_YF17D_VACCINE_PBMC_UP	0.095933	-0.0368234	9.64969	2.62752e-20	2.43421e-18	35.3863
GSE24634_NAIVE_CD4_TCELL_VS_DAY5_IL4_CONV_TREG_UP	0.127124	-0.0372088	9.63307	3.01143e-20	2.60389e-18	35.2526
GSE36476_YOUNG_VS_OLD_DONOR_MEMORY_CD4_TCELL_72H_TSST_ACT_DN	0.137548	-0.0371183	9.00649	4.58036e-18	2.40029e-16	30.328
GSE13738_RESTING_VS_TCR_ACTIVATED_CD4_TCELL_UP	0.151021	-0.0369752	8.74843	3.38827e-17	1.46486e-15	28.3685
GSE28408_LY6G_POS_VS_NEG_DC_UP	0.121673	-0.0404631	8.73573	3.73512e-17	1.58949e-15	28.2731
ERWIN_COHEN_BLOOD_VACCINE_TC_83_AGE_23_48YO_VACCINATED_VS_CONTROL_14DY_DN	0.267106	-0.0103122	8.73457	3.76846e-17	1.58949e-15	28.2644
GSE31622_WT_VS_KLF3_KO_BCELL_UP	0.102164	-0.0304973	8.64607	7.40921e-17	2.89015e-15	27.6027
GSE11961_MEMORY_BCELL_DAY7_VS_GERMINAL_CENTER_BCELL_DAY40_DN	0.105376	-0.0354316	8.43923	3.5288e-16	1.22049e-14	26.0756
GSE7509_UNSTIM_VS_TNFA_IL1B_IL6_PGE_STIM_DC_DN	0.105758	-0.00782337	8.21681	1.83324e-15	5.80199e-14	24.4645
GSE22886_NAIVE_CD4_TCELL_VS_12H_ACT_TH1_UP	0.144235	-0.0298138	8.19016	2.2287e-15	6.96537e-14	24.2736
GSE22886_NAIVE_CD4_TCELL_VS_12H_ACT_TH2_UP	0.149895	-0.030941	8.14443	3.1124e-15	9.49833e-14	23.9472
GSE17974_0H_VS_48H_IN_VITRO_ACT_CD4_TCELL_UP	0.148149	-0.0271861	8.1139	3.88696e-15	1.15894e-13	23.7301
GSE21927_SPLEEN_C57BL6_VS_EL4_TUMOR_BALBC_MONOCYTES_UP	0.151242	-0.0378268	8.09717	4.38903e-15	1.30116e-13	23.6114
GSE22886_NAIVE_CD4_TCELL_VS_48H_ACT_TH1_UP	0.12777	-0.0355482	8.05164	6.10344e-15	1.71362e-13	23.2892
GSE36476_CTRL_VS_TSST_ACT_40H_MEMORY_CD4_TCELL_YOUNG_UP	0.147923	-0.0355936	7.99499	9.18151e-15	2.44275e-13	22.8903
GSE19401_PLN_VS_PEYERS_PATCH_FOLLICULAR_DC_UP	0.103262	-0.0303292	7.93063	1.45637e-14	3.72199e-13	22.4397
GSE36476_CTRL_VS_TSST_ACT_72H_MEMORY_CD4_TCELL_YOUNG_UP	0.148317	-0.0343027	7.88485	2.01857e-14	4.93979e-13	22.121
GSE11864_UNTREATED_VS_CSF1_IFNG_IN_MAC_UP	0.0856685	-0.043096	7.81803	3.2425e-14	7.6464e-13	21.6583
GSE25087_FETAL_VS_ADULT_TREG_DN	0.119726	-0.0322702	7.81516	3.3089e-14	7.73269e-13	21.6385
GSE17974_0H_VS_2H_IN_VITRO_ACT_CD4_TCELL_UP	0.0966781	-0.0398804	7.79221	3.8912e-14	8.97224e-13	21.4802
GSE3982_MEMORY_CD4_TCELL_VS_TH1_UP	0.128227	-0.0320067	7.72383	6.29235e-14	1.42553e-12	21.0112
GSE21927_C26GM_VS_4T1_TUMOR_MONOCYTE_BALBC_DN	0.12697	-0.0376883	7.63912	1.13636e-13	2.4261e-12	20.4345
GSE17974_CTRL_VS_ACT_IL4_AND_ANTI_IL12_4H_CD4_TCELL_UP	0.104776	-0.0351047	7.60688	1.42109e-13	2.9373e-12	20.2164
GSE46606_UNSTIM_VS_CD40L_IL2_IL5_DAY3_STIMULATED_BCELL_UP	0.113341	-0.0356425	7.60498	1.43997e-13	2.9645e-12	20.2035
GSE41176_UNSTIM_VS_ANTI_IGM_STIM_BCELL_3H_DN	0.0934532	-0.0462757	7.55302	2.06165e-13	4.14567e-12	19.8535
GSE22886_NAIVE_CD4_TCELL_VS_48H_ACT_TH2_UP	0.0995861	-0.0362527	7.54466	2.18368e-13	4.35729e-12	19.7974
GSE22886_UNSTIM_VS_IL2_STIM_NKCELL_UP	0.113984	-0.0365199	7.51013	2.76838e-13	5.37916e-12	19.566
GSE13547_WT_VS_ZFX_KO_BCELL_ANTI_IGM_STIM_12H_DN	0.0990033	-0.0297557	7.45576	4.01542e-13	7.54783e-12	19.2035
CAO_BLOOD_FLUZONE_AGE_05_14YO_1DY_DN	0.221782	-0.0421911	7.41818	5.18593e-13	9.61551e-12	18.9542
GSE17974_CTRL_VS_ACT_IL4_AND_ANTI_IL12_24H_CD4_TCELL_UP	0.140417	-0.0289777	7.41262	5.38549e-13	9.90777e-12	18.9174
GSE17974_0H_VS_12H_IN_VITRO_ACT_CD4_TCELL_UP	0.109598	-0.0341159	7.41166	5.42091e-13	9.9377e-12	18.911
GSE24634_NAIVE_CD4_TCELL_VS_DAY7_IL4_CONV_TREG_UP	0.103649	-0.0400481	7.38465	6.51013e-13	1.17681e-11	18.7325
GSE3982_EFF_MEMORY_CD4_TCELL_VS_TH1_UP	0.0985347	-0.0218027	7.37552	6.92511e-13	1.23888e-11	18.6723
GSE21927_SPLENIC_VS_TUMOR_MONOCYTES_FROM_C26GM_TUMOROUS_MICE_BALBC_DN	0.128066	-0.0374406	7.35739	7.82774e-13	1.39076e-11	18.5529
GSE26928_NAIVE_VS_CENT_MEMORY_CD4_TCELL_UP	0.0785924	-0.0433973	7.34805	8.33711e-13	1.47324e-11	18.4915
GSE11961_FOLLICULAR_BCELL_VS_GERMINAL_CENTER_BCELL_DAY40_UP	0.0868529	-0.0360127	7.25071	1.60214e-12	2.7432e-11	17.8552
GSE17974_0H_VS_6H_IN_VITRO_ACT_CD4_TCELL_UP	0.106385	-0.0339927	7.2006	2.23652e-12	3.75503e-11	17.5303
GSE20727_H2O2_VS_ROS_INHIBITOR_TREATED_DC_DN	0.104863	-0.039388	7.19934	2.25531e-12	3.77438e-11	17.5222
GSE3982_CENT_MEMORY_CD4_TCELL_VS_TH1_UP	0.0999108	-0.0244901	7.1979	2.27699e-12	3.7984e-11	17.5128
GSE32986_UNSTIM_VS_GMCSF_STIM_DC_UP	0.110707	-0.0393215	7.19578	2.30923e-12	3.83984e-11	17.4992
GSE36476_CTRL_VS_TSST_ACT_40H_MEMORY_CD4_TCELL_OLD_UP	0.114027	-0.0251135	7.08902	4.67104e-12	7.34343e-11	16.8134
GSE13485_CTRL_VS_DAY7_YF17D_VACCINE_PBMC_UP	0.0988997	-0.0330476	7.02608	7.04846e-12	1.05079e-10	16.413
GSE22886_UNSTIM_VS_IL15_STIM_NKCELL_UP	0.110061	-0.0240796	7.02444	7.1241e-12	1.056e-10	16.4027
GSE42724_B1_BCELL_VS_PLASMABLAST_DN	0.0783857	-0.0488899	7.01511	7.5701e-12	1.10943e-10	16.3436
GSE2706_2H_VS_8H_LPS_STIM_DC_UP	0.104326	-0.0346759	7.00215	8.23568e-12	1.20019e-10	16.2616
GSE46468_LUNG_INNATE_LYMPHOID_CELL_VS_SPLEEN_CD4_TCELL_UP	0.0797441	-0.0508361	6.97878	9.58456e-12	1.38509e-10	16.1141
GSE41867_LCMV_ARMSTRONG_VS_CLONE13_DAY15_EFFECTOR_CD8_TCELL_DN	0.075602	-0.0172327	6.97149	1.00478e-11	1.43603e-10	16.0682
GSE40068_BCL6_POS_VS_NEG_CXCR5_POS_TFH_DN	0.114497	-0.0402601	6.94777	1.17131e-11	1.64236e-10	15.919
GSE5542_UNTREATED_VS_IFNA_TREATED_EPITHELIAL_CELLS_24H_DN	0.0785967	-0.0452303	6.94595	1.18521e-11	1.65737e-10	15.9075
GSE13738_RESTING_VS_BYSTANDER_ACTIVATED_CD4_TCELL_UP	0.124881	-0.0310607	6.88591	1.74395e-11	2.40628e-10	15.532
GSE13547_CTRL_VS_ANTI_IGM_STIM_ZFX_KO_BCELL_12H_DN	0.127272	-0.0243145	6.87447	1.87665e-11	2.56888e-10	15.4607
GSE17974_0H_VS_4H_IN_VITRO_ACT_CD4_TCELL_UP	0.0913397	-0.0344021	6.87091	1.91987e-11	2.6074e-10	15.4385
GSE39110_DAY3_VS_DAY6_POST_IMMUNIZATION_CD8_TCELL_UP	0.0844791	-0.0389933	6.85614	2.1101e-11	2.82873e-10	15.3467
GSE3982_EOSINOPHIL_VS_MAC_UP	0.0751651	-0.0311736	6.82665	2.54694e-11	3.37942e-10	15.1638
GSE22935_UNSTIM_VS_48H_MBOVIS_BCG_STIM_MYD88_KO_MACROPHAGE_UP	0.0685937	-0.0399958	6.76425	3.78434e-11	4.92059e-10	14.779
GSE7460_FOXP3_MUT_VS_WT_ACT_WITH_TGFB_TCONV_DN	0.116113	-0.0315902	6.64898	7.80443e-11	9.59465e-10	14.076
GSE4984_GALECTIN1_VS_VEHICLE_CTRL_TREATED_DC_UP	0.0952603	-0.0384093	6.64581	7.96009e-11	9.73985e-10	14.0569
GSE26495_NAIVE_VS_PD1HIGH_CD8_TCELL_UP	0.0880408	-0.0340983	6.61131	9.86605e-11	1.17667e-09	13.8485
GSE22601_DOUBLE_NEGATIVE_VS_CD8_SINGLE_POSITIVE_THYMOCYTE_DN	0.0644383	-0.0180484	6.60451	1.02912e-10	1.22175e-09	13.8075
GSE24634_NAIVE_CD4_TCELL_VS_DAY3_IL4_CONV_TREG_UP	0.104187	-0.0344111	6.58336	1.17324e-10	1.38336e-09	13.6803
GSE33162_UNTREATED_VS_4H_LPS_STIM_HDAC3_HET_MACROPHAGE_DN	0.0946492	-0.0308624	6.57768	1.21518e-10	1.4199e-09	13.6462
GSE17974_0.5H_VS_72H_UNTREATED_IN_VITRO_CD4_TCELL_UP	0.0927136	-0.0455368	6.57688	1.22121e-10	1.42374e-09	13.6414
GSE36476_CTRL_VS_TSST_ACT_72H_MEMORY_CD4_TCELL_OLD_UP	0.102774	-0.0202035	6.55973	1.35766e-10	1.55486e-09	13.5386
GSE17974_CTRL_VS_ACT_IL4_AND_ANTI_IL12_6H_CD4_TCELL_UP	0.0957938	-0.0351802	6.5118	1.82332e-10	2.02124e-09	13.2525
GSE3982_EFF_MEMORY_CD4_TCELL_VS_TH2_UP	0.0847099	-0.013737	6.47723	2.25293e-10	2.45036e-09	13.0473
GSE26928_NAIVE_VS_EFF_MEMORY_CD4_TCELL_UP	0.0699954	-0.0441766	6.46701	2.39794e-10	2.59718e-09	12.9868
GSE2770_TGFB_AND_IL4_VS_TGFB_AND_IL12_TREATED_ACT_CD4_TCELL_2H_UP	0.0704762	-0.0217245	6.45461	2.58617e-10	2.76071e-09	12.9135
GSE20715_0H_VS_6H_OZONE_TLR4_KO_LUNG_DN	0.0872008	-0.0416863	6.4472	2.70559e-10	2.87635e-09	12.8697
GSE21360_PRIMARY_VS_QUATERNARY_MEMORY_CD8_TCELL_DN	0.122054	-0.036211	6.43631	2.89079e-10	3.06695e-09	12.8055
GSE26495_NAIVE_VS_PD1LOW_CD8_TCELL_UP	0.071919	-0.042242	6.37915	4.08632e-10	4.21695e-09	12.4699
GSE15750_DAY6_VS_DAY10_EFF_CD8_TCELL_DN	0.0962361	-0.0356201	6.37388	4.21821e-10	4.33348e-09	12.4392
GSE6269_HEALTHY_VS_FLU_INF_PBMC_UP	0.0910863	-0.039715	6.36995	4.31934e-10	4.41986e-09	12.4162
GSE7568_IL4_VS_IL4_AND_DEXAMETHASONE_TREATED_MACROPHAGE_DN	0.0953087	-0.0321381	6.36949	4.33139e-10	4.42348e-09	12.4135
GSE11057_NAIVE_CD4_VS_PBMC_CD4_TCELL_UP	0.0817842	-0.0441474	6.35351	4.76874e-10	4.83207e-09	12.3203
GSE11057_NAIVE_VS_MEMORY_CD4_TCELL_UP	0.0783948	-0.037171	6.34715	4.95457e-10	5.01059e-09	12.2832
GSE39022_LN_VS_SPLEEN_DC_DN	0.0799888	-0.0501522	6.33486	5.33417e-10	5.37353e-09	12.2117
GSE22045_TREG_VS_TCONV_DN	0.0682394	-0.0386732	6.32641	5.61156e-10	5.63109e-09	12.1626
GSE41176_UNSTIM_VS_ANTI_IGM_STIM_TAK1_KO_BCELL_6H_UP	0.0618804	-0.037572	6.32076	5.80455e-10	5.79471e-09	12.1298
GSE4142_NAIVE_BCELL_VS_PLASMA_CELL_UP	0.0801036	-0.0377224	6.26072	8.30483e-10	7.96404e-09	11.7828
GSE34205_HEALTHY_VS_FLU_INF_INFANT_PBMC_UP	0.107423	-0.0445101	6.20917	1.12704e-09	1.05925e-08	11.4871
GSE10239_NAIVE_VS_DAY4.5_EFF_CD8_TCELL_UP	0.0852054	-0.0413268	6.18824	1.27507e-09	1.18537e-08	11.3677
GSE28737_WT_VS_BCL6_HET_MARGINAL_ZONE_BCELL_UP	0.0681975	-0.0326056	6.17055	1.41487e-09	1.30844e-08	11.267
GSE32533_WT_VS_MIR17_OVEREXPRESS_ACT_CD4_TCELL_DN	0.0932919	-0.0202621	6.16658	1.44824e-09	1.33455e-08	11.2444
GSE4984_GALECTIN1_VS_LPS_STIM_DC_UP	0.0929499	-0.0366738	6.12215	1.87835e-09	1.70365e-08	10.9928
GSE14699_NAIVE_VS_DELETIONAL_TOLERANCE_CD8_TCELL_UP	0.115314	-0.0249483	6.11393	1.97056e-09	1.77796e-08	10.9464
GSE8515_CTRL_VS_IL1_4H_STIM_MAC_UP	0.0812017	-0.0296448	6.11137	2.00029e-09	1.80165e-08	10.9319
GSE557_WT_VS_I_AB_KO_DC_UP	0.0670666	-0.0406065	6.07439	2.48002e-09	2.19938e-08	10.724
GSE34205_RSV_VS_FLU_INF_INFANT_PBMC_UP	0.0687464	-0.0131668	6.06541	2.61242e-09	2.31284e-08	10.6737
GSE37533_UNTREATED_VS_PIOGLIZATONE_TREATED_CD4_TCELL_PPARG2_AND_FOXP3_TRASDUCED_DN	0.0786546	-0.0465681	6.05468	2.77989e-09	2.43616e-08	10.6136
GSE2770_TGFB_AND_IL4_VS_IL4_TREATED_ACT_CD4_TCELL_48H_DN	0.0734795	-0.0425057	6.04542	2.93266e-09	2.55709e-08	10.5618
GSE36476_CTRL_VS_TSST_ACT_16H_MEMORY_CD4_TCELL_YOUNG_UP	0.112096	-0.0351704	6.04333	2.96826e-09	2.57514e-08	10.5502
GSE10500_ARTHRITIC_SYNOVIAL_FLUID_VS_HEALTHY_MACROPHAGE_DN	0.0984886	-0.0343685	6.0301	3.20376e-09	2.74729e-08	10.4763
GSE34156_NOD2_LIGAND_VS_NOD2_AND_TLR1_TLR2_LIGAND_6H_TREATED_MONOCYTE_UP	0.0979659	-0.0509561	6.00542	3.69279e-09	3.13043e-08	10.339
GSE10325_CD4_TCELL_VS_LUPUS_CD4_TCELL_UP	0.0796329	-0.0378616	6.00448	3.71266e-09	3.13701e-08	10.3338
GSE3982_MEMORY_CD4_TCELL_VS_TH2_UP	0.109567	-0.0253091	5.98162	4.23285e-09	3.54194e-08	10.2071
KAECH_DAY8_EFF_VS_DAY15_EFF_CD8_TCELL_DN	0.0749623	-0.0373621	5.97854	4.30832e-09	3.59929e-08	10.19
GSE32901_NAIVE_VS_TH17_ENRICHED_CD4_TCELL_UP	0.0993945	-0.0218352	5.96419	4.67656e-09	3.89438e-08	10.1107
GSE26928_NAIVE_VS_CXCR5_POS_CD4_TCELL_UP	0.0628109	-0.0305446	5.95464	4.93864e-09	4.05406e-08	10.0581
GSE10239_NAIVE_VS_KLRG1INT_EFF_CD8_TCELL_UP	0.0710157	-0.0427354	5.9325	5.60277e-09	4.5513e-08	9.93615
GSE36476_CTRL_VS_TSST_ACT_16H_MEMORY_CD4_TCELL_OLD_UP	0.102014	-0.0262293	5.93059	5.66404e-09	4.59141e-08	9.92564
GSE11057_NAIVE_VS_CENT_MEMORY_CD4_TCELL_UP	0.0688351	-0.0350844	5.92118	5.97511e-09	4.83602e-08	9.87399
GSE46606_DAY1_VS_DAY3_CD40L_IL2_IL5_STIMULATED_BCELL_UP	0.0808813	-0.0178144	5.91517	6.1823e-09	4.96498e-08	9.84106
GSE6269_STAPH_AUREUS_VS_STREP_PNEUMO_INF_PBMC_DN	0.0728272	-0.0343926	5.89345	6.99224e-09	5.57231e-08	9.72215
GSE18893_TCONV_VS_TREG_2H_TNF_STIM_DN	0.126434	-0.0329937	5.87763	7.64615e-09	6.06548e-08	9.63582
GSE41176_WT_VS_TAK1_KO_UNSTIM_BCELL_DN	0.0717199	-0.0078312	5.85108	8.87973e-09	6.95892e-08	9.4914
GSE5542_UNTREATED_VS_IFNA_TREATED_EPITHELIAL_CELLS_6H_DN	0.086198	-0.0406543	5.83833	9.53941e-09	7.431e-08	9.42222
GSE28726_ACT_CD4_TCELL_VS_ACT_VA24NEG_NKTCELL_DN	0.094012	-0.0371495	5.83478	9.73128e-09	7.55082e-08	9.403
GSE32986_UNSTIM_VS_CURDLAN_HIGHDOSE_STIM_DC_DN	0.114365	-0.027059	5.83468	9.73689e-09	7.55082e-08	9.40244
GSE43863_TH1_VS_TFH_EFFECTOR_CD4_TCELL_DN	0.100405	-0.0354902	5.83374	9.78834e-09	7.57939e-08	9.39736
GAUCHER_PBMC_YF_VAX_STAMARIL_UNKNOWN_AGE_10DY_DN	0.0975806	-0.0414918	5.79653	1.20544e-08	9.16117e-08	9.19638
QIU_PBMC_HEPTATITIS_B_SURFACE_ANTIGEN_AGE_UNDER50_NON_RESPONDERS_VS_RESPONDERS_28DY_DN	0.145473	-0.020641	5.79644	1.20607e-08	9.16117e-08	9.19587
GSE5679_PPARG_LIGAND_ROSIGLITAZONE_VS_ROSIGLITAZONE_AND_RARA_AGONIST_AM580_TREATED_DC_DN	0.0637473	-0.0367752	5.78134	1.31202e-08	9.86486e-08	9.11463
GSE11864_CSF1_VS_CSF1_IFNG_IN_MAC_UP	0.0728556	-0.0446851	5.77872	1.33124e-08	9.98047e-08	9.10059
GSE26928_CENTR_MEMORY_VS_CXCR5_POS_CD4_TCELL_DN	0.0772756	-0.0296095	5.75422	1.52545e-08	1.11938e-07	8.96922
GSE22282_HYPOXIA_VS_NORMOXIA_MYELOID_DC_DN	0.070924	-0.0239781	5.74387	1.61551e-08	1.17714e-07	8.91389
GSE9960_GRAM_NEG_VS_GRAM_POS_SEPSIS_PBMC_DN	0.0838308	-0.0456579	5.73765	1.67219e-08	1.21333e-07	8.88063
GSE2770_IL12_AND_TGFB_VS_IL4_TREATED_ACT_CD4_TCELL_2H_DN	0.0820859	-0.0466119	5.73702	1.678e-08	1.21585e-07	8.87728
GSE3691_IFN_PRODUCING_KILLER_DC_VS_CONVENTIONAL_DC_SPLEEN_UP	0.071224	-0.0425618	5.71812	1.86272e-08	1.33662e-07	8.77657
GSE45365_BCELL_VS_CD8_TCELL_UP	0.0534978	-0.0132726	5.70789	1.97083e-08	1.40836e-07	8.72217
GSE41867_DAY8_VS_DAY15_LCMV_CLONE13_EFFECTOR_CD8_TCELL_UP	0.0915317	-0.0384695	5.69898	2.07e-08	1.47313e-07	8.67483
GSE18893_CTRL_VS_TNF_TREATED_TREG_24H_DN	0.067525	-0.0386091	5.66215	2.53381e-08	1.77881e-07	8.47994
GSE30971_WBP7_HET_VS_KO_MACROPHAGE_4H_LPS_STIM_DN	0.116073	-0.0313895	5.64882	2.72542e-08	1.90302e-07	8.40968
GSE3039_ALPHABETA_CD8_TCELL_VS_B1_BCELL_UP	0.0939377	-0.0338695	5.64743	2.74627e-08	1.91244e-07	8.40234
GSE11057_NAIVE_VS_EFF_MEMORY_CD4_TCELL_UP	0.0799292	-0.0378333	5.60861	3.39295e-08	2.32531e-07	8.1986
GSE411_UNSTIM_VS_400MIN_IL6_STIM_SOCS3_KO_MACROPHAGE_UP	0.0614271	-0.0373597	5.60516	3.45716e-08	2.36619e-07	8.18054
SCHERER_PBMC_YF_VAX_AGE_18_40YO_ANYD_UP	0.134656	0.000305571	5.60476	3.46461e-08	2.36817e-07	8.17847
GSE25087_TREG_VS_TCONV_FETUS_DN	0.0550112	-0.0470069	5.56683	4.25427e-08	2.86639e-07	7.98072
GSE19888_CTRL_VS_TCELL_MEMBRANES_ACT_MAST_CELL_PRETREAT_A3R_INH_UP	0.0829263	-0.0330065	5.55496	4.53554e-08	3.0401e-07	7.91908
GSE11386_NAIVE_VS_MEMORY_BCELL_DN	0.102812	-0.035578	5.55302	4.58338e-08	3.06425e-07	7.90898
GSE19888_CTRL_VS_A3R_INHIBITOR_TREATED_MAST_CELL_DN	0.109296	-0.0373522	5.5325	5.11813e-08	3.40421e-07	7.80274
GSE12392_WT_VS_IFNAR_KO_CD8A_NEG_SPLEEN_DC_DN	0.0592623	-0.0449581	5.49671	6.1996e-08	4.07133e-07	7.61824
GSE6259_33D1_POS_VS_DEC205_POS_SPLENIC_DC_UP	0.103678	-0.0261313	5.48017	6.7718e-08	4.39701e-07	7.5333
GSE6259_FLT3L_INDUCED_DEC205_POS_DC_VS_CD8_TCELL_UP	0.0960983	-0.0274636	5.47476	6.96959e-08	4.50097e-07	7.50561
GAUCHER_PBMC_YF_VAX_STAMARIL_UNKNOWN_AGE_14DY_DN	0.154766	-0.03438	5.43385	8.66006e-08	5.51946e-07	7.29673
GSE41867_NAIVE_VS_DAY15_LCMV_EFFECTOR_CD8_TCELL_DN	0.0931535	-0.0351472	5.43071	8.80523e-08	5.60509e-07	7.28074
GSE21774_CD62L_POS_CD56_BRIGHT_VS_CD62L_NEG_CD56_DIM_NK_CELL_DN	0.09944	-0.0352442	5.42197	9.22138e-08	5.82001e-07	7.23634
GSE24574_BCL6_HIGH_TFH_VS_TFH_CD4_TCELL_DN	0.079909	-0.0407346	5.41756	9.43852e-08	5.92821e-07	7.21396
GSE411_UNSTIM_VS_400MIN_IL6_STIM_MACROPHAGE_UP	0.0620279	-0.0477793	5.3859	1.11511e-07	6.89536e-07	7.05367
GSE16450_IMMATURE_VS_MATURE_NEURON_CELL_LINE_UP	0.128035	-0.0259341	5.37006	1.2117e-07	7.46043e-07	6.97384
GSE13484_UNSTIM_VS_12H_YF17D_VACCINE_STIM_PBMC_UP	0.055047	-0.0408174	5.33721	1.43869e-07	8.76048e-07	6.80886
GSE17974_CTRL_VS_ACT_IL4_AND_ANTI_IL12_12H_CD4_TCELL_UP	0.0881671	-0.0353923	5.32713	1.51622e-07	9.17895e-07	6.75844
GSE3982_CENT_MEMORY_CD4_TCELL_VS_TH2_UP	0.0834408	-0.0215738	5.32411	1.54029e-07	9.30793e-07	6.74331
GSE32986_UNSTIM_VS_GMCSF_AND_CURDLAN_LOWDOSE_STIM_DC_DN	0.113022	-0.0273041	5.31924	1.57976e-07	9.5079e-07	6.71901
GSE33162_UNTREATED_VS_4H_LPS_STIM_HDAC3_HET_MACROPHAGE_UP	0.0650207	-0.0384996	5.3163	1.60415e-07	9.63233e-07	6.7043
GSE17974_CTRL_VS_ACT_IL4_AND_ANTI_IL12_48H_CD4_TCELL_UP	0.0865642	-0.0297077	5.31048	1.65333e-07	9.90773e-07	6.6753
GSE2706_UNSTIM_VS_2H_LPS_DC_UP	0.0814987	-0.0441325	5.30943	1.66236e-07	9.94729e-07	6.67007
GSE45739_NRAS_KO_VS_WT_UNSTIM_CD4_TCELL_DN	0.0854312	-0.0415606	5.30568	1.69503e-07	1.01311e-06	6.65138
GSE32901_TH17_EMRICHED_VS_TH17_NEG_CD4_TCELL_DN	0.0647026	-0.0433497	5.29112	1.82788e-07	1.0813e-06	6.57893
GSE43863_TH1_VS_LY6C_INT_CXCR5POS_EFFECTOR_CD4_TCELL_DN	0.0936581	-0.03352	5.27492	1.98751e-07	1.16775e-06	6.49854
GSE11864_CSF1_VS_CSF1_PAM3CYS_IN_MAC_UP	0.0713623	-0.043989	5.26434	2.099e-07	1.22769e-06	6.44616
GSE1925_CTRL_VS_3H_IFNG_STIM_IFNG_PRIMED_MACROPHAGE_UP	0.0706274	-0.0277866	5.23918	2.389e-07	1.3802e-06	6.32196
GSE22886_NAIVE_BCELL_VS_DC_UP	0.0834675	-0.0349183	5.22445	2.5765e-07	1.47538e-06	6.24946
GSE3982_BCELL_VS_TH2_UP	0.0823641	-0.0271699	5.21526	2.70052e-07	1.53446e-06	6.20436
GSE4535_BM_DERIVED_DC_VS_FOLLICULAR_DC_DN	0.0515724	-0.0389728	5.20686	2.81898e-07	1.59486e-06	6.16318
GSE16450_CTRL_VS_IFNA_6H_STIM_IMMATURE_NEURON_CELL_LINE_DN	0.106224	-0.0283805	5.19877	2.93774e-07	1.65304e-06	6.1236
GSE10239_NAIVE_VS_KLRG1HIGH_EFF_CD8_TCELL_UP	0.0690993	-0.0414696	5.17668	3.28748e-07	1.82999e-06	6.01573
GSE15750_DAY6_VS_DAY10_TRAF6KO_EFF_CD8_TCELL_DN	0.0735352	-0.0373543	5.15505	3.6688e-07	2.02057e-06	5.91052
CAO_BLOOD_FLUMIST_AGE_05_14YO_30DY_DN	0.136039	-0.020188	5.15328	3.70183e-07	2.03659e-06	5.90193
GSE40068_CXCR5POS_BCL6POS_TFH_VS_CXCR5NEG_BCL6NEG_CD4_TCELL_UP	0.0918722	-0.0377763	5.15124	3.74023e-07	2.05337e-06	5.89204
GSE3982_BASOPHIL_VS_TH1_UP	0.0923155	-0.0265661	5.13447	4.07119e-07	2.21398e-06	5.81077
GSE2706_UNSTIM_VS_8H_LPS_DC_UP	0.0699645	-0.0510539	5.11804	4.42279e-07	2.38766e-06	5.7314
GSE25123_WT_VS_PPARG_KO_MACROPHAGE_IL4_STIM_UP	0.0416287	-0.0382915	5.09239	5.03089e-07	2.69909e-06	5.60798
GSE14769_UNSTIM_VS_20MIN_LPS_BMDM_UP	0.0556432	-0.011826	5.08587	5.19807e-07	2.78016e-06	5.57667
GSE24574_BCL6_HIGH_VS_LOW_TFH_CD4_TCELL_UP	0.0766944	-0.0317221	5.07125	5.59227e-07	2.96654e-06	5.50666
GSE15330_HSC_VS_MEGAKARYOCYTE_ERYTHROID_PROGENITOR_UP	0.0871744	-0.0311227	5.06517	5.76484e-07	3.05495e-06	5.47756
GSE3982_BCELL_VS_TH1_UP	0.0663835	-0.0303648	5.05046	6.2033e-07	3.25407e-06	5.40738
GSE22886_NAIVE_BCELL_VS_BLOOD_PLASMA_CELL_UP	0.0994255	-0.0288612	5.03817	6.59434e-07	3.44873e-06	5.34886
GSE6566_STRONG_VS_WEAK_DC_STIMULATED_CD4_TCELL_DN	0.0641892	-0.0274817	5.01734	7.31213e-07	3.78182e-06	5.24998
GSE17974_0H_VS_72H_IN_VITRO_ACT_CD4_TCELL_UP	0.0641672	-0.0371903	5.01625	7.35183e-07	3.79515e-06	5.24479
GSE2770_IL12_AND_TGFB_ACT_VS_ACT_CD4_TCELL_6H_UP	0.083428	-0.0254768	5.01584	7.36647e-07	3.79893e-06	5.24289
GSE24102_GRANULOCYSTIC_MDSC_VS_NEUTROPHIL_UP	0.0533134	-0.0427676	5.01248	7.49012e-07	3.85503e-06	5.22696
GSE22886_UNSTIM_VS_STIM_MEMORY_TCELL_UP	0.0796653	-0.0312064	5.01217	7.50159e-07	3.85711e-06	5.2255
GSE39110_DAY3_VS_DAY6_POST_IMMUNIZATION_CD8_TCELL_WITH_IL2_TREATMENT_DN	0.0749816	-0.0392804	5.00914	7.61504e-07	3.90384e-06	5.21114
GSE18281_SUBCAPSULAR_CORTICAL_REGION_VS_WHOLE_CORTEX_THYMUS_UP	0.0595474	-0.0420921	4.97799	8.87925e-07	4.4942e-06	5.06421
GSE21063_CTRL_VS_ANTI_IGM_STIM_BCELL_NFATC1_KO_3H_DN	0.107122	-0.0330528	4.97576	8.97736e-07	4.53501e-06	5.0537
GSE21670_TGFB_VS_IL6_TREATED_STAT3_KO_CD4_TCELL_UP	0.0606621	-0.0366945	4.97227	9.1324e-07	4.59989e-06	5.03732
GSE12845_NAIVE_VS_PRE_GC_TONSIL_BCELL_UP	0.0617433	-0.0388682	4.94276	1.05541e-06	5.24471e-06	4.89898
GSE14415_FOXP3_KO_NATURAL_TREG_VS_TCONV_UP	0.0794041	-0.0315631	4.93663	1.08747e-06	5.38342e-06	4.87037
GSE39110_UNTREATED_VS_IL2_TREATED_CD8_TCELL_DAY3_POST_IMMUNIZATION_UP	0.0728258	-0.0299774	4.93591	1.09134e-06	5.3974e-06	4.86698
GSE19772_CTRL_VS_HCMV_INF_MONOCYTES_DN	0.0536051	-0.02298	4.92228	1.16635e-06	5.74102e-06	4.80344
GAUCHER_PBMC_YF_VAX_STAMARIL_UNKNOWN_AGE_3DY_DN	0.116148	-0.0436304	4.91434	1.21233e-06	5.96168e-06	4.76649
GSE14415_INDUCED_TREG_VS_TCONV_DN	0.0791891	-0.0358691	4.91253	1.22305e-06	6.00869e-06	4.75808
GSE28726_ACT_CD4_TCELL_VS_ACT_NKTCELL_DN	0.0744426	-0.0401785	4.9008	1.29483e-06	6.33734e-06	4.70359
GSE42088_UNINF_VS_LEISHMANIA_INF_DC_24H_UP	0.0914673	-0.0358109	4.88728	1.38252e-06	6.74108e-06	4.64099
GSE12845_IGD_POS_BLOOD_VS_NAIVE_TONSIL_BCELL_UP	0.0543384	-0.0390298	4.88073	1.42706e-06	6.95171e-06	4.6107
GSE7348_UNSTIM_VS_LPS_STIM_MACROPHAGE_UP	0.0725845	-0.0408639	4.87407	1.47378e-06	7.17259e-06	4.57993
GSE21546_UNSTIM_VS_ANTI_CD3_STIM_SAP1A_KO_AND_ELK1_KO_DP_THYMOCYTES_DN	0.0577372	0.00850918	4.86899	1.51041e-06	7.33707e-06	4.55649
GSE13229_IMM_VS_INTMATURE_NKCELL_DN	0.0605021	-0.0397207	4.86086	1.57082e-06	7.60205e-06	4.51904
GSE25123_IL4_VS_IL4_AND_ROSIGLITAZONE_STIM_MACROPHAGE_DAY10_DN	0.0474	-0.0372286	4.84858	1.66653e-06	8.00552e-06	4.46257
GSE7852_TREG_VS_TCONV_THYMUS_DN	0.064785	-0.0311036	4.8471	1.67842e-06	8.05506e-06	4.45578
GSE5142_HTERT_TRANSDUCED_VS_CTRL_CD8_TCELL_LATE_PASSAGE_CLONE_DN	0.077139	-0.0344337	4.84691	1.67995e-06	8.05506e-06	4.45491
GSE13547_WT_VS_ZFX_KO_BCELL_ANTI_IGM_STIM_2H_DN	0.0689537	-0.0489097	4.82589	1.85835e-06	8.84508e-06	4.35857
GSE8921_UNSTIM_VS_TLR1_2_STIM_MONOCYTE_6H_UP	0.0600714	-0.0383362	4.78442	2.26542e-06	1.05692e-05	4.16959
GSE40666_WT_VS_STAT4_KO_CD8_TCELL_DN	0.0549092	-0.0507221	4.78	2.31353e-06	1.0755e-05	4.14955
GSE36888_STAT5_AB_KNOCKIN_VS_WT_TCELL_IL2_TREATED_2H_UP	0.0966675	-0.0339044	4.77231	2.39961e-06	1.11154e-05	4.11471
GSE46606_IRF4HIGH_VS_IRF4MID_CD40L_IL2_IL5_DAY1_STIMULATED_BCELL_UP	0.0627019	-0.0433432	4.7638	2.49846e-06	1.15161e-05	4.07622
GSE37563_WT_VS_CTLA4_KO_CD4_TCELL_D4_POST_IMMUNIZATION_UP	0.0667611	-0.0308151	4.75239	2.6372e-06	1.21078e-05	4.02469
GSE411_100MIN_VS_400MIN_IL6_STIM_SOCS3_KO_MACROPHAGE_DN	0.0689843	-0.0381223	4.73903	2.809e-06	1.27834e-05	3.96453
GSE25123_CTRL_VS_IL4_AND_ROSIGLITAZONE_STIM_PPARG_KO_MACROPHAGE_UP	0.0498732	-0.0318618	4.73265	2.89488e-06	1.31397e-05	3.93583
GSE37532_TREG_VS_TCONV_PPARG_KO_CD4_TCELL_FROM_VISCERAL_ADIPOSE_TISSUE_DN	0.0862634	-0.0317059	4.71239	3.18454e-06	1.43415e-05	3.84496
GSE3039_CD4_TCELL_VS_NKT_CELL_UP	0.0763154	-0.0343227	4.7091	3.23399e-06	1.45263e-05	3.83028
GSE3982_MAST_CELL_VS_MAC_UP	0.0639392	-0.0490028	4.70665	3.27149e-06	1.46694e-05	3.81929
GSE17974_0H_VS_24H_IN_VITRO_ACT_CD4_TCELL_UP	0.0767136	-0.032125	4.69879	3.39428e-06	1.51545e-05	3.78419
GSE3691_IFN_PRODUCING_KILLER_DC_VS_PLASMACYTOID_DC_SPLEEN_UP	0.0595982	-0.0380982	4.69419	3.46818e-06	1.54446e-05	3.76368
GSE2770_UNTREATED_VS_TGFB_AND_IL4_TREATED_ACT_CD4_TCELL_4H_UP	0.0615474	-0.0395179	4.68701	3.58682e-06	1.59046e-05	3.73164
KAECH_NAIVE_VS_DAY8_EFF_CD8_TCELL_UP	0.0548684	-0.0430815	4.68043	3.69878e-06	1.63731e-05	3.70237
GSE20727_H2O2_VS_ROS_INHIBITOR_TREATED_DC_UP	0.0799648	-0.0388	4.67608	3.77465e-06	1.66521e-05	3.68304
GSE5542_UNTREATED_VS_IFNG_TREATED_EPITHELIAL_CELLS_24H_DN	0.0560931	-0.0454908	4.66833	3.91359e-06	1.71629e-05	3.64862
GSE18893_TCONV_VS_TREG_2H_CULTURE_UP	0.0505717	-0.0498681	4.6582	4.1026e-06	1.7841e-05	3.60372
GSE34205_HEALTHY_VS_RSV_INF_INFANT_PBMC_UP	0.0762993	-0.0379721	4.65088	4.24468e-06	1.8428e-05	3.57131
GSE10239_MEMORY_VS_KLRG1INT_EFF_CD8_TCELL_UP	0.0455559	-0.0277218	4.64043	4.45574e-06	1.92636e-05	3.52512
GSE1460_INTRATHYMIC_T_PROGENITOR_VS_NAIVE_CD4_TCELL_CORD_BLOOD_DN	0.0628589	-0.024225	4.62821	4.71521e-06	2.02504e-05	3.47127
GSE17974_IL4_AND_ANTI_IL12_VS_UNTREATED_24H_ACT_CD4_TCELL_UP	0.0615922	-0.00836649	4.62462	4.79416e-06	2.05637e-05	3.45547
GSE15624_CTRL_VS_6H_HALOFUGINONE_TREATED_CD4_TCELL_UP	0.0638207	-0.0251711	4.61598	4.98938e-06	2.1322e-05	3.4175
GSE22886_DAY0_VS_DAY1_MONOCYTE_IN_CULTURE_UP	0.102055	-0.0291493	4.61208	5.07987e-06	2.1673e-05	3.4004
GSE16385_ROSIGLITAZONE_IFNG_TNF_VS_IL4_STIM_MACROPHAGE_DN	0.0628296	-0.0351227	4.60524	5.2427e-06	2.23256e-05	3.37039
GSE36392_MAC_VS_NEUTROPHIL_IL25_TREATED_LUNG_UP	0.0534979	-0.0419014	4.60512	5.24573e-06	2.23256e-05	3.36984
GSE22886_TH1_VS_TH2_12H_ACT_DN	0.058323	-0.0260349	4.60361	5.28221e-06	2.24624e-05	3.36325
GSE17974_0.5H_VS_72H_IL4_AND_ANTI_IL12_ACT_CD4_TCELL_UP	0.0801093	-0.0425017	4.59865	5.4043e-06	2.29627e-05	3.34152
GSE30962_ACUTE_VS_CHRONIC_LCMV_SECONDARY_INF_CD8_TCELL_UP	0.0699662	-0.029247	4.59016	5.6194e-06	2.37406e-05	3.3044
GSE17974_CTRL_VS_ACT_IL4_AND_ANTI_IL12_2H_CD4_TCELL_UP	0.05725	-0.0342313	4.58128	5.8534e-06	2.4589e-05	3.26561
GSE45739_NRAS_KO_VS_WT_ACD3_ACD28_STIM_CD4_TCELL_DN	0.0731497	-0.0409856	4.55301	6.66168e-06	2.77597e-05	3.14266
GSE3920_UNTREATED_VS_IFNG_TREATED_FIBROBLAST_DN	0.0868149	-0.0310995	4.55142	6.71003e-06	2.78716e-05	3.13579
GSE45365_WT_VS_IFNAR_KO_BCELL_MCMV_INFECTION_UP	0.0611393	-0.0329025	4.54317	6.9672e-06	2.88014e-05	3.10006
GSE12845_IGD_POS_BLOOD_VS_DARKZONE_GC_TONSIL_BCELL_UP	0.0585441	-0.0291449	4.54229	6.99518e-06	2.88941e-05	3.09625
GSE23505_IL6_IL1_VS_IL6_IL1_TGFB_TREATED_CD4_TCELL_UP	0.0441289	-0.0414595	4.53826	7.1248e-06	2.93594e-05	3.0788
GAUCHER_PBMC_YF_VAX_STAMARIL_UNKNOWN_AGE_7DY_DN	0.103003	-0.0439589	4.52735	7.48704e-06	3.07057e-05	3.0317
GSE26928_EFF_MEMORY_VS_CXCR5_POS_CD4_TCELL_DN	0.0605138	-0.0371052	4.52272	7.64639e-06	3.12604e-05	3.01169
GSE21927_SPLEEN_VS_4T1_TUMOR_MONOCYTE_BALBC_UP	0.0436144	-0.0302326	4.51597	7.88402e-06	3.21306e-05	2.98263
GSE18791_CTRL_VS_NEWCASTLE_VIRUS_DC_1H_UP	0.0470542	-0.00737839	4.50778	8.18189e-06	3.31882e-05	2.94741
GSE11057_CD4_EFF_MEM_VS_PBMC_UP	0.0572316	-0.0431433	4.49231	8.77455e-06	3.54812e-05	2.88102
GSE25123_CTRL_VS_IL4_AND_ROSIGLITAZONE_STIM_PPARG_KO_MACROPHAGE_DN	0.0478319	-0.0416744	4.47813	9.3533e-06	3.77332e-05	2.82039
GARCIA_PINERES_PBMC_HPV_16_L1_VLP_AGE_18_25YO_12MO_CORRELATED_WITH_ANTIBODY_RESPONSE_NEGATIVE	0.107364	-0.0262284	4.47072	9.67016e-06	3.88906e-05	2.78878
GSE25087_TREG_VS_TCONV_ADULT_DN	0.0374095	-0.0417552	4.46335	9.99583e-06	4.00567e-05	2.75735
GSE41867_NAIVE_VS_DAY15_LCMV_ARMSTRONG_EFFECTOR_CD8_TCELL_DN	0.0604449	-0.0394261	4.43345	1.14272e-05	4.52899e-05	2.63041
GSE15330_LYMPHOID_MULTIPOTENT_VS_MEGAKARYOCYTE_ERYTHROID_PROGENITOR_IKAROS_KO_UP	0.0770316	-0.0276053	4.42463	1.18853e-05	4.69976e-05	2.59314
GSE34156_NOD2_LIGAND_VS_TLR1_TLR2_LIGAND_24H_TREATED_MONOCYTE_DN	0.0709688	-0.0545342	4.42443	1.1896e-05	4.70043e-05	2.59229
GSE3982_BASOPHIL_VS_TH2_UP	0.0801781	-0.030073	4.38665	1.40683e-05	5.45488e-05	2.43333
GSE22886_NAIVE_CD4_TCELL_VS_DC_UP	0.0757845	-0.0397862	4.38629	1.40907e-05	5.4595e-05	2.43182
GSE30962_PRIMARY_VS_SECONDARY_ACUTE_LCMV_INF_CD8_TCELL_DN	0.0603365	-0.0273585	4.38507	1.41666e-05	5.4807e-05	2.42673
GSE26351_UNSTIM_VS_WNT_PATHWAY_STIM_HEMATOPOIETIC_PROGENITORS_UP	0.0573651	-0.0451778	4.37644	1.47171e-05	5.67254e-05	2.39062
HOEK_NK_CELL_2011_2012_TIV_ADULT_7DY_UP	0.0934986	-0.00796463	4.36839	1.52492e-05	5.86023e-05	2.35697
GSE10094_LCMV_VS_LISTERIA_IND_EFF_CD4_TCELL_UP	0.0729951	-0.0406585	4.34588	1.68364e-05	6.42259e-05	2.26322
GSE4984_UNTREATED_VS_VEHICLE_CTRL_TREATED_DC_UP	0.069879	-0.0317074	4.33865	1.73785e-05	6.61965e-05	2.23322
GSE26488_WT_VS_HDAC7_KO_DOUBLE_POSITIVE_THYMOCYTE_UP	0.0528744	-0.0436791	4.33829	1.74064e-05	6.6254e-05	2.2317
GSE5589_LPS_AND_IL10_VS_LPS_AND_IL6_STIM_MACROPHAGE_45MIN_UP	0.0518374	-0.0455516	4.33246	1.78567e-05	6.77693e-05	2.20753
ANDERSON_BLOOD_CN54GP140_ADJUVANTED_WITH_GLA_AF_AGE_18_45YO_6HR_UP	0.0864148	-0.041286	4.3239	1.85377e-05	6.99955e-05	2.17211
GSE37532_VISCERAL_ADIPOSE_TISSUE_VS_LN_DERIVED_TREG_CD4_TCELL_DN	0.0661931	-0.0267663	4.31954	1.88944e-05	7.11866e-05	2.15407
GSE21063_CTRL_VS_ANTI_IGM_STIM_BCELL_NFATC1_KO_8H_UP	0.0843258	-0.0334702	4.3081	1.98601e-05	7.43931e-05	2.10691
GSE20715_0H_VS_48H_OZONE_LUNG_UP	0.0759641	-0.0278674	4.30047	2.05313e-05	7.67409e-05	2.07547
GSE27859_DC_VS_CD11C_INT_F480_INT_DC_UP	0.049836	-0.0372791	4.29746	2.08019e-05	7.74464e-05	2.06309
GSE46606_UNSTIM_VS_CD40L_IL2_IL5_3DAY_STIMULATED_IRF4_KO_BCELL_UP	0.0540896	0.00585146	4.29183	2.13173e-05	7.91089e-05	2.03994
GSE14000_UNSTIM_VS_16H_LPS_DC_TRANSLATED_RNA_UP	0.0625474	-0.0458468	4.28885	2.15941e-05	8.00789e-05	2.02774
GSE411_UNSTIM_VS_100MIN_IL6_STIM_MACROPHAGE_DN	0.0693945	-0.03377	4.28511	2.19482e-05	8.11248e-05	2.01236
GSE37532_WT_VS_PPARG_KO_LN_TCONV_UP	0.0912223	-0.0257832	4.28504	2.19544e-05	8.11248e-05	2.0121
GSE3039_ALPHABETA_CD8_TCELL_VS_B2_BCELL_UP	0.0760311	-0.0331847	4.28263	2.21851e-05	8.18026e-05	2.00221
GSE21670_TGFB_VS_IL6_TREATED_CD4_TCELL_UP	0.0564013	-0.00535745	4.27649	2.27829e-05	8.38281e-05	1.97707
GSE22229_UNTREATED_VS_IMMUNOSUPP_THERAPY_RENAL_TRANSPLANT_PATIENT_PBMC_UP	0.0557473	-0.0246659	4.2731	2.31194e-05	8.49457e-05	1.96321
HOEK_MONOCYTE_2011_2012_TIV_ADULT_1DY_DN	0.126976	-0.0161515	4.27045	2.33859e-05	8.58035e-05	1.95238
GSE19825_CD24LOW_VS_IL2RA_HIGH_DAY3_EFF_CD8_TCELL_UP	0.0611676	-0.0373463	4.2683	2.36048e-05	8.64842e-05	1.94357
GSE42088_UNINF_VS_LEISHMANIA_INF_DC_4H_DN	0.0920799	-0.0368531	4.25873	2.46009e-05	9.00068e-05	1.90451
GSE32901_TH17_EMRICHED_VS_TH17_NEG_CD4_TCELL_UP	0.0459955	-0.0205137	4.23969	2.67024e-05	9.70792e-05	1.82706
GSE5542_UNTREATED_VS_IFNA_AND_IFNG_TREATED_EPITHELIAL_CELLS_6H_UP	0.0543322	-0.0327329	4.23344	2.74294e-05	9.95828e-05	1.80168
GSE15659_CD45RA_NEG_CD4_TCELL_VS_RESTING_TREG_DN	0.0465051	-0.0323691	4.22797	2.80806e-05	0.000101591	1.77952
GSE1460_NAIVE_CD4_TCELL_CORD_BLOOD_VS_THYMIC_STROMAL_CELL_UP	0.044615	-0.0268367	4.2182	2.92808e-05	0.000105713	1.74
GSE10147_IL3_VS_IL3_AND_HIVP17_STIM_PDC_UP	0.0747367	-0.0397362	4.2174	2.93808e-05	0.000106	1.73678
GSE14699_NAIVE_VS_ACT_CD8_TCELL_DN	0.0722374	-0.0375014	4.21511	2.967e-05	0.000106969	1.72753
GSE23398_WT_VS_IL2_KO_CD4_TCELL_SCURFY_MOUSE_DN	0.0721396	-0.045183	4.21326	2.99062e-05	0.000107596	1.72005
ANDERSON_BLOOD_CN54GP140_ADJUVANTED_WITH_GLA_AF_AGE_18_45YO_7DY_DN	0.14852	-0.037442	4.20143	3.14555e-05	0.000112623	1.67236
GSE37416_CTRL_VS_3H_F_TULARENSIS_LVS_NEUTROPHIL_UP	0.054293	-0.0449315	4.19846	3.18564e-05	0.000113648	1.66041
GSE21546_UNSTIM_VS_ANTI_CD3_STIM_SAP1A_KO_DP_THYMOCYTES_DN	0.042358	-0.00613443	4.19829	3.18795e-05	0.000113648	1.65973
GSE6259_DEC205_POS_DC_VS_BCELL_UP	0.0617172	0.00375051	4.19476	3.23627e-05	0.000115156	1.64553
GSE37534_GW1929_VS_ROSIGLITAZONE_TREATED_CD4_TCELL_PPARG1_FOXP3_TRANSDUCED_DN	0.0559851	-0.0467265	4.1904	3.29693e-05	0.000117154	1.628
GSE17974_CTRL_VS_ACT_IL4_AND_ANTI_IL12_72H_CD4_TCELL_UP	0.0708732	-0.0340231	4.18652	3.35188e-05	0.000118944	1.6124
GSE7460_WT_VS_FOXP3_HET_ACT_TCONV_UP	0.0514189	-0.0322553	4.17898	3.46097e-05	0.000122563	1.58218
HARALAMBIEVA_PBMC_TIV_AGE_50_74YO_CORRELATED_WITH_MEMORY_B_CELL_RESPONSE_3DY_POSITIVE	0.11651	-0.0357573	4.17424	3.5313e-05	0.000124968	1.56321
GSE21670_TGFB_VS_IL6_TREATED_STAT3_KO_CD4_TCELL_DN	0.0754068	-0.0314319	4.17181	3.5679e-05	0.000126006	1.55348
GSE16385_MONOCYTE_VS_MACROPHAGE_DN	0.0551859	-0.0200447	4.15663	3.80477e-05	0.000133463	1.49286
GSE8921_UNSTIM_0H_VS_TLR1_2_STIM_MONOCYTE_24H_DN	0.0555496	-0.0408985	4.12885	4.27736e-05	0.000148832	1.38248
GSE14350_TREG_VS_TEFF_UP	0.0805566	-0.0359748	4.11973	4.44439e-05	0.000153717	1.34638
GSE5589_LPS_VS_LPS_AND_IL10_STIM_IL6_KO_MACROPHAGE_45MIN_UP	0.0630976	-0.0421997	4.1034	4.75904e-05	0.000164161	1.28194
GSE19888_ADENOSINE_A3R_INH_PRETREAT_AND_ACT_BY_A3R_VS_A3R_INH_AND_TCELL_MEMBRANES_ACT_MAST_CELL_UP	0.0871911	-0.0358608	4.10322	4.76253e-05	0.000164173	1.28125
GSE18791_UNSTIM_VS_NEWCATSLE_VIRUS_DC_1H_UP	0.0469301	0.00206418	4.09983	4.83065e-05	0.000166411	1.26788
GSE45739_UNSTIM_VS_ACD3_ACD28_STIM_NRAS_KO_CD4_TCELL_UP	0.0599994	-0.0377531	4.07907	5.26741e-05	0.000179785	1.18638
GSE21670_UNTREATED_VS_TGFB_TREATED_STAT3_KO_CD4_TCELL_UP	0.0431164	-0.0281704	4.07889	5.27123e-05	0.000179797	1.18569
GSE26156_DOUBLE_POSITIVE_VS_CD4_SINGLE_POSITIVE_THYMOCYTE_UP	0.062743	-0.0375576	4.07587	5.33784e-05	0.000181711	1.17387
GSE36078_UNTREATED_VS_AD5_T425A_HEXON_INF_IL1R_KO_MOUSE_LUNG_DC_DN	0.0396398	-0.02741	4.07269	5.40901e-05	0.000183651	1.16141
GSE7460_FOXP3_MUT_VS_WT_ACT_TCONV_DN	0.0648653	-0.032044	4.06809	5.51336e-05	0.000186733	1.14342
GSE39556_CD8A_DC_VS_NK_CELL_MOUSE_3H_POST_POLYIC_INJ_DN	0.0768042	-0.0292087	4.04753	6.00351e-05	0.000202435	1.06329
GSE14415_ACT_VS_CTRL_NATURAL_TREG_DN	0.0539337	-0.0524929	4.04503	6.06585e-05	0.000204033	1.05357
GSE16450_IMMATURE_VS_MATURE_NEURON_CELL_LINE_12H_IFNA_STIM_UP	0.0789292	-0.0258123	4.03694	6.27185e-05	0.000209925	1.02216
GSE3982_EFF_MEMORY_CD4_TCELL_VS_NKCELL_UP	0.0452552	-0.0228693	4.03103	6.42633e-05	0.000214957	0.999276
GSE40666_UNTREATED_VS_IFNA_STIM_STAT4_KO_EFFECTOR_CD8_TCELL_90MIN_DN	0.0791242	-0.0341289	4.02555	6.57305e-05	0.000219158	0.978051
GSE41176_WT_VS_TAK1_KO_ANTI_IGM_STIM_BCELL_1H_DN	0.0430308	-0.018005	4.01785	6.78437e-05	0.000225479	0.948303
GSE40274_CTRL_VS_FOXP3_AND_HELIOS_TRANSDUCED_ACTIVATED_CD4_TCELL_UP	0.0672204	-0.0378973	4.01701	6.80805e-05	0.000226121	0.945028
GSE13306_TREG_VS_TCONV_SPLEEN_UP	0.0638708	-0.0167816	4.00719	7.08774e-05	0.000234361	0.907188
GSE13411_IGM_MEMORY_BCELL_VS_PLASMA_CELL_UP	0.065418	-0.0359407	4.00588	7.12596e-05	0.000235474	0.902134
GSE2770_UNTREATED_VS_ACT_CD4_TCELL_48H_DN	0.0556733	-0.0331251	4.00428	7.17292e-05	0.000236725	0.895962
GSE14415_FOXP3_KO_NATURAL_TREG_VS_TCONV_DN	0.0619258	-0.036086	4.00355	7.19444e-05	0.00023702	0.893146
PATEL_SKIN_OF_BODY_ZOSTAVAX_AGE_70_93YO_VZV_CHALLENGE_6HR_DN	0.0690293	-0.0428049	3.98759	7.67958e-05	0.000251209	0.831837
GSE17974_1.5H_VS_72H_IL4_AND_ANTI_IL12_ACT_CD4_TCELL_UP	0.0718857	-0.0422783	3.98376	7.80042e-05	0.00025484	0.817173
GSE31082_DN_VS_DP_THYMOCYTE_DN	0.067095	-0.0371383	3.97344	8.1356e-05	0.000264956	0.777662
GSE22935_WT_VS_MYD88_KO_MACROPHAGE_DN	0.0596178	-0.0327711	3.96786	8.32209e-05	0.000269675	0.756382
GSE22886_NAIVE_TCELL_VS_DC_UP	0.0825311	-0.0395436	3.95474	8.77745e-05	0.000283348	0.706374
GSE17721_CPG_VS_GARDIQUIMOD_1H_BMDC_UP	0.0412091	-0.0325429	3.95099	8.91204e-05	0.000287178	0.692093
GSE7460_TCONV_VS_TREG_THYMUS_UP	0.0607581	-0.0274723	3.93818	9.38606e-05	0.000300957	0.643466
GSE24671_CTRL_VS_BAKIMULC_INFECTED_MOUSE_SPLENOCYTES_UP	0.0618409	-0.0392506	3.92396	9.94009e-05	0.00031774	0.58967
GSE1460_NAIVE_CD4_TCELL_ADULT_BLOOD_VS_THYMIC_STROMAL_CELL_UP	0.0498443	-0.0332114	3.90887	0.000105616	0.000336365	0.5328
GSE7509_UNSTIM_VS_FCGRIIB_STIM_MONOCYTE_DN	0.0877781	-0.0268204	3.90202	0.00010856	0.000344682	0.507028
GSE14415_INDUCED_TREG_VS_FOXP3_KO_INDUCED_TREG_UP	0.0501866	-0.0407225	3.89405	0.000112081	0.000354776	0.477115
GSE2770_IL12_AND_TGFB_ACT_VS_ACT_CD4_TCELL_2H_DN	0.0499269	-0.0439598	3.89316	0.00011248	0.000355685	0.47379
GSE19941_IL10_KO_VS_IL10_KO_AND_NFKBP50_KO_UNSTIM_MACROPHAGE_UP	0.0424123	-0.0110924	3.89135	0.000113298	0.000357755	0.466995
GSE45365_HEALTHY_VS_MCMV_INFECTION_CD11B_DC_IFNAR_KO_UP	0.0545025	-0.033199	3.88886	0.000114434	0.000360901	0.457649
GOLDRATH_EFF_VS_MEMORY_CD8_TCELL_DN	0.0421854	-0.0454701	3.88726	0.000115166	0.00036299	0.451672
GSE15330_HSC_VS_MEGAKARYOCYTE_ERYTHROID_PROGENITOR_DN	0.0672094	-0.0328755	3.88428	0.000116544	0.000366886	0.440533
GSE27859_CD11C_INT_F480_HI_MACROPHAGE_VS_CD11C_ING_F480_INT_DC_DN	0.0480704	-0.0328915	3.87931	0.000118882	0.000373567	0.421924
GSE2706_R848_VS_LPS_8H_STIM_DC_UP	0.0383098	-0.0132369	3.86871	0.000124007	0.000388261	0.382389
KAECH_DAY8_EFF_VS_MEMORY_CD8_TCELL_DN	0.051406	-0.0388531	3.85696	0.000129937	0.000405846	0.338655
GSE5455_HEALTHY_VS_TUMOR_BEARING_MOUSE_SPLEEN_MONOCYTE_24H_INCUBATION_UP	0.0422934	-0.0400268	3.8385	0.000139797	0.000433771	0.270195
GSE2585_CD80_HIGH_VS_LOW_MTEC_UP	0.0399779	-0.00985592	3.8367	0.000140795	0.000436608	0.263535
GSE20715_WT_VS_TLR4_KO_6H_OZONE_LUNG_DN	0.0424168	-0.0445071	3.83078	0.000144126	0.000445604	0.241662
GSE36888_UNTREATED_VS_IL2_TREATED_TCELL_17H_UP	0.0793257	-0.0352542	3.82992	0.000144617	0.000446858	0.238474
GSE34179_THPOK_KO_VS_WT_VA14I_NKTCELL_UP	0.0357396	-0.0271128	3.82847	0.000145443	0.000449142	0.233149
ERWIN_COHEN_BLOOD_VACCINE_TC_83_AGE_23_48YO_VACCINATED_VS_CONTROL_2DY_DN	0.0861699	-0.0334878	3.82286	0.000148697	0.000458098	0.212451
GSE5679_CTRL_VS_RARA_AGONIST_AM580_TREATED_DC_DN	0.0531749	-0.0386436	3.81649	0.000152474	0.000467792	0.188989
GSE35825_UNTREATED_VS_IFNA_STIM_MACROPHAGE_UP	0.0519457	-0.0428716	3.79989	0.000162748	0.000497254	0.128023
GSE19941_LPS_VS_LPS_AND_IL10_STIM_IL10_KO_MACROPHAGE_DN	0.0627736	-0.0250988	3.79195	0.000167886	0.000510248	0.0989704
GSE41867_NAIVE_VS_DAY6_LCMV_EFFECTOR_CD8_TCELL_DN	0.0724798	-0.0310711	3.78449	0.000172856	0.000523208	0.0717089
GSE40277_EOS_AND_LEF1_TRANSDUCED_VS_GATA1_AND_SATB1_TRANSDUCED_CD4_TCELL_UP	0.0559936	-0.0346046	3.77786	0.000177389	0.000535365	0.0475268
GSE3982_NKCELL_VS_TH1_UP	0.0501929	-0.0185495	3.77684	0.000178095	0.000537185	0.043814
HOWARD_MONOCYTE_INACT_MONOV_INFLUENZA_A_INDONESIA_05_2005_H5N1_AGE_18_49YO_1DY_DN	0.0878263	-0.0241273	3.77068	0.000182426	0.00054929	0.0213707
GSE21033_3H_VS_24H_POLYIC_STIM_DC_UP	0.0749133	-0.0234065	3.76027	0.000189961	0.000569335	-0.0164272
GSE7460_TREG_VS_TCONV_ACT_DN	0.0437096	-0.0255962	3.75469	0.000194128	0.000580816	-0.0366834
GSE10325_BCELL_VS_LUPUS_BCELL_UP	0.0456659	-0.0260671	3.75388	0.000194739	0.00058231	-0.0396201
GSE9650_EFFECTOR_VS_MEMORY_CD8_TCELL_DN	0.0485103	-0.0430215	3.74423	0.000202159	0.000602759	-0.0745227
GSE35435_RESTING_VS_IL4_TREATED_MACROPHAGE_DN	0.0401148	-0.0354598	3.74265	0.000203402	0.000606117	-0.0802436
GSE33292_WT_VS_TCF1_KO_DN3_THYMOCYTE_UP	0.0675472	-0.0300818	3.73717	0.000207755	0.000617317	-0.100006
OVSYANNIKOVA_PBMC_FLUARIX_AGE_55_64YO_RESPONDERS_VS_NONRESPONDERS_28DY_UP	0.0965582	-0.0371368	3.73227	0.000211727	0.000628398	-0.117674
HOEK_MONOCYTE_2011_2012_TIV_ADULT_7DY_UP	0.104326	-0.0382744	3.72352	0.000218998	0.000647016	-0.14917
GSE17301_IFNA2_VS_IFNA5_STIM_ACD3_ACD28_ACT_CD8_TCELL_UP	0.0629401	-0.0368234	3.7167	0.000224827	0.000663859	-0.17367
GSE21063_WT_VS_NFATC1_KO_8H_ANTI_IGM_STIM_BCELL_DN	0.0570404	-0.0454243	3.71309	0.000227975	0.000672007	-0.186635
GSE22886_IGM_MEMORY_BCELL_VS_BLOOD_PLASMA_CELL_UP	0.0634152	-0.0189592	3.70627	0.00023402	0.000688654	-0.211039
GSE32986_GMCSF_VS_GMCSF_AND_CURDLAN_HIGHDOSE_STIM_DC_DN	0.0654832	-0.0274345	3.69654	0.000242921	0.000712421	-0.245833
GSE411_WT_VS_SOCS3_KO_MACROPHAGE_IL6_STIM_400MIN_DN	0.044095	-0.0447913	3.68475	0.000254126	0.000743182	-0.287853
GSE2706_2H_VS_8H_R848_AND_LPS_STIM_DC_UP	0.0530454	-0.0482859	3.66394	0.000275106	0.000798685	-0.361737
GSE41867_NAIVE_VS_DAY8_LCMV_EFFECTOR_CD8_TCELL_DN	0.0564522	-0.0389173	3.65506	0.000284545	0.000823784	-0.393143
GSE30971_2H_VS_4H_LPS_STIM_MACROPHAGE_WBP7_KO_UP	0.0399048	-0.0291449	3.62521	0.000318559	0.000910569	-0.4982
GSE46606_UNSTIM_VS_CD40L_IL2_IL5_DAY1_STIMULATED_BCELL_UP	0.0593387	-0.0428425	3.62008	0.00032477	0.000925751	-0.516156
GSE12366_GC_VS_MEMORY_BCELL_DN	0.0677348	-0.0298796	3.61863	0.000326553	0.000929323	-0.521246
GSE7509_DC_VS_MONOCYTE_WITH_FCGRIIB_STIM_UP	0.0458593	-0.050221	3.60821	0.000339591	0.000964841	-0.557643
GSE4748_CTRL_VS_CYANOBACTERIUM_LPSLIKE_STIM_DC_3H_UP	0.0676792	-0.0280283	3.59694	0.000354245	0.00100482	-0.596902
GSE2770_TGFB_AND_IL4_ACT_VS_ACT_CD4_TCELL_2H_UP	0.0604451	-0.0523112	3.59582	0.000355743	0.00100852	-0.600822
GSE1460_CD4_THYMOCYTE_VS_NAIVE_CD4_TCELL_ADULT_BLOOD_DN	0.0516851	-0.0380856	3.5907	0.000362616	0.00102643	-0.618601
GSE3982_EOSINOPHIL_VS_TH2_UP	0.0513007	-0.0304839	3.58613	0.00036886	0.00104286	-0.63446
GSE12845_IGD_POS_BLOOD_VS_PRE_GC_TONSIL_BCELL_UP	0.0429606	-0.0361261	3.57638	0.000382522	0.00107679	-0.668235
GSE22886_IGG_IGA_MEMORY_BCELL_VS_BLOOD_PLASMA_CELL_UP	0.0671104	-0.0221346	3.57285	0.000387587	0.00108927	-0.680447
GSE38696_LIGHT_ZONE_VS_DARK_ZONE_BCELL_UP	0.0702787	-0.0430072	3.56803	0.0003946	0.00110778	-0.697096
GSE34515_CD16_POS_MONOCYTE_VS_DC_DN	0.0664273	-0.033787	3.56734	0.000395615	0.00111	-0.69948
GSE6269_FLU_VS_STREP_PNEUMO_INF_PBMC_DN	0.0562623	-0.0251196	3.56721	0.000395817	0.00111	-0.699955
GSE3982_DC_VS_BASOPHIL_DN	0.0441504	-0.0410087	3.56434	0.000400062	0.00111828	-0.709855
GSE11864_UNTREATED_VS_CSF1_PAM3CYS_IN_MAC_UP	0.0502539	-0.0415989	3.55957	0.000407213	0.00113643	-0.726299
GSE15624_3H_VS_6H_HALOFUGINONE_TREATED_CD4_TCELL_UP	0.0623202	-0.0277404	3.55764	0.000410141	0.00114399	-0.732949
GSE23321_CD8_STEM_CELL_MEMORY_VS_NAIVE_CD8_TCELL_DN	0.0465277	-0.0484082	3.55138	0.000419768	0.00116707	-0.754476
GSE13306_TREG_VS_TCONV_UP	0.0427198	-0.0199039	3.55098	0.000420392	0.00116818	-0.755853
GSE13887_RESTING_VS_NO_TREATED_CD4_TCELL_UP	0.0472715	0.0019736	3.52616	0.000460743	0.00127146	-0.840852
GSE9509_LPS_VS_LPS_AND_IL10_STIM_IL10_KO_MACROPHAGE_20MIN_UP	0.0633672	-0.0289706	3.52226	0.000467418	0.001288	-0.854183
GAUCHER_PBMC_YF_VAX_STAMARIL_UNKNOWN_AGE_28DY_DN	0.104039	-0.042492	3.52222	0.000467484	0.001288	-0.854315
GSE9509_LPS_VS_LPS_AND_IL10_STIM_IL10_KO_MACROPHAGE_30MIN_UP	0.0544549	-0.0383575	3.5069	0.000494539	0.00136037	-0.906448
GSE7764_IL15_TREATED_VS_CTRL_NK_CELL_24H_DN	0.0665783	-0.0202388	3.49115	0.000523876	0.00143423	-0.959822
GSE21927_SPLEEN_C57BL6_VS_4T1_TUMOR_BALBC_MONOCYTES_UP	0.0603251	-0.0426172	3.49008	0.000525924	0.00143908	-0.963433
GSE32986_GMCSF_VS_GMCSF_AND_CURDLAN_HIGHDOSE_STIM_DC_UP	0.0570915	-0.0385504	3.48964	0.000526773	0.00143997	-0.964928
GSE40274_FOXP3_VS_FOXP3_AND_GATA1_TRANSDUCED_ACTIVATED_CD4_TCELL_UP	0.0373076	-0.0180772	3.48963	0.000526805	0.00143997	-0.964984
GSE13522_CTRL_VS_T_CRUZI_Y_STRAIN_INF_SKIN_129_MOUSE_DN	0.0432283	-0.02025	3.47584	0.000553962	0.00150864	-1.01151
GSE34156_UNTREATED_VS_24H_NOD2_LIGAND_TREATED_MONOCYTE_UP	0.0315044	-0.0168184	3.47236	0.000561019	0.00152545	-1.02322
GSE5679_CTRL_VS_PPARG_LIGAND_ROSIGLITAZONE_TREATED_DC_DN	0.0517036	-0.0393698	3.46989	0.00056608	0.0015376	-1.03153
GSE22886_NEUTROPHIL_VS_DC_UP	0.0494454	-0.0168225	3.44724	0.000614501	0.00165698	-1.10744
GSE13411_PLASMA_CELL_VS_MEMORY_BCELL_DN	0.0695482	-0.0356003	3.44694	0.000615169	0.00165792	-1.10845
GSE7852_LN_VS_FAT_TCONV_UP	0.0502629	-0.044516	3.43182	0.000649659	0.00174117	-1.15886
GSE15659_NAIVE_VS_PTPRC_NEG_CD4_TCELL_UP	0.029089	-0.0301597	3.42849	0.000657486	0.00176008	-1.16993
GSE3982_MAC_VS_BCELL_DN	0.0481253	-0.0370014	3.40825	0.000707035	0.00188494	-1.23703
GSE27786_LIN_NEG_VS_BCELL_DN	0.041927	-0.0422048	3.40649	0.000711496	0.00189388	-1.24284
GSE15735_CTRL_VS_HDAC_INHIBITOR_TREATED_CD4_TCELL_12H_UP	0.0401803	-0.045338	3.40276	0.000721058	0.00191631	-1.25516
GSE24726_WT_VS_E2_2_KO_PDC_DAY6_POST_DELETION_DN	0.0634892	-0.035324	3.39987	0.000728534	0.00193431	-1.26468
GSE25088_ROSIGLITAZONE_VS_IL4_AND_ROSIGLITAZONE_STIM_STAT6_KO_MACROPHAGE_DAY10_UP	0.06396	-0.0300707	3.39787	0.000733762	0.00194448	-1.27128
GSE2706_UNSTIM_VS_2H_LPS_AND_R848_DC_UP	0.0550921	-0.0454469	3.39783	0.000733867	0.00194448	-1.27141
GSE5589_WT_VS_IL10_KO_LPS_AND_IL6_STIM_MACROPHAGE_45MIN_DN	0.0380216	-0.0318199	3.39704	0.000735933	0.00194797	-1.274
SOBOLEV_PBMC_PANDEMRIX_AGE_18_64YO_MEDIUM_HIGH_ADVERSE_EVENTS_SCORE_1DY_DN	0.113043	0.00989029	3.3962	0.000738153	0.00195285	-1.27678
GSE3982_EOSINOPHIL_VS_DC_UP	0.0453396	-0.0297672	3.39589	0.000738956	0.00195398	-1.27779
GSE35825_UNTREATED_VS_IFNG_STIM_MACROPHAGE_DN	0.0675034	-0.0321255	3.39035	0.000753718	0.00198896	-1.29604
GSE3982_EOSINOPHIL_VS_TH1_UP	0.0508627	-0.0222624	3.38041	0.000780872	0.00205852	-1.32868
GSE3982_MAC_VS_CENT_MEMORY_CD4_TCELL_DN	0.0418456	-0.0310216	3.37725	0.000789682	0.00207963	-1.33903
GSE13306_LAMINA_PROPRIA_VS_SPLEEN_TREG_UP	0.0614513	-0.0369723	3.37503	0.00079594	0.00209505	-1.34631
GSE40666_WT_VS_STAT1_KO_CD8_TCELL_WITH_IFNA_STIM_90MIN_UP	0.0473936	-0.0403249	3.37125	0.000806692	0.00212021	-1.35868
GSE36078_UNTREATED_VS_AD5_T425A_HEXON_INF_MOUSE_LUNG_DC_UP	0.0440683	-0.0383781	3.36803	0.000815944	0.00213794	-1.36919
GSE29164_UNTREATED_VS_CD8_TCELL_AND_IL12_TREATED_MELANOMA_DAY3_UP	0.0406961	-0.0379283	3.3674	0.000817779	0.00214166	-1.37126
GSE14308_NAIVE_CD4_TCELL_VS_INDUCED_TREG_UP	0.040983	-0.0440181	3.36532	0.000823838	0.00215626	-1.37807
GSE24142_DN2_VS_DN3_THYMOCYTE_DN	0.053015	-0.0331937	3.3652	0.000824184	0.00215626	-1.37845
GSE18281_SUBCAPSULAR_VS_PERIMEDULLARY_CORTICAL_REGION_OF_THYMUS_UP	0.0543928	-0.0350721	3.363	0.00083063	0.00217203	-1.38563
GSE7460_CD8_TCELL_VS_TREG_ACT_UP	0.0525298	-0.0262665	3.36282	0.000831167	0.00217234	-1.38623
GSE37301_HEMATOPOIETIC_STEM_CELL_VS_MULTIPOTENT_PROGENITOR_UP	0.0339595	-0.0294418	3.36082	0.000837053	0.00218662	-1.39273
GSE22886_DAY0_VS_DAY7_MONOCYTE_IN_CULTURE_UP	0.0756512	-0.029299	3.35825	0.000844709	0.00220329	-1.40112
GARCIA_PINERES_PBMC_HPV_16_L1_VLP_AGE_18_25YO_2MO_DN	0.0595154	-0.0166718	3.35632	0.000850486	0.00221613	-1.4074
ERWIN_COHEN_BLOOD_VACCINE_TC_83_AGE_23_48YO_VACCINATED_VS_CONTROL_7DY_DN	0.108073	-0.0198631	3.35617	0.000850935	0.00221619	-1.40789
GSE3400_UNTREATED_VS_IFNB_TREATED_MEF_UP	0.0607747	-0.0443173	3.35538	0.00085331	0.00222015	-1.41046
GSE11961_GERMINAL_CENTER_BCELL_DAY7_VS_GERMINAL_CENTER_BCELL_DAY40_DN	0.0367172	-0.0346123	3.35247	0.000862157	0.00224092	-1.41996
GSE37532_VISCERAL_ADIPOSE_TISSUE_VS_LN_DERIVED_PPARG_KO_TCONV_CD4_TCELL_DN	0.0477164	-0.00146954	3.3493	0.000871831	0.00226493	-1.43024
NAKAYA_PBMC_FLUARIX_FLUVIRIN_AGE_18_50YO_CORRELATED_WITH_HAI_28DY_RESPONSE_AT_3DY_NEGATIVE	0.0708954	-0.0442963	3.33661	0.000911718	0.00236618	-1.47144
GSE37534_UNTREATED_VS_ROSIGLITAZONE_TREATED_CD4_TCELL_PPARG1_AND_FOXP3_TRASDUCED_UP	0.0363489	-0.0372783	3.33603	0.000913577	0.00236864	-1.47332
GSE21927_SPLENIC_C26GM_TUMOROUS_VS_BONE_MARROW_MONOCYTES_UP	0.0435167	-0.00717035	3.33202	0.000926542	0.00239626	-1.48629
HOEK_NK_CELL_2011_2012_TIV_ADULT_3DY_UP	0.0600221	-0.0188911	3.33136	0.000928707	0.00239859	-1.48844
GSE17974_IL4_AND_ANTI_IL12_VS_UNTREATED_6H_ACT_CD4_TCELL_UP	0.0488406	-0.0109738	3.33111	0.000929521	0.00239918	-1.48924
GSE8515_IL1_VS_IL6_4H_STIM_MAC_DN	0.040774	-0.0130636	3.32097	0.00096318	0.0024762	-1.52198
GSE18791_UNSTIM_VS_NEWCATSLE_VIRUS_DC_2H_UP	0.0419218	0.0052185	3.31492	0.000983807	0.00252673	-1.54148
GSE40666_STAT1_KO_VS_STAT4_KO_CD8_TCELL_WITH_IFNA_STIM_90MIN_DN	0.0460938	-0.0118729	3.30616	0.0010144	0.00259886	-1.56964
GSE21546_WT_VS_SAP1A_KO_AND_ELK1_KO_DP_THYMOCYTES_DN	0.0680351	-0.0283946	3.30536	0.00101721	0.00260478	-1.57219
GSE3982_NKCELL_VS_TH2_UP	0.0583777	-0.0161028	3.29195	0.0010659	0.00272273	-1.61517
GSE22229_RENAL_TRANSPLANT_VS_HEALTHY_PBMC_DN	0.0503224	-0.0316406	3.29177	0.00106657	0.00272311	-1.61575
GSE15659_NAIVE_CD4_TCELL_VS_NONSUPPRESSIVE_TCELL_UP	0.0294736	-0.0283286	3.29089	0.00106983	0.0027301	-1.61855
GSE3720_LPS_VS_PMA_STIM_VD2_GAMMADELTA_TCELL_UP	0.0551145	-0.0278776	3.28418	0.00109508	0.00278766	-1.63999
GSE14415_ACT_TCONV_VS_ACT_NATURAL_TREG_UP	0.0518324	-0.0267092	3.27649	0.00112468	0.00285463	-1.6645
GSE12366_GC_BCELL_VS_PLASMA_CELL_DN	0.0449724	-0.0376243	3.27192	0.00114262	0.00289449	-1.67903
GSE22611_NOD2_TRANSD_VS_CTRL_TRANSD_HEK293_MDP_STIM_2H_DN	0.0418757	0.00718688	3.27126	0.00114522	0.00289966	-1.68111
GSE14308_TH2_VS_NATURAL_TREG_DN	0.0373064	-0.0382131	3.26911	0.00115378	0.00291848	-1.68795
GSE40666_WT_VS_STAT4_KO_CD8_TCELL_WITH_IFNA_STIM_90MIN_UP	0.0598397	-0.0322872	3.26847	0.00115633	0.00292207	-1.68998
GSE13547_WT_VS_ZFX_KO_BCELL_UP	0.0607875	-0.0294989	3.26634	0.00116488	0.00294081	-1.69674
GSE9006_TYPE_1_DIABETES_AT_DX_VS_1MONTH_POST_DX_PBMC_DN	0.0332496	-0.0364049	3.26523	0.00116935	0.00295069	-1.70026
GSE14769_UNSTIM_VS_120MIN_LPS_BMDM_UP	0.0388262	-0.0531832	3.26406	0.00117408	0.00295874	-1.70396
GSE15659_CD45RA_NEG_CD4_TCELL_VS_ACTIVATED_TREG_UP	0.0299342	-0.0165369	3.26067	0.00118792	0.00298592	-1.71473
GSE10211_UV_INACT_SENDAI_VS_LIVE_SENDAI_VIRUS_TRACHEAL_EPITHELIAL_CELLS_UP	0.0490815	-0.0343821	3.2539	0.00121598	0.00305053	-1.73615
GSE41176_WT_VS_TAK1_KO_ANTI_IGM_STIM_BCELL_3H_UP	0.0458725	-0.021687	3.25345	0.00121788	0.00305382	-1.73759
GSE41176_UNSTIM_VS_ANTI_IGM_STIM_TAK1_KO_BCELL_3H_UP	0.0317977	-0.0212647	3.25322	0.00121884	0.00305475	-1.73831
CAO_BLOOD_FLUMIST_AGE_05_14YO_7DY_DN	0.0962309	-0.0251187	3.25013	0.00123187	0.00308147	-1.74807
GSE29615_DAY3_VS_DAY7_LAIV_FLU_VACCINE_PBMC_UP	0.0313267	-0.0225636	3.24962	0.00123404	0.0030854	-1.74968
GSE13493_DP_VS_CD4INTCD8POS_THYMOCYTE_UP	0.0448267	-0.0349191	3.23358	0.00130393	0.00324295	-1.80021
GSE24210_CTRL_VS_IL35_TREATED_TCONV_CD4_TCELL_UP	0.06298	-0.0322063	3.22496	0.00134299	0.00333528	-1.82727
GSE37533_UNTREATED_VS_PIOGLIZATONE_TREATED_CD4_TCELL_PPARG2_AND_FOXP3_TRASDUCED_UP	0.0435295	-0.0242461	3.22334	0.00135044	0.00335184	-1.83234
GSE7764_IL15_NK_CELL_24H_VS_SPLENOCYTE_DN	0.050155	-0.0408973	3.22161	0.00135848	0.00336732	-1.83778
GSE26669_CTRL_VS_COSTIM_BLOCK_MLR_CD8_TCELL_DN	0.0547316	-0.033633	3.21732	0.00137853	0.00341212	-1.85121
GSE40274_GATA1_VS_FOXP3_AND_GATA1_TRANSDUCED_ACTIVATED_CD4_TCELL_UP	0.0528402	-0.0314782	3.21686	0.00138068	0.00341582	-1.85264
GSE46606_IRF4_KO_VS_WT_UNSTIM_BCELL_UP	0.0416469	-0.0449255	3.20225	0.00145112	0.00357306	-1.89822
GSE7548_NAIVE_VS_DAY7_PCC_IMMUNIZATION_CD4_TCELL_UP	0.0386994	-0.0437436	3.19553	0.00148465	0.00364351	-1.91913
GSE24972_WT_VS_IRF8_KO_MARGINAL_ZONE_SPLEEN_BCELL_DN	0.0329679	-0.000967542	3.19515	0.00148657	0.00364648	-1.92031
GSE17974_IL4_AND_ANTI_IL12_VS_UNTREATED_2H_ACT_CD4_TCELL_UP	0.0418287	-0.0291339	3.19475	0.00148861	0.00364977	-1.92157
HOEK_NEUTROPHIL_2011_2012_TIV_ADULT_3DY_DN	0.101605	-0.0124481	3.18786	0.00152377	0.00372894	-1.94294
GSE41176_UNSTIM_VS_ANTI_IGM_STIM_TAK1_KO_BCELL_6H_DN	0.0395439	-0.00921819	3.18605	0.00153318	0.00375019	-1.94857
GSE27786_CD8_TCELL_VS_NKTCELL_UP	0.0285938	-0.0431661	3.1794	0.00156806	0.00383368	-1.96915
GSE1740_MCSF_VS_MCSF_AND_IFNG_DAY2_DERIVED_MACROPHAGE_DN	0.0580292	-0.0465332	3.17855	0.00157253	0.00384282	-1.97176
GSE3982_MAC_VS_TH2_UP	0.0626202	-0.0334701	3.17363	0.00159891	0.00389993	-1.98697
GSE21670_UNTREATED_VS_TGFB_TREATED_CD4_TCELL_DN	0.0543795	-0.0320847	3.1693	0.00162242	0.00395356	-2.00032
GSE11864_UNTREATED_VS_CSF1_IFNG_PAM3CYS_IN_MAC_UP	0.0347914	-0.0510775	3.15385	0.00170901	0.00415092	-2.04785
GSE22886_NAIVE_CD8_TCELL_VS_DC_UP	0.057916	-0.0405169	3.15344	0.00171137	0.00415275	-2.04911
GSE19198_CTRL_VS_IL21_TREATED_TCELL_6H_DN	0.0645081	-0.0351308	3.15261	0.00171616	0.00415992	-2.05167
GSE22935_UNSTIM_VS_48H_MBOVIS_BCG_STIM_MACROPHAGE_UP	0.0347723	-0.0190472	3.15251	0.00171671	0.00415992	-2.05196
GSE45739_UNSTIM_VS_ACD3_ACD28_STIM_WT_CD4_TCELL_UP	0.0543045	-0.0229348	3.15177	0.00172097	0.00416437	-2.05423
GSE22886_NAIVE_CD4_TCELL_VS_MONOCYTE_UP	0.0629614	-0.0333312	3.14988	0.00173194	0.004187	-2.06003
GSE8685_IL2_ACT_IL2_STARVED_VS_IL21_ACT_IL2_STARVED_CD4_TCELL_DN	0.0389474	-0.0300251	3.14778	0.0017442	0.00421271	-2.06647
GSE411_UNSTIM_VS_100MIN_IL6_STIM_SOCS3_KO_MACROPHAGE_UP	0.0328886	-0.0445719	3.14691	0.00174927	0.00422104	-2.06913
GSE14308_TH2_VS_TH17_DN	0.0304686	-0.042925	3.14456	0.00176313	0.00425251	-2.07634
GSE23568_ID3_TRANSDUCED_VS_ID3_KO_CD8_TCELL_DN	0.0563655	-0.0356341	3.13709	0.00180773	0.00434793	-2.09915
GSE27859_MACROPHAGE_VS_DC_DN	0.0383736	-0.0208305	3.13557	0.00181693	0.004364	-2.10378
GSE21063_3H_VS_16H_ANTI_IGM_STIM_BCELL_DN	0.0468397	-0.0496461	3.13445	0.00182378	0.00437841	-2.10722
NAKAYA_PBMC_FLUARIX_FLUVIRIN_AGE_18_50YO_3DY_DN	0.055561	-0.0459035	3.13234	0.00183668	0.00440531	-2.11365
GSE20715_0H_VS_48H_OZONE_TLR4_KO_LUNG_UP	0.0564129	-0.0236182	3.13171	0.00184053	0.00441251	-2.11557
GSE4590_SMALL_VS_VPREB_POS_LARGE_PRE_BCELL_UP	0.0575812	-0.0426267	3.12965	0.00185322	0.00444089	-2.12184
GSE40277_GATA1_AND_SATB1_TRANSDUCED_VS_CTRL_CD4_TCELL_DN	0.0464181	-0.039184	3.12115	0.00190649	0.00455801	-2.1477
GSE14026_TH1_VS_TH17_DN	0.0425079	-0.0380823	3.11075	0.00197357	0.00469459	-2.17925
GSE18148_CBFB_KO_VS_WT_TREG_UP	0.0265612	-0.0211706	3.10506	0.00201118	0.00477529	-2.19646
GSE41176_UNSTIM_VS_ANTI_IGM_STIM_TAK1_KO_BCELL_1H_DN	0.041548	-0.0293006	3.0949	0.00208003	0.00492299	-2.22715
GSE19888_CTRL_VS_A3R_ACTIVATION_MAST_CELL_DN	0.0374229	-0.00874545	3.09394	0.00208661	0.0049363	-2.23002
GSE12003_4D_VS_8D_CULTURE_BM_PROGENITOR_DN	0.0438461	-0.0345595	3.08865	0.00212344	0.00501659	-2.24597
GSE10325_LUPUS_CD4_TCELL_VS_LUPUS_MYELOID_UP	0.0648761	-0.0345833	3.08797	0.00212818	0.0050255	-2.248
GSE7852_LN_VS_THYMUS_TREG_UP	0.056507	-0.0295861	3.08528	0.00214716	0.00506095	-2.25609
GSE25123_CTRL_VS_ROSIGLITAZONE_STIM_PPARG_KO_MACROPHAGE_DN	0.0528664	-0.0253125	3.08515	0.00214807	0.00506095	-2.25647
GSE37301_LYMPHOID_PRIMED_MPP_VS_COMMON_LYMPHOID_PROGENITOR_UP	0.0349658	-0.0306529	3.08407	0.00215572	0.00507205	-2.25971
GSE4590_PRE_BCELL_VS_VPREB_POS_LARGE_PRE_BCELL_DN	0.0402434	-0.0459126	3.07611	0.00221299	0.00519972	-2.28359
GSE16385_IFNG_TNF_VS_UNSTIM_MACROPHAGE_ROSIGLITAZONE_TREATED_DN	0.0553985	-0.0380312	3.07595	0.00221418	0.00520018	-2.28408
GSE17580_TREG_VS_TEFF_S_MANSONI_INF_DN	0.0482463	-0.0338506	3.07298	0.00223591	0.00524883	-2.29297
GSE22886_NAIVE_BCELL_VS_NEUTROPHIL_UP	0.0606772	-0.0462591	3.07166	0.00224563	0.00526927	-2.29692
GSE21774_CD56_BRIGHT_VS_DIM_CD62L_POSITIVE_NK_CELL_UP	0.058069	-0.0346293	3.06914	0.00226428	0.00530583	-2.30445
GSE22886_NAIVE_VS_IGG_IGA_MEMORY_BCELL_UP	0.0446218	-0.0233038	3.06129	0.00232337	0.00542225	-2.3279
GSE31082_CD4_VS_CD8_SP_THYMOCYTE_UP	0.0618214	-0.0356142	3.05578	0.00236571	0.00550865	-2.34432
GSE24081_CONTROLLER_VS_PROGRESSOR_HIV_SPECIFIC_CD8_TCELL_UP	0.0400155	-0.0296297	3.05389	0.00238032	0.00553276	-2.34993
NAKAYA_PBMC_FLUARIX_FLUVIRIN_AGE_18_50YO_CORRELATED_WITH_HAI_28DY_RESPONSE_AT_7DY_NEGATIVE	0.058384	-0.0423783	3.0479	0.00242743	0.00563074	-2.36775
GSE23505_UNTREATED_VS_4DAY_IL6_IL1_TGFB_TREATED_CD4_TCELL_DN	0.0365102	-0.0495926	3.04318	0.0024651	0.00569918	-2.38175
GSE33425_CD8_ALPHAALPHA_VS_ALPHABETA_CD161_HIGH_TCELL_UP	0.0541876	-0.0336139	3.04162	0.00247768	0.00572314	-2.38638
GSE22935_WT_VS_MYD88_KO_MACROPHAGE_48H_MBOVIS_BCG_STIM_UP	0.0359313	-0.0352933	3.03533	0.00252892	0.00583373	-2.40499
GSE36078_UNTREATED_VS_AD5_INF_IL1R_KO_MOUSE_LUNG_DC_UP	0.0405556	-0.0312952	3.03017	0.00257177	0.00592203	-2.42025
GSE24671_CTRL_VS_SENDAI_VIRUS_INFECTED_MOUSE_SPLENOCYTES_UP	0.0611103	-0.0253498	3.02842	0.00258642	0.00595049	-2.42541
GSE22611_NOD2_TRANSD_VS_CTRL_TRANSD_HEK293_MDP_STIM_2H_UP	0.0371448	-0.0250091	3.02801	0.00258987	0.00595109	-2.42662
GSE37301_PRO_BCELL_VS_GRANULOCYTE_MONOCYTE_PROGENITOR_UP	0.0513398	-0.028556	3.02798	0.00259012	0.00595109	-2.42671
GSE24634_TEFF_VS_TCONV_DAY5_IN_CULTURE_DN	0.0499494	-0.034071	3.02425	0.00262172	0.00601569	-2.43773
GSE9316_IL6_KO_VS_IFNG_KO_INVIVO_EXPANDED_CD4_TCELL_UP	0.0485961	-0.0357482	3.0182	0.00267365	0.00612402	-2.45554
GSE5589_LPS_VS_LPS_AND_IL10_STIM_IL10_KO_MACROPHAGE_45MIN_UP	0.0535245	-0.0425652	3.01591	0.00269352	0.00616409	-2.46226
GSE41867_NAIVE_VS_DAY30_LCMV_CLONE13_EXHAUSTED_CD8_TCELL_DN	0.0430752	-0.0483356	3.01393	0.00271088	0.00619561	-2.46809
GSE1460_INTRATHYMIC_T_PROGENITOR_VS_NAIVE_CD4_TCELL_ADULT_BLOOD_DN	0.0497299	-0.0303472	3.00929	0.0027518	0.00627682	-2.48169
GSE14308_TH2_VS_INDUCED_TREG_UP	0.0347781	-0.0455462	3.0082	0.00276151	0.00629469	-2.48489
GSE27786_LIN_NEG_VS_NKCELL_DN	0.037978	-0.0393288	3.00403	0.00279899	0.00637732	-2.49712
GSE26928_EFF_MEM_VS_CENTR_MEM_CD4_TCELL_DN	0.038156	-0.0289372	3.00304	0.00280794	0.0063893	-2.50002
FOURATI_BLOOD_TWINRIX_AGE_65_81Y0_RESPONDERS_VS_POOR_RESPONDERS_TRAINING_SET_0DY_NETWORK_INFERENCE_UP	0.101521	-0.025557	3.00231	0.00281457	0.00639877	-2.50216
GSE41867_DAY6_EFFECTOR_VS_DAY30_MEMORY_CD8_TCELL_LCMV_ARMSTRONG_UP	0.0448745	-0.036565	2.99621	0.0028704	0.00651428	-2.51998
GSE3982_EOSINOPHIL_VS_MAST_CELL_UP	0.0482851	-0.0226225	2.99594	0.00287294	0.0065172	-2.52078
GSE7568_IL4_VS_IL4_AND_TGFB_TREATED_MACROPHAGE_24H_UP	0.0585247	-0.0369136	2.99556	0.00287646	0.00651948	-2.52189
GSE14415_NATURAL_TREG_VS_TCONV_UP	0.0604916	-0.028859	2.99421	0.00288894	0.0065449	-2.52582
GSE14415_INDUCED_TREG_VS_FOXP3_KO_INDUCED_TREG_IL2_CULTURE_DN	0.0451045	-0.0153937	2.98852	0.00294234	0.00665426	-2.54243
GSE21379_TFH_VS_NON_TFH_CD4_TCELL_UP	0.0476574	-0.0256151	2.97732	0.00305002	0.00687977	-2.57501
GSE45365_HEALTHY_VS_MCMV_INFECTION_CD8A_DC_IFNAR_KO_UP	0.039849	-0.0468417	2.97317	0.0030908	0.00695968	-2.58704
GSE36476_YOUNG_VS_OLD_DONOR_MEMORY_CD4_TCELL_16H_TSST_ACT_DN	0.0350456	-0.0252838	2.97275	0.00309492	0.00696591	-2.58825
GSE14415_NATURAL_TREG_VS_FOXP3_KO_NATURAL_TREG_DN	0.0485029	-0.0333815	2.96932	0.00312908	0.00703671	-2.59819
GSE35435_RESTING_VS_IL4_TREATED_MACROPHAGE_UP	0.0373074	-0.0373585	2.95463	0.00327928	0.00734265	-2.64065
HARALAMBIEVA_PBMC_FLUARIX_AGE_50_74YO_CORR_WITH_28D_MEM_B_CELL_RESPONSE_AT_28DY_LATE_GENE_EXPR_INDIVID_GENE_MODELS_PRED_PEAK_B_CELL_ELISPOT_RESP_NEGATIVE	0.0923688	-0.0137419	2.95164	0.00331055	0.00739622	-2.64923
GSE17974_IL4_AND_ANTI_IL12_VS_UNTREATED_48H_ACT_CD4_TCELL_UP	0.0455252	-0.0336737	2.95153	0.00331176	0.00739622	-2.64957
GSE41867_DAY6_VS_DAY15_LCMV_CLONE13_EFFECTOR_CD8_TCELL_UP	0.0336516	-0.00324916	2.94746	0.0033549	0.00747646	-2.66127
GSE40274_FOXP3_VS_FOXP3_AND_EOS_TRANSDUCED_ACTIVATED_CD4_TCELL_UP	0.0508189	-0.0361671	2.94295	0.00340327	0.00757774	-2.67422
GSE19198_CTRL_VS_IL21_TREATED_TCELL_1H_UP	0.0374044	-0.0141259	2.93505	0.00348956	0.00775988	-2.69687
GSE22886_NAIVE_VS_IGM_MEMORY_BCELL_UP	0.0389768	-0.0310655	2.92945	0.00355199	0.00788859	-2.7129
GSE16450_CTRL_VS_IFNA_6H_STIM_MATURE_NEURON_CELL_LINE_UP	0.0451454	-0.0130124	2.9255	0.00359664	0.00798433	-2.72419
GSE26343_WT_VS_NFAT5_KO_MACROPHAGE_LPS_STIM_DN	0.0488869	-0.0348929	2.92462	0.00360658	0.00800297	-2.72669
GSE360_T_GONDII_VS_B_MALAYI_LOW_DOSE_DC_DN	0.0552998	-0.0275492	2.92389	0.00361493	0.00801806	-2.72877
GSE22611_MUTANT_NOD2_TRANSDUCED_VS_CTRL_HEK293T_STIMULATED_WITH_MDP_6H_UP	0.0293128	-0.0280823	2.92281	0.00362727	0.008042	-2.73185
GSE29949_MICROGLIA_VS_DC_BRAIN_DN	0.0354497	-0.0191726	2.92013	0.00365807	0.00809645	-2.73949
GSE3982_EFF_MEMORY_VS_CENT_MEMORY_CD4_TCELL_DN	0.0320171	-0.0331285	2.91732	0.0036906	0.008158	-2.74749
GSE41867_NAIVE_VS_DAY8_LCMV_ARMSTRONG_EFFECTOR_CD8_TCELL_DN	0.0351291	-0.0366892	2.91185	0.00375477	0.00829277	-2.76306
GSE16451_CTRL_VS_WEST_EQUINE_ENC_VIRUS_IMMATURE_NEURON_CELL_LINE_UP	0.0363218	-0.0449877	2.90892	0.00378952	0.00836597	-2.77138
GSE13306_TREG_VS_TCONV_LAMINA_PROPRIA_UP	0.0400269	-0.033875	2.9057	0.00382803	0.00844739	-2.78051
GSE3720_UNSTIM_VS_LPS_STIM_VD1_GAMMADELTA_TCELL_UP	0.0396545	-0.0384886	2.90377	0.00385134	0.00848439	-2.78599
GSE16755_CTRL_VS_IFNA_TREATED_MAC_UP	0.0451968	-0.0428443	2.89979	0.00389979	0.00858019	-2.79727
GSE29618_BCELL_VS_MDC_UP	0.0702943	-0.0299789	2.89443	0.00396585	0.00871815	-2.81243
GSE41867_DAY6_EFFECTOR_VS_DAY30_MEMORY_CD8_TCELL_LCMV_ARMSTRONG_DN	0.0490214	-0.0355291	2.8925	0.00398981	0.0087634	-2.81786
GSE43863_NAIVE_VS_MEMORY_LY6C_INT_CXCR5POS_CD4_TCELL_D150_LCMV_UP	0.0541839	-0.028086	2.88436	0.0040927	0.00896661	-2.84083
GSE17974_IL4_AND_ANTI_IL12_VS_UNTREATED_1H_ACT_CD4_TCELL_UP	0.0321379	-0.0131852	2.88308	0.00410904	0.00899861	-2.84442
GSE7568_CTRL_VS_3H_TGFB_TREATED_MACROPHAGES_WITH_IL4_AND_DEXAMETHASONE_DN	0.0560933	-0.0390601	2.87439	0.00422192	0.00922246	-2.86885
GSE16450_IMMATURE_VS_MATURE_NEURON_CELL_LINE_6H_IFNA_STIM_UP	0.0430604	-0.0144349	2.87171	0.00425722	0.00928783	-2.87635
GSE2770_TGFB_AND_IL4_VS_IL12_TREATED_ACT_CD4_TCELL_48H_UP	0.0344686	-0.0469239	2.86839	0.00430145	0.00936463	-2.88566
GSE369_IFNG_KO_VS_WT_LIVER_UP	0.046045	-0.0389803	2.86294	0.00437487	0.00951649	-2.90091
GSE35543_IN_VIVO_NTREG_VS_IN_VITRO_ITREG_UP	0.0381067	-0.00449679	2.86211	0.0043862	0.00953713	-2.90324
GSE11961_MEMORY_BCELL_DAY7_VS_PLASMA_CELL_DAY7_UP	0.0368199	-0.0318675	2.85961	0.00442032	0.00960328	-2.91022
GSE20366_TREG_VS_NAIVE_CD4_TCELL_HOMEOSTATIC_CONVERSION_DN	0.0489722	-0.0348465	2.85933	0.00442425	0.00960779	-2.91102
HOEK_NEUTROPHIL_2011_2012_TIV_ADULT_7DY_UP	0.0736449	-0.00911661	2.8523	0.0045216	0.00980279	-2.93061
GSE25123_WT_VS_PPARG_KO_MACROPHAGE_ROSIGLITAZONE_STIM_UP	0.0584804	-0.0316277	2.85017	0.0045515	0.00985937	-2.93655
GSE43863_NAIVE_VS_MEMORY_TFH_CD4_TCELL_D150_LCMV_UP	0.0613519	-0.0251012	2.84661	0.00460187	0.00994771	-2.94645
GSE23984_CTRL_VS_HYPOCALEMIC_VITAMIND_ANALOG_TCELL_DN	0.0495756	-0.0345602	2.84559	0.0046164	0.00997495	-2.94929
GSE15930_NAIVE_VS_48H_IN_VITRO_STIM_IL12_CD8_TCELL_UP	0.0408701	-0.0289282	2.84534	0.00461993	0.00997844	-2.94997
GSE3982_MAST_CELL_VS_TH1_UP	0.0452149	-0.0315789	2.8372	0.00473736	0.0102193	-2.97255
GSE7831_1H_VS_4H_CPG_STIM_PDC_UP	0.0307276	-0.0436596	2.82906	0.00485754	0.0104438	-2.99508
GSE24671_CTRL_VS_SENDAI_VIRUS_INFECTED_MOUSE_SPLENOCYTES_DN	0.0466954	-0.0347749	2.82801	0.00487332	0.0104647	-2.99799
GSE14350_TREG_VS_TEFF_IN_IL2RB_KO_UP	0.0412712	-0.0431485	2.82341	0.00494263	0.0105933	-3.01069
GSE27786_NKTCELL_VS_NEUTROPHIL_DN	0.0329849	-0.0278686	2.82336	0.00494339	0.0105933	-3.01082
GSE6269_HEALTHY_VS_E_COLI_INF_PBMC_UP	0.0571954	-0.0368238	2.82182	0.00496679	0.0106302	-3.01507
GSE3982_MAST_CELL_VS_TH2_UP	0.0500687	-0.0348865	2.81687	0.00504272	0.0107757	-3.0287
GSE18148_CBFB_KO_VS_WT_TREG_DN	0.0302961	-0.0181279	2.81685	0.00504308	0.0107757	-3.02876
GSE32423_IL7_VS_IL7_IL4_MEMORY_CD8_TCELL_UP	0.0402135	-0.0444553	2.81022	0.00514644	0.0109695	-3.04698
GSE2770_TGFB_AND_IL4_VS_TGFB_AND_IL12_TREATED_ACT_CD4_TCELL_48H_DN	0.0343978	-0.0404	2.80557	0.00522004	0.0111218	-3.05973
GSE8515_CTRL_VS_IL6_4H_STIM_MAC_DN	0.0324417	-0.0066823	2.80344	0.0052542	0.0111854	-3.06558
GSE2770_IL12_AND_TGFB_VS_IL4_TREATED_ACT_CD4_TCELL_48H_UP	0.0452076	-0.0353516	2.8006	0.00529989	0.0112734	-3.07336
GSE2405_S_AUREUS_VS_A_PHAGOCYTOPHILUM_NEUTROPHIL_DN	0.0517577	-0.0323966	2.79896	0.00532638	0.0113251	-3.07783
GSE14908_RESTING_VS_HDM_STIM_CD4_TCELL_NONATOPIC_PATIENT_UP	0.0309952	-0.0378386	2.7962	0.00537134	0.0114114	-3.08537
GSE6875_TCONV_VS_TREG_UP	0.0351882	-0.0375096	2.79427	0.00540316	0.0114742	-3.09067
GSE20727_DNFB_ALLERGEN_VS_ROS_INH_AND_DNFB_ALLERGEN_TREATED_DC_UP	0.0339971	-0.0240144	2.78995	0.00547462	0.011607	-3.10246
GSE17301_IFNA2_VS_IFNA2_AND_ACD3_ACD28_STIM_CD8_TCELL_UP	0.050941	-0.0388425	2.78839	0.00550053	0.0116561	-3.10669
THAKAR_PBMC_INACTIVATED_INFLUENZA_AGE_21_30YO_VS_70PLS_0DY_UP	0.0757023	-0.0246427	2.78614	0.00553833	0.0117229	-3.11283
GSE32423_MEMORY_VS_NAIVE_CD8_TCELL_IL7_IL4_UP	0.0360531	-0.0144513	2.78247	0.00560024	0.0118491	-3.1228
GSE7852_TREG_VS_TCONV_DN	0.0504226	-0.0311644	2.77981	0.00564561	0.0119354	-3.13003
GSE22611_NOD2_TRANSDUCED_VS_CTRL_HEK293T_STIMULATED_WITH_MDP_2H_UP	0.0523163	-0.0304024	2.77863	0.00566596	0.0119687	-3.13326
GSE3982_DC_VS_MAC_UP	0.0322121	-0.0348261	2.77386	0.00574831	0.0121377	-3.14619
GSE40184_HEALTHY_VS_HCV_INFECTED_DONOR_PBMC_UP	0.0288948	-0.0314886	2.77196	0.00578148	0.0121978	-3.15134
GSE22919_RESTING_VS_IL2_IL12_IL15_STIM_NK_CELL_DN	0.0336149	-0.0483471	2.77122	0.00579442	0.0122201	-3.15334
GSE18804_SPLEEN_MACROPHAGE_VS_COLON_TUMORAL_MACROPHAGE_DN	0.0275051	-0.0343057	2.76814	0.00584853	0.0123292	-3.16167
GSE42088_UNINF_VS_LEISHMANIA_INF_DC_2H_DN	0.0686984	-0.0401538	2.76778	0.00585504	0.0123379	-3.16267
GSE22601_DOUBLE_POSITIVE_VS_CD4_SINGLE_POSITIVE_THYMOCYTE_UP	0.0268246	-0.0255236	2.76422	0.00591824	0.0124458	-3.17228
GSE12707_AT16L1_HYPOMORPH_VS_WT_THYMUS_DN	0.0382105	-0.0226753	2.75927	0.00600716	0.0126124	-3.18563
GSE42021_TREG_PLN_VS_CD24LO_TREG_THYMUS_UP	0.0356612	-0.0417264	2.74754	0.00622295	0.013039	-3.21722
GSE21670_UNTREATED_VS_TGFB_IL6_TREATED_STAT3_KO_CD4_TCELL_DN	0.0400283	-0.0479699	2.74453	0.00627943	0.0131468	-3.2253
GSE5589_IL6_KO_VS_IL10_KO_LPS_STIM_MACROPHAGE_180MIN_DN	0.0327912	-0.0328288	2.74192	0.00632877	0.0132447	-3.2323
GSE27786_LSK_VS_LIN_NEG_CELL_UP	0.0309715	-0.0389755	2.7366	0.00643043	0.0134196	-3.24654
GSE36078_WT_VS_IL1R_KO_LUNG_DC_AFTER_AD5_T425A_HEXON_INF_DN	0.0306246	-0.0387628	2.73491	0.00646302	0.0134822	-3.25106
GSE3982_MAC_VS_BASOPHIL_DN	0.0299634	-0.0379181	2.73108	0.00653763	0.0136269	-3.26132
GSE45365_WT_VS_IFNAR_KO_CD8A_DC_UP	0.0362178	-0.0535594	2.7295	0.00656843	0.0136746	-3.26552
GSE2128_C57BL6_VS_NOD_CD4CD8_DP_THYMOCYTE_DN	0.029489	-0.0463725	2.72923	0.00657369	0.01368	-3.26624
GSE21379_TFH_VS_NON_TFH_SAP_KO_CD4_TCELL_DN	0.0303035	-0.0423325	2.72737	0.00661034	0.0137453	-3.2712
GSE19825_NAIVE_VS_IL2RAHIGH_DAY3_EFF_CD8_TCELL_UP	0.0435885	-0.00589737	2.72347	0.00668775	0.0138895	-3.28161
GSE24142_ADULT_VS_FETAL_EARLY_THYMIC_PROGENITOR_UP	0.0481394	-0.0263171	2.72018	0.00675377	0.0140042	-3.29038
GSE22886_IGM_MEMORY_BCELL_VS_BM_PLASMA_CELL_UP	0.0499683	-0.0353333	2.71739	0.00681009	0.0141097	-3.29779
SOBOLEV_PBMC_PANDEMRIX_AGE_18_64YO_HIGH_VS_LOW_RESPONDERS_MEDIUM_HIGH_ADVERSE_EVENTS_SCORE_1DY_CORRELATED_WITH_TRANSITIONAL_B_CELLS_UP	0.100026	-0.0155732	2.71316	0.00689624	0.0142711	-3.30902
GSE37301_MULTIPOTENT_PROGENITOR_VS_LYMPHOID_PRIMED_MPP_UP	0.0346496	-0.0455553	2.71184	0.00692344	0.0143217	-3.31253
GSE24210_RESTING_TREG_VS_TCONV_UP	0.0507428	-0.0379542	2.70871	0.00698794	0.0144436	-3.32081
GSE27291_6H_VS_7D_STIM_GAMMADELTA_TCELL_DN	0.0337438	-0.0286086	2.70761	0.00701082	0.0144851	-3.32372
GSE6269_FLU_VS_STAPH_AUREUS_INF_PBMC_UP	0.0451141	-0.0423763	2.70653	0.00703341	0.0145259	-3.32659
GSE2197_CPG_DNA_VS_UNTREATED_IN_DC_DN	0.0303328	-0.0489792	2.70528	0.00705948	0.0145625	-3.32989
GSE39382_IL3_VS_IL3_IL33_TREATED_MAST_CELL_UP	0.0375647	-0.0476428	2.69806	0.00721217	0.0148656	-3.34898
GSE42088_2H_VS_24H_LEISHMANIA_INF_DC_UP	0.0643981	-0.0336092	2.69433	0.00729209	0.0150005	-3.35881
GSE2770_UNTREATED_VS_TGFB_AND_IL4_TREATED_ACT_CD4_TCELL_2H_DN	0.0336332	-0.0425629	2.69319	0.00731678	0.0150454	-3.36182
GSE2706_UNSTIM_VS_2H_R848_DC_UP	0.0323554	-0.0420596	2.69285	0.00732416	0.0150546	-3.36272
GSE14308_TH1_VS_TH17_DN	0.0303883	-0.0456467	2.68869	0.00741463	0.0152224	-3.37366
GSE29617_CTRL_VS_DAY3_TIV_FLU_VACCINE_PBMC_2008_UP	0.0458918	-0.0347363	2.68737	0.00744356	0.0152758	-3.37713
GSE20484_MCSG_VS_CXCL4_MONOCYTE_DERIVED_MACROPHAGE_DN	0.0536793	-0.036733	2.68711	0.0074494	0.0152817	-3.37783
GSE45365_WT_VS_IFNAR_KO_CD11B_DC_UP	0.0370425	-0.0400512	2.68353	0.00752846	0.0154317	-3.38724
GSE29618_BCELL_VS_MONOCYTE_UP	0.0575851	-0.0361447	2.6824	0.00755348	0.0154769	-3.39019
GSE21670_TGFB_VS_TGFB_AND_IL6_TREATED_STAT3_KO_CD4_TCELL_UP	0.0314999	-0.0407544	2.67584	0.00770071	0.0157534	-3.40739
GSE34156_NOD2_LIGAND_VS_NOD2_AND_TLR1_TLR2_LIGAND_24H_TREATED_MONOCYTE_DN	0.0358118	-0.0535342	2.67067	0.00781866	0.0159608	-3.42092
GSE23321_CENTRAL_VS_EFFECTOR_MEMORY_CD8_TCELL_DN	0.029842	-0.0501184	2.67008	0.0078321	0.0159784	-3.42245
GSE11057_CD4_CENT_MEM_VS_PBMC_UP	0.0448971	-0.0352491	2.66648	0.00791523	0.0161416	-3.43185
GSE14415_INDUCED_VS_NATURAL_TREG_UP	0.0397003	-0.0369973	2.65677	0.00814366	0.0165798	-3.45716
GSE15330_WT_VS_IKAROS_KO_MEGAKARYOCYTE_ERYTHROID_PROGENITOR_DN	0.0320368	-0.0350051	2.65568	0.00816958	0.0166146	-3.45998
GSE1791_CTRL_VS_NEUROMEDINU_IN_T_CELL_LINE_6H_DN	0.0531899	-0.0460405	2.65537	0.00817695	0.016623	-3.46078
GSE15930_NAIVE_VS_72H_IN_VITRO_STIM_TRICHOSTATINA_CD8_TCELL_UP	0.0306274	-0.0377357	2.64906	0.008329	0.0168858	-3.47716
GSE40225_WT_VS_RIP_B7X_DIABETIC_MOUSE_PANCREATIC_CD8_TCELL_UP	0.0531345	-0.034208	2.64375	0.00845899	0.0171293	-3.49093
GSE29618_BCELL_VS_MONOCYTE_DAY7_FLU_VACCINE_UP	0.0567013	-0.0380424	2.64176	0.00850797	0.017215	-3.49606
GSE22886_NAIVE_CD8_TCELL_VS_NKCELL_UP	0.0369108	-0.0438534	2.63995	0.00855301	0.0172868	-3.50075
GSE11924_TFH_VS_TH2_CD4_TCELL_UP	0.0451666	-0.0370762	2.63778	0.00860711	0.0173885	-3.50635
GSE21033_CTRL_VS_POLYIC_STIM_DC_6H_DN	0.051331	-0.0248906	2.63709	0.00862435	0.0174166	-3.50813
GSE34156_UNTREATED_VS_24H_TLR1_TLR2_LIGAND_TREATED_MONOCYTE_DN	0.0342709	-0.0490616	2.63634	0.00864314	0.0174409	-3.51006
GSE20727_CTRL_VS_DNFB_ALLERGEN_TREATED_DC_DN	0.0385266	-0.038928	2.62959	0.00881418	0.0177584	-3.52746
GSE16450_CTRL_VS_IFNA_12H_STIM_MATURE_NEURON_CELL_LINE_UP	0.0275172	-0.0229144	2.62891	0.00883176	0.017787	-3.52923
GSE37301_HEMATOPOIETIC_STEM_CELL_VS_LYMPHOID_PRIMED_MPP_UP	0.0359013	-0.0404578	2.62707	0.00887894	0.0178681	-3.53396
GSE17580_UNINFECTED_VS_S_MANSONI_INF_TREG_UP	0.0339444	-0.0386208	2.6252	0.00892725	0.0179583	-3.53877
GSE3982_DC_VS_TH1_UP	0.0508372	-0.0278482	2.62455	0.00894402	0.0179851	-3.54044
GSE36826_WT_VS_IL1R_KO_SKIN_UP	0.0561509	-0.0252866	2.62396	0.00895914	0.0180085	-3.54194
GSE40274_XBP1_VS_FOXP3_AND_XBP1_TRANSDUCED_ACTIVATED_CD4_TCELL_UP	0.051982	-0.0323654	2.62287	0.00898755	0.0180583	-3.54475
GSE29614_CTRL_VS_DAY3_TIV_FLU_VACCINE_PBMC_UP	0.0263468	-0.00845043	2.62088	0.00903939	0.0181312	-3.54985
GSE5589_IL6_KO_VS_IL10_KO_LPS_STIM_MACROPHAGE_180MIN_UP	0.0287368	-0.0379665	2.62081	0.00904115	0.0181312	-3.55002
GSE27241_CTRL_VS_DIGOXIN_TREATED_RORGT_KO_CD4_TCELL_IN_TH17_POLARIZING_CONDITIONS_DN	0.0512759	-0.0246923	2.61733	0.00913256	0.0182863	-3.55894
GSE46606_IRF4_KO_VS_WT_CD40L_IL2_IL5_3DAY_STIMULATED_BCELL_DN	0.0336199	-0.0462734	2.61464	0.00920395	0.0184079	-3.56585
MATSUMIYA_BLOOD_MODIFIED_VACCINIA_ANKARA_VACCINE_AGE_4_6MO_VACCINATED_VS_CANDIN_PLACEBO_BCG_PRIMED_1DY_DN	0.0650059	-0.0402874	2.60757	0.0093936	0.0187366	-3.58393
GSE19401_PAM2CSK4_VS_RETINOIC_ACID_STIM_FOLLICULAR_DC_DN	0.0310464	-0.0218125	2.60479	0.0094691	0.018871	-3.59103
GSE45837_WT_VS_GFI1_KO_PDC_UP	0.0357946	-0.0176011	2.60342	0.00950634	0.0189324	-3.59451
GSE22886_NAIVE_TCELL_VS_MONOCYTE_UP	0.0465598	-0.0385121	2.58881	0.00991361	0.0197208	-3.63166
GSE40655_FOXO1_KO_VS_WT_NTREG_UP	0.0420036	-0.0368196	2.58855	0.009921	0.0197279	-3.63232
GSE10325_CD4_TCELL_VS_MYELOID_UP	0.0519438	-0.0335416	2.57758	0.0102369	0.0202862	-3.66006
GSE8921_UNSTIM_0H_VS_TLR1_2_STIM_MONOCYTE_12H_DN	0.036363	-0.0320157	2.57668	0.0102634	0.0203182	-3.66234
GSE29618_BCELL_VS_MDC_DAY7_FLU_VACCINE_UP	0.0629913	-0.0300994	2.57188	0.0104048	0.0205795	-3.67444
GSE7460_WT_VS_FOXP3_HET_ACT_WITH_TGFB_TCONV_UP	0.0410203	-0.028746	2.56732	0.0105408	0.0208247	-3.68592
GSE40685_NAIVE_CD4_TCELL_VS_TREG_DN	0.0268398	-0.0363656	2.56636	0.0105695	0.0208735	-3.68832
QUEREC_MODEL_PBMC_YF_17D_VACCINE_AGE_18_45_7DY_PREDICTIVE	0.0441895	-0.0259215	2.56185	0.0107061	0.0211031	-3.69967
GSE11961_MEMORY_BCELL_DAY7_VS_MEMORY_BCELL_DAY40_UP	0.0281309	-0.037762	2.55417	0.0109418	0.0215268	-3.7189
GSE7568_IL4_TGFB_DEXAMETHASONE_VS_IL4_TGFB_TREATED_MACROPHAGE_DN	0.0465969	-0.0376575	2.5508	0.0110468	0.0217086	-3.72733
GSE10422_WT_VS_BAFF_TRANSGENIC_LN_BCELL_UP	0.035749	-0.039438	2.54425	0.0112533	0.022056	-3.74368
GSE369_SOCS3_KO_VS_WT_LIVER_DN	0.0395913	-0.0380505	2.53455	0.0115657	0.0226256	-3.76783
GSE30962_ACUTE_VS_CHRONIC_LCMV_PRIMARY_INF_CD8_TCELL_UP	0.0482	-0.027286	2.52427	0.0119047	0.023237	-3.79329
GSE8685_IL2_STARVED_VS_IL2_ACT_IL2_STARVED_CD4_TCELL_UP	0.0329104	-0.0404699	2.52426	0.0119052	0.023237	-3.79333
GSE4811_CLASSSICALY_ACTIVATED_VS_TYPE_2_ACTIVATED_MACROPHAGE_DN	0.0311391	-0.00686031	2.52148	0.0119984	0.0234013	-3.8002
GSE41867_MEMORY_VS_EXHAUSTED_CD8_TCELL_DAY30_LCMV_DN	0.0401406	-0.0475728	2.51762	0.012129	0.0236384	-3.80974
GSE12839_CTRL_VS_IL12_TREATED_PBMC_DN	0.0332755	-0.00660491	2.51587	0.0121885	0.0237454	-3.81404
GSE45881_CXCR6HI_VS_CXCR1LO_COLONIC_LAMINA_PROPRIA_UP	0.0513992	-0.0341504	2.50603	0.0125288	0.0243625	-3.83828
GSE1460_DP_THYMOCYTE_VS_THYMIC_STROMAL_CELL_UP	0.0276914	-0.0349243	2.5022	0.0126634	0.0245905	-3.84768
GSE37301_LYMPHOID_PRIMED_MPP_VS_PRO_BCELL_UP	0.0294063	-0.0423813	2.50215	0.012665	0.0245905	-3.84779
GSE27896_HDAC6_KO_VS_WT_TREG_UP	0.0517502	-0.0268961	2.50087	0.0127103	0.0246601	-3.85093
GSE40274_FOXP3_VS_FOXP3_AND_HELIOS_TRANSDUCED_ACTIVATED_CD4_TCELL_DN	0.0468263	-0.0368029	2.49845	0.0127962	0.0248174	-3.85685
GSE25123_CTRL_VS_IL4_AND_ROSIGLITAZONE_STIM_MACROPHAGE_DN	0.0288122	-0.0339012	2.49357	0.0129713	0.0251008	-3.8688
GSE24142_EARLY_THYMIC_PROGENITOR_VS_DN3_THYMOCYTE_FETAL_DN	0.0344512	-0.0341134	2.48503	0.0132826	0.0256552	-3.88964
GSE23321_CD8_STEM_CELL_MEMORY_VS_CENTRAL_MEMORY_CD8_TCELL_DN	0.029534	-0.0531912	2.48201	0.0133943	0.0258423	-3.897
GSE20715_WT_VS_TLR4_KO_24H_OZONE_LUNG_UP	0.0406629	-0.0324948	2.48133	0.0134195	0.0258715	-3.89864
GSE23114_WT_VS_SLE2C1_MOUSE_PERITONEAL_CAVITY_B1A_BCELL_DN	0.0301233	-0.00413889	2.48064	0.0134452	0.0259114	-3.90032
GSE2770_UNTREATED_VS_ACT_CD4_TCELL_6H_DN	0.0339714	-0.0432608	2.47738	0.0135671	0.0260882	-3.90825
GSE25088_ROSIGLITAZONE_VS_IL4_AND_ROSIGLITAZONE_STIM_MACROPHAGE_DAY10_UP	0.0294365	-0.0471185	2.47648	0.013601	0.0261341	-3.91044
GSE13485_PRE_VS_POST_YF17D_VACCINATION_PBMC_UP	0.0366225	-0.0240252	2.47078	0.0138169	0.0265096	-3.92426
GSE43955_TGFB_IL6_VS_TGFB_IL6_IL23_TH17_ACT_CD4_TCELL_60H_UP	0.0289531	-0.0425362	2.46574	0.0140106	0.0268317	-3.93647
GSE17186_CD21LOW_VS_CD21HIGH_TRANSITIONAL_BCELL_CORD_BLOOD_DN	0.0285507	-0.0471314	2.46414	0.0140722	0.0269198	-3.94032
GSE11367_CTRL_VS_IL17_TREATED_SMOOTH_MUSCLE_CELL_UP	0.0295012	-0.0111329	2.46075	0.0142045	0.0271568	-3.94853
GSE30971_2H_VS_4H_LPS_STIM_MACROPHAGE_WBP7_KO_DN	0.0285865	-0.0223762	2.46069	0.0142066	0.0271568	-3.94865
GSE2405_0H_VS_9H_A_PHAGOCYTOPHILUM_STIM_NEUTROPHIL_UP	0.0247627	-0.0310031	2.45318	0.0145032	0.0276831	-3.96676
GSE18791_UNSTIM_VS_NEWCATSLE_VIRUS_DC_2H_DN	0.0377716	-0.020295	2.45282	0.0145175	0.0277002	-3.96763
GSE12366_NAIVE_VS_MEMORY_BCELL_UP	0.0378805	-0.0236126	2.43749	0.0151399	0.0287925	-4.00438
GSE6674_UNSTIM_VS_ANTI_IGM_STIM_BCELL_DN	0.0303752	0.00212334	2.43554	0.0152207	0.0289036	-4.00904
GSE41867_NAIVE_VS_DAY15_LCMV_CONE13_EFFECTOR_CD8_TCELL_UP	0.0236136	0.00179202	2.4349	0.0152476	0.0289441	-4.01058
GSE18281_CORTICAL_THYMOCYTE_VS_WHOLE_CORTEX_THYMUS_DN	0.0397091	-0.0425412	2.43157	0.0153865	0.0291652	-4.01852
GSE17974_0H_VS_0.5H_IN_VITRO_ACT_CD4_TCELL_UP	0.0307134	-0.0202447	2.43093	0.0154133	0.0291947	-4.02004
FULLER_PBMC_F_TULARENSIS_VACCINE_LVS_AGE_22_54YO_18HR_TO_336HR_SUSTAINED_UP	0.0871133	-0.0105024	2.42725	0.0155689	0.0294464	-4.02882
GSE22229_UNTREATED_VS_IMMUNOSUPP_THERAPY_RENAL_TRANSPLANT_PATIENT_PBMC_DN	0.0340266	-0.0334802	2.42578	0.0156314	0.0295538	-4.03232
OCONNOR_PBMC_MENVEO_ACWYVAX_AGE_30_70YO_7DY_AFTER_SECOND_DOSE_VS_7DY_AFTER_FIRST_DOSE_DN	0.0525714	-0.040523	2.42522	0.015655	0.0295877	-4.03364
SOBOLEV_PBMC_PANDEMRIX_AGE_18_64YO_CORRELATED_WITH_AGE_1DY_POSITIVE	0.0482906	-0.0256898	2.41885	0.0159287	0.0299847	-4.04879
GSE5589_UNSTIM_VS_45MIN_LPS_AND_IL10_STIM_MACROPHAGE_UP	0.0278662	-0.0430048	2.41851	0.0159434	0.0300017	-4.0496
GSE21670_IL6_VS_TGFB_AND_IL6_TREATED_STAT3_KO_CD4_TCELL_DN	0.0327578	-0.0339256	2.4112	0.0162624	0.0305686	-4.0669
GSE3982_DC_VS_CENT_MEMORY_CD4_TCELL_DN	0.0334818	-0.0322743	2.4062	0.0164843	0.0309184	-4.07873
GSE22601_DOUBLE_POSITIVE_VS_CD8_SINGLE_POSITIVE_THYMOCYTE_UP	0.0458724	-0.0334616	2.405	0.0165377	0.0309896	-4.08156
FRANCO_BLOOD_SANOFI_PASTEUR_SA_INACTIVATED_INFLUENZA_VACCINE_CORRELATED_WITH_ANTIBODY_RESPONSE_AGE_18_40YO_0DY_POSITIVE	0.0610207	-0.030844	2.40261	0.0166448	0.0311744	-4.08718
ZAK_PBMC_MRKAD5_HIV_1_GAG_POL_NEF_AGE_20_50YO_AD5_NAB_TITERS_GTE_200_VS_LTE_200_1DY_UP	0.0511981	-0.0399273	2.3892	0.0172579	0.0321834	-4.11873
GSE7852_TREG_VS_TCONV_LN_DN	0.0365161	-0.0263847	2.38169	0.0176097	0.0327687	-4.13631
GSE1925_CTRL_VS_IFNG_PRIMED_MACROPHAGE_3H_IFNG_STIM_DN	0.031323	-0.00300536	2.37342	0.0180044	0.0334405	-4.15561
GSE14769_UNSTIM_VS_80MIN_LPS_BMDM_UP	0.0306596	-0.0523099	2.37229	0.0180586	0.0335199	-4.15823
GSE25123_WT_VS_PPARG_KO_MACROPHAGE_IL4_AND_ROSIGLITAZONE_STIM_DN	0.0417384	-0.0395375	2.36928	0.0182047	0.033767	-4.16524
GSE45365_HEALTHY_VS_MCMV_INFECTION_CD11B_DC_UP	0.0375925	-0.036056	2.36462	0.0184329	0.0341436	-4.17607
GSE4142_GC_BCELL_VS_MEMORY_BCELL_UP	0.0294227	-0.0303032	2.36414	0.0184565	0.0341729	-4.17719
GSE11864_CSF1_VS_CSF1_IFNG_PAM3CYS_IN_MAC_UP	0.0276284	-0.0526233	2.35327	0.0189984	0.03507	-4.20234
GSE37533_UNTREATED_VS_PIOGLIZATONE_TREATED_CD4_TCELL_PPARG1_AND_FOXP3_TRASDUCED_DN	0.0397969	-0.0324697	2.3532	0.0190019	0.03507	-4.2025
GSE42724_MEMORY_BCELL_VS_PLASMABLAST_DN	0.0310407	-0.0473656	2.35039	0.0191445	0.035283	-4.20899
GSE6875_TCONV_VS_FOXP3_KO_TREG_DN	0.0282356	-0.049451	2.34579	0.0193796	0.0356078	-4.21959
GARCIA_PINERES_PBMC_HPV_16_L1_VLP_AGE_18_25YO_STIMULATED_VS_UNSTIMULATED_0DY_VACCINATION_INDEPENDENT_DN	0.0425729	-0.0230234	2.34526	0.0194069	0.0356274	-4.22081
GSE5099_UNSTIM_VS_MCSF_TREATED_MONOCYTE_DAY3_UP	0.0331736	-0.0474746	2.34495	0.0194231	0.0356444	-4.22154
GSE42724_NAIVE_BCELL_VS_PLASMABLAST_DN	0.0430028	-0.0349859	2.34153	0.0195999	0.0359436	-4.22941
GSE3982_MAST_CELL_VS_BASOPHIL_DN	0.0383722	-0.0352516	2.33789	0.0197894	0.0362654	-4.23775
GSE32423_MEMORY_VS_NAIVE_CD8_TCELL_IL7_UP	0.0304845	-0.0278746	2.33099	0.0201538	0.036881	-4.25358
GSE25088_CTRL_VS_IL4_STIM_MACROPHAGE_DN	0.0327162	-0.0260622	2.32713	0.02036	0.0372321	-4.2624
GSE18281_CORTEX_VS_MEDULLA_THYMUS_DN	0.0305007	-0.0306603	2.32294	0.0205858	0.0376053	-4.27196
GSE22886_NAIVE_TCELL_VS_NKCELL_UP	0.0388746	-0.0445712	2.32127	0.0206769	0.0377452	-4.27579
GSE13411_NAIVE_BCELL_VS_PLASMA_CELL_UP	0.0428029	-0.03172	2.3206	0.0207132	0.0377981	-4.27731
GSE23568_CTRL_VS_ID3_TRANSDUCED_CD8_TCELL_UP	0.0380143	-0.0349081	2.31963	0.020766	0.0378812	-4.27951
GSE8921_3H_VS_24H_TLR1_2_STIM_MONOCYTE_UP	0.0365489	-0.0408324	2.31866	0.0208192	0.0379649	-4.28173
GSE2770_IL4_ACT_VS_ACT_CD4_TCELL_6H_UP	0.0305033	-0.045502	2.31499	0.0210206	0.0382917	-4.29007
GSE3982_CTRL_VS_LPS_48H_DC_UP	0.0305596	-0.036233	2.31476	0.0210335	0.0383017	-4.2906
GSE20366_EX_VIVO_VS_HOMEOSTATIC_CONVERSION_NAIVE_CD4_TCELL_UP	0.0347375	-0.0378999	2.31376	0.0210887	0.0383889	-4.29287
GSE13493_CD4INTCD8POS_VS_CD8POS_THYMOCYTE_UP	0.032343	-0.0392811	2.31204	0.021184	0.0385218	-4.29677
GSE6259_FLT3L_INDUCED_DEC205_POS_DC_VS_CD4_TCELL_DN	0.0298883	-0.0031425	2.31123	0.021229	0.0385901	-4.29861
GSE360_T_GONDII_VS_M_TUBERCULOSIS_DC_UP	0.0221662	-0.0359348	2.30894	0.0213572	0.0387688	-4.30382
GSE23308_WT_VS_MINERALCORTICOID_REC_KO_MACROPHAGE_CORTICOSTERONE_TREATED_UP	0.0280038	-0.051131	2.30258	0.0217158	0.0393922	-4.31822
GSE24492_LYVE_NEG_VS_POS_MACROPHAGE_UP	0.0219886	-0.035283	2.30047	0.0218358	0.0395821	-4.32298
GSE11924_TFH_VS_TH17_CD4_TCELL_UP	0.0364263	-0.0386992	2.29891	0.0219247	0.0397295	-4.3265
GSE8621_LPS_PRIMED_UNSTIM_VS_LPS_PRIMED_AND_LPS_STIM_MACROPHAGE_UP	0.0304574	-0.0360112	2.29351	0.022236	0.0402092	-4.33868
GSE37533_PPARG2_FOXP3_VS_FOXP3_TRANSDUCED_CD4_TCELL_PIOGLITAZONE_TREATED_UP	0.0244886	-0.0281955	2.28871	0.0225156	0.0406723	-4.34948
GSE8921_UNSTIM_0H_VS_TLR1_2_STIM_MONOCYTE_3H_UP	0.0212632	-0.0336099	2.28134	0.0229511	0.0413725	-4.36602
GSE40274_EOS_VS_FOXP3_AND_EOS_TRANSDUCED_ACTIVATED_CD4_TCELL_DN	0.0252147	-0.0156115	2.27819	0.0231397	0.0416981	-4.37308
GSE5589_LPS_VS_LPS_AND_IL10_STIM_MACROPHAGE_180MIN_UP	0.0350714	-0.03493	2.27392	0.0233971	0.0420888	-4.38262
GSE14308_INDUCED_VS_NATURAL_TREG_DN	0.0355908	-0.0364399	2.26651	0.02385	0.0428739	-4.39916
GSE4590_PRE_BCELL_VS_LARGE_PRE_BCELL_DN	0.0252693	-0.0439235	2.26569	0.0239009	0.0429207	-4.40099
GSE25088_WT_VS_STAT6_KO_MACROPHAGE_ROSIGLITAZONE_STIM_DN	0.0334485	-0.0354432	2.26056	0.0242194	0.0434775	-4.4124
GSE21927_SPLENIC_VS_TUMOR_MONOCYTES_FROM_C26GM_TUMOROUS_MICE_BALBC_UP	0.0206957	-0.0246353	2.26023	0.0242397	0.043499	-4.41312
GSE37301_LYMPHOID_PRIMED_MPP_VS_CD4_TCELL_UP	0.0260378	-0.0158848	2.25742	0.0244159	0.0437547	-4.41936
GSE27291_0H_VS_7D_STIM_GAMMADELTA_TCELL_UP	0.0317768	-0.035731	2.25257	0.0247224	0.0442427	-4.43009
GSE11924_TH1_VS_TH17_CD4_TCELL_DN	0.026219	-0.0387602	2.25101	0.0248217	0.0444052	-4.43355
GSE1925_CTRL_VS_IFNG_PRIMED_MACROPHAGE_3H_IFNG_STIM_UP	0.034462	-0.0474516	2.25049	0.0248553	0.0444499	-4.43471
GSE2770_IL12_VS_IL4_TREATED_ACT_CD4_TCELL_48H_DN	0.0313168	-0.0423504	2.24491	0.0252139	0.0450292	-4.44704
GSE10240_IL22_VS_IL22_AND_IL17_STIM_PRIMARY_BRONCHIAL_EPITHELIAL_CELLS_DN	0.0343795	-0.0222064	2.24439	0.0252473	0.0450579	-4.44817
GSE29164_CD8_TCELL_VS_CD8_TCELL_AND_IL12_TREATED_MELANOMA_DAY3_UP	0.0417364	-0.0465538	2.24399	0.0252732	0.0450885	-4.44905
GSE41176_WT_VS_TAK1_KO_ANTI_IGM_STIM_BCELL_6H_UP	0.0317005	-0.0358678	2.24068	0.0254888	0.0454574	-4.45636
GSE15659_TREG_VS_TCONV_UP	0.0262895	-0.0255607	2.23775	0.0256803	0.0457834	-4.46279
GSE40274_CTRL_VS_FOXP3_TRANSDUCED_ACTIVATED_CD4_TCELL_DN	0.0469246	-0.0287236	2.23344	0.0259648	0.0462428	-4.47226
GSE9239_CTRL_VS_TNF_INHIBITOR_TREATED_DC_UP	0.0298419	-0.0338706	2.22546	0.0264991	0.0471136	-4.48975
GSE17301_CTRL_VS_48H_ACD3_ACD28_IFNA5_STIM_CD8_TCELL_UP	0.0351853	-0.0425132	2.22343	0.0266366	0.0473418	-4.49419
GSE43863_DAY6_EFF_VS_DAY150_MEM_LY6C_INT_CXCR5POS_CD4_TCELL_DN	0.0561424	-0.020836	2.22205	0.0267305	0.04746	-4.49721
GSE37534_UNTREATED_VS_PIOGLITAZONE_TREATED_CD4_TCELL_PPARG1_AND_FOXP3_TRASDUCED_UP	0.0292572	-0.0460899	2.22165	0.0267573	0.0474913	-4.49807
GSE10239_MEMORY_VS_KLRG1HIGH_EFF_CD8_TCELL_UP	0.0233015	-0.0255493	2.21917	0.0269271	0.0477763	-4.5035
GSE9960_HEALTHY_VS_SEPSIS_PBMC_DN	0.024695	-0.0213957	2.21114	0.0274814	0.0486624	-4.52097
GSE23505_UNTREATED_VS_4DAY_IL6_IL1_IL23_TREATED_CD4_TCELL_UP	0.0375447	-0.0393018	2.21112	0.0274828	0.0486624	-4.52102
GSE29618_LAIV_VS_TIV_FLU_VACCINE_DAY7_BCELL_DN	0.0336862	-0.0526637	2.20161	0.0281524	0.0497801	-4.54164
GSE7460_CTRL_VS_TGFB_TREATED_ACT_FOXP3_HET_TCONV_DN	0.0310768	-0.0359733	2.2	0.0282674	0.0499418	-4.54513
GSE17721_POLYIC_VS_PAM3CSK4_4H_BMDC_UP	-0.0311471	-0.0484651	-2.19992	0.0282727	0.0499418	-4.54529
GIAROLA_SILVA_BLOOD_PANDEMRIX_AGE_21_51YO_3DY_UP	-0.0926454	-0.023945	-2.20099	0.0281965	0.049841	-4.54298
GSE13522_WT_VS_IFNAR_KO_SKING_T_CRUZI_Y_STRAIN_INF_UP	-0.0468815	-0.0247716	-2.20455	0.0279442	0.0494288	-4.53528
GSE29164_UNTREATED_VS_CD8_TCELL_TREATED_MELANOMA_DAY3_UP	-0.0325941	-0.0535618	-2.20914	0.027621	0.0488737	-4.52532
GSE46606_DAY1_VS_DAY3_CD40L_IL2_IL5_STIMULATED_IRF4HIGH_BCELL_DN	-0.0385849	-0.035823	-2.20975	0.0275788	0.0488157	-4.52401
GSE37301_GRANULOCYTE_MONOCYTE_PROGENITOR_VS_RAG2_KO_NK_CELL_UP	-0.0303358	-0.0486569	-2.21266	0.0273757	0.0485058	-4.51767
GSE15930_STIM_VS_STIM_AND_IFNAB_24H_CD8_T_CELL_UP	-0.0261005	-0.0424033	-2.21514	0.0272043	0.0482187	-4.51229
GSE2706_R848_VS_R848_AND_LPS_2H_STIM_DC_UP	-0.0226942	-0.0304207	-2.21676	0.0270921	0.0480362	-4.50874
GSE3039_CD4_TCELL_VS_ALPHAALPHA_CD8_TCELL_UP	-0.0365354	-0.0379402	-2.21843	0.0269778	0.0478498	-4.50511
GSE46606_IRF4MID_VS_WT_CD40L_IL2_IL5_DAY3_STIMULATED_BCELL_UP	-0.0371162	-0.0415248	-2.22205	0.0267302	0.04746	-4.4972
GSE2405_S_AUREUS_VS_A_PHAGOCYTOPHILUM_NEUTROPHIL_UP	-0.0475978	-0.0149825	-2.22285	0.0266758	0.0473952	-4.49545
GSE15330_HSC_VS_LYMPHOID_PRIMED_MULTIPOTENT_PROGENITOR_IKAROS_KO_DN	-0.0315516	-0.0529728	-2.22549	0.0264969	0.0471136	-4.48968
GSE15735_CTRL_VS_HDAC_INHIBITOR_TREATED_CD4_TCELL_12H_DN	-0.0322661	-0.0370308	-2.22735	0.0263716	0.0469191	-4.48561
GSE25677_MPL_VS_MPL_AND_R848_STIM_BCELL_UP	-0.035399	-0.0412717	-2.23217	0.0260497	0.0463623	-4.47506
GSE17721_CTRL_VS_PAM3CSK4_8H_BMDC_UP	-0.0274348	-0.0510076	-2.23294	0.0259985	0.046287	-4.47337
GSE43863_DAY6_EFF_VS_DAY150_MEM_TH1_CD4_TCELL_DN	-0.040064	-0.0331774	-2.23567	0.0258178	0.0459969	-4.46738
GSE17721_PAM3CSK4_VS_GADIQUIMOD_12H_BMDC_UP	-0.0408817	-0.0493649	-2.23717	0.0257188	0.0458362	-4.46408
GSE25085_FETAL_LIVER_VS_ADULT_BM_SP4_THYMIC_IMPLANT_UP	-0.0365524	-0.0562942	-2.24442	0.0252457	0.0450579	-4.44812
GSE36888_STAT5_AB_KNOCKIN_VS_WT_TCELL_IL2_TREATED_17H_DN	-0.0485234	-0.0346919	-2.24831	0.0249949	0.0446534	-4.43953
GSE24726_WT_VS_E2_2_KO_PDC_DAY4_POST_DELETION_UP	-0.0382086	-0.045346	-2.24833	0.0249934	0.0446534	-4.43948
GSE15930_STIM_VS_STIM_AND_TRICHOSTATINA_24H_CD8_T_CELL_DN	-0.0332519	-0.0472756	-2.24868	0.0249711	0.0446417	-4.43871
LI_PBMC_MENACTRA_AGE_18_45YO_ANTI_POLYSACCHARIDE_ANTIBODY_CORRELATION_PROFILE_3DY_DN	-0.0577215	0.0314099	-2.25264	0.0247181	0.0442427	-4.42995
GSE339_CD4POS_VS_CD8POS_DC_DN	-0.0354414	-0.0463639	-2.25339	0.0246708	0.0441808	-4.4283
GSE25123_ROSIGLITAZONE_VS_IL4_AND_ROSIGLITAZONE_STIM_MACROPHAGE_DAY10_DN	-0.0279092	-0.0214382	-2.25459	0.0245948	0.04406	-4.42564
GSE43863_NAIVE_VS_LY6C_LOW_CXCR5NEG_CD4_EFF_TCELL_D6_LCMV_UP	-0.0227174	-0.0186197	-2.25748	0.0244123	0.0437547	-4.41923
GSE27786_CD4_TCELL_VS_NEUTROPHIL_UP	-0.0313089	-0.0543451	-2.25807	0.0243752	0.0437119	-4.41792
GSE29618_PDC_VS_MDC_DAY7_FLU_VACCINE_DN	-0.0639283	-0.0235247	-2.25808	0.0243747	0.0437119	-4.4179
GSE25088_WT_VS_STAT6_KO_MACROPHAGE_ROSIGLITAZONE_AND_IL4_STIM_DN	-0.0341014	-0.0368879	-2.26584	0.0238915	0.0429187	-4.40065
GSE17721_CTRL_VS_CPG_1H_BMDC_DN	-0.0279154	-0.0230848	-2.26609	0.0238757	0.0429052	-4.40008
GSE29618_PRE_VS_DAY7_POST_TIV_FLU_VACCINE_MDC_DN	-0.0199962	-0.0390019	-2.27184	0.0235233	0.0423012	-4.38726
GSE26495_NAIVE_VS_PD1HIGH_CD8_TCELL_DN	-0.0550083	-0.0277553	-2.27538	0.0233089	0.0419446	-4.37937
GSE17186_MEMORY_VS_NAIVE_BCELL_UP	-0.0231766	-0.0462073	-2.27622	0.0232579	0.0418675	-4.37748
GSE339_CD4POS_VS_CD8POS_DC_UP	-0.0391594	-0.0307759	-2.27696	0.0232139	0.0418027	-4.37584
GSE17974_0H_VS_1H_IN_VITRO_ACT_CD4_TCELL_DN	-0.0394396	-0.0510595	-2.27713	0.0232034	0.0417984	-4.37546
GSE5589_WT_VS_IL6_KO_LPS_STIM_MACROPHAGE_180MIN_UP	-0.0279198	-0.0370465	-2.28517	0.0227239	0.0409772	-4.35743
GSE13946_CTRL_VS_DSS_COLITIS_GD_TCELL_FROM_COLON_UP	-0.0467006	-0.0404796	-2.28552	0.0227032	0.0409541	-4.35664
GSE11924_TH1_VS_TH17_CD4_TCELL_UP	-0.0197376	-0.0170303	-2.28595	0.0226782	0.0409234	-4.35569
GSE11057_NAIVE_VS_EFF_MEMORY_CD4_TCELL_DN	-0.0515726	-0.0322555	-2.28719	0.0226053	0.0408059	-4.35291
GSE16385_ROSIGLITAZONE_VS_UNTREATED_IFNG_TNF_STIM_MACROPHAGE_DN	-0.0277842	-0.0457884	-2.28797	0.0225592	0.0407369	-4.35115
GSE15930_STIM_VS_STIM_AND_IL12_48H_CD8_T_CELL_DN	-0.0359533	-0.042168	-2.29177	0.0223369	0.0403636	-4.3426
GSE43863_NAIVE_VS_MEMORY_TH1_CD4_TCELL_D150_LCMV_DN	-0.0223826	-0.0152109	-2.29273	0.0222811	0.0402769	-4.34044
GSE18281_CORTEX_VS_MEDULLA_THYMUS_UP	-0.0265139	-0.0353563	-2.29354	0.0222344	0.0402092	-4.33862
GSE10211_UV_INACT_SENDAI_VS_LIVE_SENDAI_VIRUS_TRACHEAL_EPITHELIAL_CELLS_DN	-0.0322299	-0.0352159	-2.29361	0.02223	0.0402092	-4.33845
GSE27434_WT_VS_DNMT1_KO_TREG_UP	-0.0394461	-0.0424944	-2.29448	0.0221798	0.0401496	-4.3365
GSE3982_MAC_VS_BASOPHIL_UP	-0.0358727	-0.0404363	-2.29462	0.0221719	0.0401493	-4.33619
GSE30971_WBP7_HET_VS_KO_MACROPHAGE_2H_LPS_STIM_UP	-0.0497997	-0.0416188	-2.29753	0.0220038	0.0398588	-4.32961
GSE24671_BAKIMULC_VS_SENDAI_VIRUS_INFECTED_MOUSE_SPLENOCYTES_DN	-0.0436909	-0.0541705	-2.30194	0.021752	0.039444	-4.31966
GSE15330_MEGAKARYOCYTE_ERYTHROID_VS_GRANULOCYTE_MONOCYTE_PROGENITOR_UP	-0.050762	-0.0404529	-2.3078	0.0214211	0.0388711	-4.3064
GSE9037_CTRL_VS_LPS_4H_STIM_IRAK4_KO_BMDM_DN	-0.0404154	-0.035339	-2.30928	0.0213379	0.0387472	-4.30303
GSE360_CTRL_VS_M_TUBERCULOSIS_DC_UP	-0.0316606	-0.0439421	-2.30956	0.0213226	0.0387331	-4.30241
GSE2770_IL12_VS_IL4_TREATED_ACT_CD4_TCELL_2H_UP	-0.0321063	-0.039965	-2.31046	0.0212718	0.0386544	-4.30035
GSE3920_UNTREATED_VS_IFNA_TREATED_FIBROBLAST_DN	-0.0315553	-0.0502291	-2.31215	0.0211779	0.0385218	-4.29652
GSE360_CTRL_VS_M_TUBERCULOSIS_MAC_UP	-0.0300782	-0.0458534	-2.31286	0.0211385	0.038466	-4.29491
GSE14769_UNSTIM_VS_40MIN_LPS_BMDM_DN	-0.0439123	-0.0407492	-2.31553	0.0209913	0.0382517	-4.28886
GSE17721_POLYIC_VS_CPG_6H_BMDC_UP	-0.0347779	-0.0445237	-2.31802	0.020854	0.038015	-4.28318
GSE35685_CD34POS_CD10NEG_CD62LPOS_VS_CD34POS_CD10POS_BONE_MARROW_UP	-0.0348571	-0.0515794	-2.32249	0.0206103	0.0376368	-4.27299
GSE4590_PRE_BCELL_VS_SMALL_PRE_BCELL_DN	-0.0238638	-0.0335127	-2.32305	0.0205798	0.0376053	-4.27171
GSE3982_DC_VS_NEUTROPHIL_LPS_STIM_UP	-0.0399249	-0.0564651	-2.32675	0.0203806	0.0372566	-4.26328
GSE3982_NEUTROPHIL_VS_CENT_MEMORY_CD4_TCELL_UP	-0.0469666	-0.0348774	-2.32772	0.0203282	0.0371871	-4.26105
GSE17721_LPS_VS_PAM3CSK4_8H_BMDC_DN	-0.0370072	-0.053633	-2.3314	0.0201319	0.0368541	-4.25264
GSE45365_NK_CELL_VS_CD8_TCELL_DN	-0.0224871	-0.0220687	-2.33324	0.0200342	0.0366881	-4.24842
GSE7852_TREG_VS_TCONV_FAT_DN	-0.0369022	-0.0434526	-2.33382	0.0200035	0.0366447	-4.24709
GSE3039_ALPHAALPHA_CD8_TCELL_VS_B1_BCELL_UP	-0.0438893	-0.0398244	-2.34102	0.0196261	0.0359789	-4.23056
NAKAYA_MONOCYTE_FLUARIX_FLUVIRIN_AGE_18_50YO_7DY_DN	-0.0452447	-0.0425717	-2.34301	0.0195232	0.0358156	-4.226
GSE5960_TH1_VS_ANERGIC_TH1_DN	-0.0329997	-0.0399126	-2.34556	0.0193917	0.035612	-4.22013
GSE42021_TCONV_PLN_VS_CD24LO_TCONV_THYMUS_UP	-0.0267718	-0.0368785	-2.34574	0.0193825	0.0356078	-4.21972
GSE37301_PRO_BCELL_VS_RAG2_KO_NK_CELL_DN	-0.0468333	-0.0327118	-2.34651	0.0193428	0.0355601	-4.21794
GSE2826_XID_VS_BTK_KO_BCELL_UP	-0.0317004	-0.0355481	-2.3469	0.0193228	0.0355359	-4.21704
NAKAYA_MONOCYTE_FLUMIST_AGE_18_50YO_7DY_DN	-0.037442	-0.0336624	-2.34696	0.0193195	0.0355359	-4.2169
GSE40274_FOXP3_VS_FOXP3_AND_SATB1_TRANSDUCED_ACTIVATED_CD4_TCELL_UP	-0.0309449	-0.0150006	-2.34724	0.0193054	0.0355291	-4.21626
GSE411_UNSTIM_VS_400MIN_IL6_STIM_MACROPHAGE_DN	-0.0400953	-0.0550837	-2.34749	0.0192925	0.0355179	-4.21568
GSE29949_CD8_NEG_DC_SPLEEN_VS_DC_BRAIN_DN	-0.035452	-0.0415883	-2.34986	0.0191716	0.035308	-4.21022
GSE2585_CTEC_VS_MTEC_THYMUS_UP	-0.0378675	-0.0433829	-2.34991	0.0191687	0.035308	-4.21009
GSE40274_CTRL_VS_FOXP3_AND_LEF1_TRANSDUCED_ACTIVATED_CD4_TCELL_UP	-0.0475731	-0.0263771	-2.35071	0.0191284	0.0352659	-4.20826
GSE21774_CD62L_POS_CD56_DIM_VS_CD62L_NEG_CD56_DIM_NK_CELL_DN	-0.0411394	-0.0193634	-2.35135	0.0190956	0.0352179	-4.20677
GSE21670_UNTREATED_VS_IL6_TREATED_CD4_TCELL_UP	-0.0318036	-0.0328079	-2.35307	0.0190087	0.0350701	-4.20281
GSE17974_IL4_AND_ANTI_IL12_VS_UNTREATED_72H_ACT_CD4_TCELL_DN	-0.0541278	-0.0281558	-2.35489	0.0189167	0.0349376	-4.19859
GSE41867_NAIVE_VS_DAY30_LCMV_ARMSTRONG_MEMORY_CD8_TCELL_UP	-0.0452936	-0.059507	-2.35799	0.0187612	0.0346627	-4.19142
GSE17721_PAM3CSK4_VS_GADIQUIMOD_8H_BMDC_DN	-0.0404815	-0.039898	-2.35853	0.0187343	0.0346254	-4.19017
GSE17721_LPS_VS_GARDIQUIMOD_1H_BMDC_DN	-0.0411761	-0.0467757	-2.35869	0.0187267	0.0346237	-4.18982
GSE4984_UNTREATED_VS_GALECTIN1_TREATED_DC_UP	-0.0489823	-0.0292023	-2.35961	0.0186805	0.0345505	-4.18767
GSE17721_0.5H_VS_4H_PAM3CSK4_BMDC_UP	-0.0302086	-0.04743	-2.36009	0.0186568	0.034519	-4.18657
GSE24292_WT_VS_PPARG_KO_MACROPHAGE_DN	-0.0402665	-0.040704	-2.36141	0.018591	0.0344097	-4.1835
GSE41867_NAIVE_VS_DAY8_LCMV_CLONE13_EFFECTOR_CD8_TCELL_UP	-0.030764	-0.0384316	-2.36459	0.0184341	0.0341436	-4.17613
GSE37534_PIOGLITAZONE_VS_ROSIGLITAZONE_TREATED_CD4_TCELL_PPARG1_FOXP3_TRANSDUCED_UP	-0.0389026	-0.0516421	-2.36699	0.0183164	0.0339497	-4.17056
GSE14308_TH2_VS_TH1_UP	-0.0327803	-0.0465815	-2.3686	0.018238	0.0338166	-4.16683
GSE15930_STIM_VS_STIM_AND_TRICHOSTATINA_48H_CD8_T_CELL_UP	-0.0379723	-0.0381412	-2.37051	0.0181448	0.0336678	-4.16237
MATSUMIYA_PBMC_MODIFIED_VACCINIA_ANKARA_VACCINE_AGE_18_55YO_VACCINATED_VS_CONTROL_TREATED_IN_VITRO_WITH_WILD_TYPE_MVA_6HR_UP	-0.0503531	-0.0312485	-2.37331	0.0180094	0.0334405	-4.15585
GSE3039_NKT_CELL_VS_ALPHAALPHA_CD8_TCELL_DN	-0.0610709	-0.02843	-2.37412	0.0179704	0.033392	-4.15396
GSE369_PRE_VS_POST_IL6_INJECTION_SOCS3_KO_LIVER_UP	-0.0515932	-0.0426317	-2.37464	0.0179457	0.0333581	-4.15277
GSE25123_CTRL_VS_ROSIGLITAZONE_STIM_PPARG_KO_MACROPHAGE_UP	-0.0598698	-0.0204625	-2.37841	0.0177652	0.0330343	-4.14396
GSE45881_CXCR6HI_VS_CXCR1LO_COLONIC_LAMINA_PROPRIA_DN	-0.0351178	-0.0376966	-2.37867	0.0177526	0.0330228	-4.14335
GSE17721_LPS_VS_PAM3CSK4_6H_BMDC_UP	-0.0343492	-0.0356731	-2.38315	0.0175406	0.0326518	-4.13289
GSE22025_UNTREATED_VS_PROGESTERONE_TREATED_CD4_TCELL_DN	-0.0387131	-0.0367116	-2.38361	0.0175189	0.0326231	-4.13181
GSE45365_CTRL_VS_MCMV_INFECTION_NK_CELL_DN	-0.0486918	-0.0496932	-2.38628	0.0173938	0.0324018	-4.12556
GSE27786_LSK_VS_NEUTROPHIL_UP	-0.033376	-0.0571281	-2.38679	0.0173699	0.0323689	-4.12437
GSE3982_EOSINOPHIL_VS_NEUTROPHIL_UP	-0.0343998	-0.0463329	-2.38773	0.0173259	0.0322986	-4.12216
GSE339_EX_VIVO_VS_IN_CULTURE_CD4POS_DC_UP	-0.0363968	-0.0482294	-2.39027	0.0172081	0.032102	-4.11621
GSE20754_WT_VS_TCF1_KO_MEMORY_CD8_TCELL_UP	-0.0359968	-0.0491309	-2.3907	0.0171884	0.0320768	-4.11521
NAKAYA_PBMC_FLUAD_MALE_AGE_14_27YO_1D_POSTBOOST_VS_0D_PREIMM_MF59_ADJUVANTED_1DY_GENES_IN_BTM_M40_AND_M53_UP	-0.103032	-0.00877508	-2.39289	0.0170871	0.0318992	-4.11006
SOBOLEV_PBMC_PANDEMRIX_AGE_18_64YO_1DY_UP	-0.0990977	-0.00587596	-2.39371	0.0170494	0.0318403	-4.10813
GSE21927_SPLEEN_VS_BONE_MARROW_MONOCYTE_BALBC_DN	-0.0305693	-0.0324812	-2.394	0.0170361	0.0318269	-4.10745
GSE21063_CTRL_VS_ANTI_IGM_STIM_BCELL_3H_DN	-0.0398567	-0.0408873	-2.39554	0.0169658	0.0317069	-4.10385
GSE9006_1MONTH_VS_4MONTH_POST_TYPE_1_DIABETES_DX_PBMC_UP	-0.0365799	-0.027435	-2.39643	0.0169252	0.0316425	-4.10176
GSE17721_CPG_VS_GARDIQUIMOD_1H_BMDC_DN	-0.0435814	-0.0516664	-2.39647	0.0169229	0.0316425	-4.10164
GSE16385_UNTREATED_VS_12H_ROSIGLITAZONE_IL4_TREATED_MACROPHAGE_UP	-0.0297671	-0.0449943	-2.40087	0.0167233	0.0312876	-4.09129
GSE12392_WT_VS_IFNB_KO_CD8A_POS_SPLEEN_DC_UP	-0.0337797	-0.0493768	-2.40093	0.0167207	0.0312876	-4.09116
GSE41867_LCMV_ARMSTRONG_VS_CLONE13_DAY15_EFFECTOR_CD8_TCELL_UP	-0.0306739	-0.0486258	-2.40107	0.0167144	0.0312876	-4.09083
GSE22935_UNSTIM_VS_12H_MBOVIS_BCG_STIM_MYD88_KO_MACROPHAGE_DN	-0.0320108	-0.0497572	-2.40495	0.0165401	0.0309896	-4.08168
GSE43955_1H_VS_60H_ACT_CD4_TCELL_DN	-0.0301084	-0.0285549	-2.40585	0.0164998	0.0309364	-4.07955
GSE411_UNSTIM_VS_100MIN_IL6_STIM_SOCS3_KO_MACROPHAGE_DN	-0.0430666	-0.0406202	-2.40682	0.0164564	0.0308773	-4.07725
GSE360_CTRL_VS_B_MALAYI_LOW_DOSE_MAC_UP	-0.0284122	-0.0394165	-2.40811	0.0163991	0.030781	-4.07421
GSE29618_PRE_VS_DAY7_POST_TIV_FLU_VACCINE_MONOCYTE_DN	-0.0234604	-0.0448524	-2.4082	0.0163953	0.030781	-4.07401
GSE15330_HSC_VS_MEGAKARYOCYTE_ERYTHROID_PROGENITOR_IKAROS_KO_DN	-0.0360083	-0.0324035	-2.40825	0.0163929	0.030781	-4.07388
GSE7459_UNTREATED_VS_IL6_TREATED_ACT_CD4_TCELL_DN	-0.0281763	-0.00402896	-2.40899	0.0163601	0.030741	-4.07213
GSE2770_IL12_VS_TGFB_AND_IL12_TREATED_ACT_CD4_TCELL_6H_UP	-0.0261114	-0.0181799	-2.41413	0.016134	0.0303382	-4.05998
GSE43863_NAIVE_VS_TFH_CD4_EFF_TCELL_D6_LCMV_UP	-0.0363499	-0.0456799	-2.41808	0.0159619	0.0300254	-4.05061
GSE3720_LPS_VS_PMA_STIM_VD2_GAMMADELTA_TCELL_DN	-0.0334592	-0.0157594	-2.41911	0.0159175	0.0299746	-4.04818
GSE5589_LPS_VS_LPS_AND_IL6_STIM_IL10_KO_MACROPHAGE_45MIN_DN	-0.0376585	-0.0482008	-2.41978	0.0158886	0.0299309	-4.04659
GSE15330_WT_VS_IKAROS_KO_GRANULOCYTE_MONOCYTE_PROGENITOR_UP	-0.033652	-0.0539388	-2.41981	0.0158871	0.0299309	-4.0465
GSE22935_UNSTIM_VS_24H_MBOVIS_BCG_STIM_MYD88_KO_MACROPHAGE_DN	-0.0319223	-0.0103797	-2.42036	0.0158632	0.0299048	-4.04519
GSE2405_0H_VS_3H_A_PHAGOCYTOPHILUM_STIM_NEUTROPHIL_UP	-0.0515479	-0.0244935	-2.42102	0.0158348	0.0298623	-4.04363
GSE41176_UNSTIM_VS_ANTI_IGM_STIM_TAK1_KO_BCELL_1H_UP	-0.0315019	-0.0532085	-2.42128	0.0158239	0.0298525	-4.04302
GSE7460_WT_VS_FOXP3_HET_ACT_WITH_TGFB_TCONV_DN	-0.0270454	-0.0465415	-2.42164	0.0158084	0.0298342	-4.04217
GSE360_L_MAJOR_VS_M_TUBERCULOSIS_DC_DN	-0.0305957	-0.0369248	-2.42298	0.0157507	0.029736	-4.03897
GSE40666_UNTREATED_VS_IFNA_STIM_EFFECTOR_CD8_TCELL_90MIN_DN	-0.0373637	-0.0560422	-2.42322	0.0157406	0.0297278	-4.03841
GSE25088_CTRL_VS_IL4_STIM_STAT6_KO_MACROPHAGE_UP	-0.0378927	-0.0205367	-2.42428	0.0156953	0.0296531	-4.03589
GSE6259_FLT3L_INDUCED_33D1_POS_DC_VS_BCELL_UP	-0.052756	-0.055976	-2.42827	0.0155257	0.0293753	-4.02639
GSE7831_UNSTIM_VS_INFLUENZA_STIM_PDC_4H_DN	-0.0335877	-0.0426482	-2.42937	0.0154792	0.0292982	-4.02377
KANNAN_BLOOD_2012_2013_TIV_AGE_65PLS_REVACCINATED_IN_6_9_MO_VS_REVACCINATED_IN_12_13_MOS_DN	-0.0323758	-0.0399553	-2.42983	0.0154598	0.029272	-4.02267
GSE360_CTRL_VS_L_MAJOR_MAC_DN	-0.0287901	-0.0247127	-2.43132	0.0153972	0.0291748	-4.01912
GSE16385_MONOCYTE_VS_12H_ROSIGLITAZONE_IL4_TREATED_MACROPHAGE_DN	-0.0358619	-0.0468623	-2.43297	0.0153281	0.0290651	-4.01519
GSE25088_CTRL_VS_ROSIGLITAZONE_STIM_MACROPHAGE_DN	-0.0237456	-0.0195113	-2.43351	0.0153052	0.0290323	-4.01388
GSE24142_DN2_VS_DN3_THYMOCYTE_UP	-0.044961	-0.0286165	-2.43459	0.0152604	0.0289579	-4.01132
KAECH_DAY15_EFF_VS_MEMORY_CD8_TCELL_UP	-0.0426199	-0.031063	-2.43598	0.0152024	0.0288795	-4.00799
GSE19923_WT_VS_HEB_AND_E2A_KO_DP_THYMOCYTE_DN	-0.0425864	-0.0393719	-2.43693	0.0151632	0.0288156	-4.00573
GSE40274_CTRL_VS_IRF4_TRANSDUCED_ACTIVATED_CD4_TCELL_UP	-0.0405102	-0.0357979	-2.43701	0.0151597	0.0288156	-4.00553
GSE360_L_MAJOR_VS_T_GONDII_DC_UP	-0.0250016	-0.00714872	-2.43774	0.0151297	0.0287835	-4.00379
GSE12392_IFNAR_KO_VS_IFNB_KO_CD8_NEG_SPLEEN_DC_UP	-0.0453949	-0.0387591	-2.43889	0.0150819	0.0287033	-4.00103
GSE3203_UNTREATED_VS_IFNB_TREATED_LN_BCELL_DN	-0.0265881	-0.0231045	-2.44672	0.0147625	0.0281057	-3.98229
GSE22611_NOD2_VS_MUTANT_NOD2_TRANSDUCED_HEK293T_CELL_DN	-0.0212113	-0.0227182	-2.44747	0.0147321	0.028058	-3.98048
GSE21546_SAP1A_KO_VS_SAP1A_KO_AND_ELK1_KO_DP_THYMOCYTES_DN	-0.0337442	-0.0427993	-2.44803	0.0147096	0.0280255	-3.97914
GSE33424_CD161_HIGH_VS_INT_CD8_TCELL_UP	-0.0445499	-0.0381847	-2.44855	0.0146884	0.0279954	-3.97788
GSE17721_CTRL_VS_CPG_4H_BMDC_UP	-0.0353827	-0.0503503	-2.45026	0.0146199	0.027875	-3.97378
GSE37301_COMMON_LYMPHOID_PROGENITOR_VS_CD4_TCELL_DN	-0.0344671	-0.0493676	-2.45084	0.0145963	0.0278404	-3.97237
GSE21927_SPLENIC_C26GM_TUMOROUS_VS_BONE_MARROW_MONOCYTES_DN	-0.0329211	-0.0461145	-2.45501	0.0144302	0.0275539	-3.96234
GSE46606_UNSTIM_VS_CD40L_IL2_IL5_1DAY_STIMULATED_IRF4MID_SORTED_BCELL_UP	-0.0409686	-0.0461614	-2.45908	0.0142697	0.0272574	-3.95254
GSE15930_STIM_VS_STIM_AND_IL12_72H_CD8_T_CELL_DN	-0.0258609	-0.0305884	-2.45993	0.0142364	0.0272038	-3.95049
GSE9988_ANTI_TREM1_VS_CTRL_TREATED_MONOCYTES_UP	-0.0493964	-0.0445861	-2.46466	0.0140522	0.0268914	-3.93907
GSE17721_0.5H_VS_24H_CPG_BMDC_UP	-0.0471828	-0.0420705	-2.46523	0.0140301	0.026859	-3.93769
FLETCHER_PBMC_BCG_10W_INFANT_BCG_STIMULATED_VS_UNSTIMULATED_10W_DN	-0.0726847	-0.0191778	-2.46624	0.0139912	0.0268043	-3.93526
GSE21546_WT_VS_SAP1A_KO_AND_ELK1_KO_DP_THYMOCYTES_UP	-0.0407667	-0.0295765	-2.46755	0.0139408	0.0267177	-3.93209
GSE40274_CTRL_VS_FOXP3_AND_GATA1_TRANSDUCED_ACTIVATED_CD4_TCELL_DN	-0.0359125	-0.0332354	-2.47001	0.0138465	0.0265467	-3.92614
GSE7460_TCONV_VS_TREG_THYMUS_DN	-0.048264	-0.0343443	-2.47037	0.0138324	0.0265296	-3.92524
GSE32986_CURDLAN_LOWDOSE_VS_CURDLAN_HIGHDOSE_STIM_DC_DN	-0.0477198	-0.0334843	-2.47378	0.0137028	0.0263004	-3.91698
GSE6259_FLT3L_INDUCED_33D1_POS_DC_VS_CD8_TCELL_UP	-0.0426505	-0.0380665	-2.4739	0.0136984	0.0263004	-3.9167
GSE360_L_MAJOR_VS_T_GONDII_MAC_UP	-0.0354556	-0.0188767	-2.47481	0.0136639	0.0262452	-3.91449
GSE20198_IL12_IL18_VS_IFNA_TREATED_ACT_CD4_TCELL_DN	-0.0365733	-0.0434474	-2.47711	0.0135773	0.0260982	-3.90891
GSE46143_CTRL_VS_LMP2A_TRANSDUCED_CD10_POS_GC_BCELL_DN	-0.033697	-0.0456936	-2.47742	0.0135658	0.0260882	-3.90816
GSE16450_IMMATURE_VS_MATURE_NEURON_CELL_LINE_6H_IFNA_STIM_DN	-0.0301677	-0.0203464	-2.47826	0.013534	0.026044	-3.90611
GSE23114_PERITONEAL_CAVITY_B1A_BCELL_VS_SPLEEN_BCELL_UP	-0.0292692	-0.0107341	-2.47833	0.0135315	0.026044	-3.90594
GSE17721_LPS_VS_PAM3CSK4_8H_BMDC_UP	-0.0347711	-0.042226	-2.47971	0.0134798	0.0259588	-3.90258
GSE17721_CPG_VS_GARDIQUIMOD_8H_BMDC_DN	-0.033903	-0.0452725	-2.48013	0.0134642	0.0259385	-3.90156
LI_PBMC_MENACTRA_AGE_18_45YO_ANTI_POLYSACCHARIDE_ANTIBODY_CORRELATION_PROFILE_3DY_UP	-0.0816071	0.000793432	-2.48165	0.0134077	0.0258585	-3.89787
GSE21033_CTRL_VS_POLYIC_STIM_DC_12H_DN	-0.0395468	-0.0459828	-2.4826	0.0133725	0.0258097	-3.89556
GSE17721_CTRL_VS_PAM3CSK4_1H_BMDC_UP	-0.0358771	-0.0524398	-2.48459	0.0132987	0.0256769	-3.8907
GSE15330_LYMPHOID_MULTIPOTENT_VS_GRANULOCYTE_MONOCYTE_PROGENITOR_IKAROS_KO_UP	-0.0347251	-0.0540599	-2.48562	0.0132609	0.0256229	-3.8882
GSE12392_IFNAR_KO_VS_IFNB_KO_CD8_NEG_SPLEEN_DC_DN	-0.0394273	-0.0295933	-2.48763	0.013187	0.0254897	-3.8833
GSE9988_LPS_VS_CTRL_TREATED_MONOCYTE_UP	-0.0550444	-0.0344228	-2.49004	0.013099	0.025329	-3.87741
GSE22443_NAIVE_VS_ACT_AND_IL12_TREATED_CD8_TCELL_DN	-0.0354578	-0.0343177	-2.49135	0.0130515	0.0252466	-3.87422
GSE17721_POLYIC_VS_PAM3CSK4_8H_BMDC_DN	-0.042947	-0.0543369	-2.49365	0.0129683	0.0251008	-3.8686
GSE19888_ADENOSINE_A3R_ACT_VS_TCELL_MEMBRANES_ACT_IN_MAST_CELL_UP	-0.0605216	-0.0253843	-2.49541	0.0129049	0.024991	-3.86429
GSE27786_LSK_VS_MONO_MAC_DN	-0.0280696	-0.0305191	-2.49617	0.0128779	0.0249479	-3.86245
GSE4748_CTRL_VS_CYANOBACTERIUM_LPSLIKE_STIM_DC_1H_DN	-0.0332432	-0.0369583	-2.49735	0.0128357	0.0248754	-3.85956
GSE5589_WT_VS_IL6_KO_LPS_AND_IL6_STIM_MACROPHAGE_45MIN_DN	-0.0400681	-0.0375255	-2.4976	0.0128267	0.0248674	-3.85895
GSE22589_HEALTHY_VS_SIV_INFECTED_DC_DN	-0.0373389	-0.0260666	-2.50171	0.0126805	0.0246115	-3.84887
GSE26928_EFF_MEMORY_VS_CXCR5_POS_CD4_TCELL_UP	-0.0322759	-0.0209683	-2.50331	0.0126242	0.0245297	-3.84495
GSE29618_PRE_VS_DAY7_POST_TIV_FLU_VACCINE_MDC_UP	-0.0288589	-0.0299197	-2.50489	0.0125687	0.024431	-3.84108
GSE17721_CTRL_VS_PAM3CSK4_1H_BMDC_DN	-0.0343493	-0.0248536	-2.50778	0.0124674	0.0242523	-3.83396
GSE29618_PDC_VS_MDC_DN	-0.0728148	-0.0222233	-2.51002	0.0123896	0.02411	-3.82845
GSE8835_HEALTHY_VS_CLL_CD4_TCELL_DN	-0.0251126	-0.0190039	-2.51156	0.0123367	0.024016	-3.82468
GSE7509_DC_VS_MONOCYTE_UP	-0.0438153	-0.043693	-2.51473	0.0122274	0.0238122	-3.81685
GSE40274_IRF4_VS_FOXP3_AND_IRF4_TRANSDUCED_ACTIVATED_CD4_TCELL_DN	-0.0342225	-0.0140937	-2.52068	0.0120254	0.0234453	-3.80218
BUCASAS_PBMC_FLUARIX_FLUVIRIN_CAUCASIAN_MALE_AGE_18_40YO_HIGH_RESPONDERS_1DY_3DY_POSITIVE_PREDICTIVE_OF_TITER	-0.116711	-0.00769505	-2.5225	0.0119641	0.0233433	-3.79768
GSE3982_NEUTROPHIL_VS_EFF_MEMORY_CD4_TCELL_UP	-0.0466293	-0.0350096	-2.5254	0.0118671	0.0231801	-3.7905
GSE34156_UNTREATED_VS_6H_NOD2_LIGAND_TREATED_MONOCYTE_DN	-0.0542182	-0.0274911	-2.53245	0.0116342	0.0227337	-3.77303
GSE45365_WT_VS_IFNAR_KO_CD11B_DC_DN	-0.0393244	-0.0328703	-2.53366	0.0115945	0.0226648	-3.77002
GSE27786_NKCELL_VS_MONO_MAC_UP	-0.0349495	-0.0499371	-2.53413	0.0115792	0.0226434	-3.76886
GSE3720_UNSTIM_VS_LPS_STIM_VD1_GAMMADELTA_TCELL_DN	-0.0476738	-0.0159284	-2.53673	0.0114948	0.0224953	-3.76241
GSE31082_DP_VS_CD4_SP_THYMOCYTE_DN	-0.0363436	-0.043743	-2.54061	0.0113697	0.022259	-3.75276
GSE23505_UNTREATED_VS_4DAY_IL6_IL1_TGFB_TREATED_CD4_TCELL_UP	-0.0373789	-0.0336529	-2.54186	0.0113297	0.0221889	-3.74965
GSE2770_IL12_VS_IL4_TREATED_ACT_CD4_TCELL_6H_UP	-0.0263184	-0.0316527	-2.54328	0.0112844	0.0221086	-3.74611
GSE16385_IFNG_TNF_VS_ROSIGLITAZONE_STIM_MACROPHAGE_DN	-0.0270052	0.00418038	-2.5451	0.0112264	0.0220116	-3.74157
GSE6674_UNSTIM_VS_ANTI_IGM_AND_CPG_STIM_BCELL_UP	-0.0342806	-0.0556424	-2.5454	0.0112169	0.0220013	-3.74082
GSE2405_HEAT_KILLED_LYSATE_VS_LIVE_A_PHAGOCYTOPHILUM_STIM_NEUTROPHIL_24H_DN	-0.0313998	-0.0398645	-2.54746	0.0111516	0.0218814	-3.73567
GSE25123_CTRL_VS_IL4_AND_ROSIGLITAZONE_STIM_MACROPHAGE_UP	-0.0360474	-0.0420607	-2.54913	0.011099	0.0217865	-3.7315
GSE7852_LN_VS_THYMUS_TREG_DN	-0.0398184	-0.0487499	-2.55004	0.0110707	0.021739	-3.72924
GSE11864_CSF1_PAM3CYS_VS_CSF1_IFNG_PAM3CYS_IN_MAC_DN	-0.0523399	-0.0270451	-2.55049	0.0110566	0.0217197	-3.72812
GSE26559_TCF1_KO_VS_WT_LIN_NEG_CELL_UP	-0.0433701	-0.0445646	-2.55295	0.0109799	0.0215854	-3.72197
GSE17721_CTRL_VS_POLYIC_1H_BMDC_DN	-0.0223991	-0.0340079	-2.55345	0.0109642	0.0215626	-3.7207
GSE3982_NEUTROPHIL_VS_BCELL_DN	-0.0450116	-0.0559651	-2.55654	0.0108685	0.0213906	-3.71296
GSE14000_4H_VS_16H_LPS_DC_TRANSLATED_RNA_DN	-0.0329398	-0.0519516	-2.5579	0.0108268	0.0213167	-3.70957
GSE26890_CXCR1_NEG_VS_POS_EFFECTOR_CD8_TCELL_DN	-0.0290541	-0.0407713	-2.55889	0.0107964	0.021265	-3.70709
GSE5589_WT_VS_IL10_KO_LPS_AND_IL10_STIM_MACROPHAGE_45MIN_UP	-0.034078	-0.0419525	-2.56151	0.0107164	0.0211153	-3.70052
GSE30083_SP1_VS_SP3_THYMOCYTE_UP	-0.0374126	-0.0447305	-2.56251	0.0106858	0.0210711	-3.698
GSE15330_LYMPHOID_MULTIPOTENT_VS_MEGAKARYOCYTE_ERYTHROID_PROGENITOR_UP	-0.0336961	-0.0535081	-2.56314	0.0106669	0.0210419	-3.69643
GAUCHER_PBMC_YF_VAX_STAMARIL_UNKNOWN_AGE_60DY_UP	-0.0840975	-0.0137069	-2.56452	0.0106251	0.0209674	-3.69296
GSE8621_UNSTIM_VS_LPS_STIM_MACROPHAGE_UP	-0.0293808	-0.0403713	-2.56545	0.010597	0.0209197	-3.69062
GSE14769_20MIN_VS_360MIN_LPS_BMDM_DN	-0.0365535	-0.03781	-2.56951	0.0104753	0.0207033	-3.68041
GSE37532_VISCERAL_ADIPOSE_TISSUE_VS_LN_DERIVED_PPARG_KO_TREG_CD4_TCELL_UP	-0.0451448	-0.0491809	-2.56986	0.0104648	0.0206903	-3.67952
GSE18281_SUBCAPSULAR_VS_PERIMEDULLARY_CORTICAL_REGION_OF_THYMUS_DN	-0.0483913	-0.0302162	-2.57513	0.0103089	0.0203976	-3.66625
GSE7460_WT_VS_FOXP3_HET_ACT_TCONV_DN	-0.0401096	-0.0475273	-2.57663	0.0102648	0.0203182	-3.66246
GSE22527_ANTI_CD3_INVIVO_VS_UNTREATED_MOUSE_TREG_UP	-0.0369934	-0.0204688	-2.57678	0.0102603	0.0203182	-3.66208
GSE13547_CTRL_VS_ANTI_IGM_STIM_ZFX_KO_BCELL_2H_DN	-0.0517283	-0.0544752	-2.57786	0.0102289	0.020278	-3.65936
NAKAYA_PBMC_IMUVAC_MALE_AGE_14_27YO_1D_POSTBOOST_VS_0DY_PREIMM_TIV_UP	-0.0758219	-0.0198967	-2.57841	0.0102129	0.0202541	-3.65798
GSE40068_CXCR5NEG_BCL6NEG_CD4_TCELL_VS_CXCR5POS_BCL6NEG_TFH_DN	-0.0469802	-0.0372636	-2.57943	0.0101832	0.0202029	-3.6554
GSE360_L_MAJOR_VS_T_GONDII_DC_DN	-0.0314045	-0.0310107	-2.58224	0.0101018	0.020049	-3.6483
GSE557_WT_VS_CIITA_KO_DC_DN	-0.0428395	-0.0397813	-2.58305	0.0100783	0.02001	-3.64624
GSE14413_UNSTIM_VS_IFNB_STIM_L929_CELLS_DN	-0.0269966	-0.00415879	-2.5845	0.0100365	0.0199346	-3.64256
GSE41867_DAY6_VS_DAY8_LCMV_CLONE13_EFFECTOR_CD8_TCELL_UP	-0.0353758	-0.0347006	-2.58762	0.00994733	0.0197651	-3.63466
PATEL_SKIN_OF_BODY_ZOSTAVAX_AGE_70_93YO_VZV_CHALLENGED_POST_VACCINATION_VS_UNCHALLENGED_72HR_TOP_30_DEG_UP	-0.11303	-0.0151702	-2.58794	0.0099384	0.0197549	-3.63387
GSE22886_CD8_TCELL_VS_BCELL_NAIVE_UP	-0.0483611	-0.0385375	-2.59095	0.00985307	0.0196079	-3.62624
GSE9650_NAIVE_VS_EXHAUSTED_CD8_TCELL_DN	-0.0362652	-0.0302993	-2.59244	0.00981109	0.0195318	-3.62246
GSE17301_CTRL_VS_48H_ACD3_ACD28_STIM_CD8_TCELL_DN	-0.0532399	-0.0317471	-2.60468	0.00947185	0.018871	-3.59129
GSE1448_CTRL_VS_ANTI_VBETA5_DP_THYMOCYTE_DN	-0.0416599	-0.0337445	-2.60622	0.00943011	0.0188022	-3.58737
GSE22589_HEALTHY_VS_HIV_AND_SIV_INFECTED_DC_DN	-0.0464973	-0.0506289	-2.6095	0.00934138	0.0186396	-3.57899
GSE43955_TH0_VS_TGFB_IL6_TH17_ACT_CD4_TCELL_1H_DN	-0.0280044	-0.025512	-2.61059	0.00931209	0.0185883	-3.57621
THAKAR_PBMC_INACTIVATED_INFLUENZA_AGE_21_30YO_NONRESPONDER_7DY_DN	-0.0517738	-0.0323632	-2.61276	0.00925395	0.0184794	-3.57066
GSE37301_LYMPHOID_PRIMED_MPP_VS_RAG2_KO_NK_CELL_DN	-0.0305309	-0.0138788	-2.61292	0.0092497	0.018478	-3.57025
GSE37416_0H_VS_24H_F_TULARENSIS_LVS_NEUTROPHIL_DN	-0.0389763	-0.0451306	-2.61308	0.00924548	0.0184767	-3.56984
GSE3039_NKT_CELL_VS_ALPHAALPHA_CD8_TCELL_UP	-0.0392565	-0.0401937	-2.61318	0.00924273	0.0184767	-3.56958
GSE2405_HEAT_KILLED_VS_LIVE_A_PHAGOCYTOPHILUM_STIM_NEUTROPHIL_9H_UP	-0.0465971	-0.0531147	-2.61482	0.00919903	0.0184052	-3.56538
GSE38681_WT_VS_LYL1_KO_LYMPHOID_PRIMED_MULTIPOTENT_PROGENITOR_UP	-0.0431179	-0.0399987	-2.61492	0.00919636	0.0184052	-3.56512
GSE41176_WT_VS_TAK1_KO_ANTI_IGM_STIM_BCELL_24H_UP	-0.0480303	-0.0489706	-2.618	0.00911489	0.0182579	-3.55723
GSE32986_CURDLAN_HIGHDOSE_VS_GMCSF_AND_CURDLAN_HIGHDOSE_STIM_DC_DN	-0.0622194	-0.0281075	-2.62024	0.00905605	0.0181471	-3.55148
GSE411_WT_VS_SOCS3_KO_MACROPHAGE_IL6_STIM_400MIN_UP	-0.0441399	-0.0390551	-2.62053	0.00904869	0.0181393	-3.55076
GSE8384_CTRL_VS_B_ABORTUS_4H_MAC_CELL_LINE_UP	-0.0286176	-0.0476176	-2.62217	0.0090058	0.0180743	-3.54655
GSE22140_GERMFREE_VS_SPF_ARTHRITIC_MOUSE_CD4_TCELL_DN	-0.0581439	-0.0367107	-2.62229	0.00900271	0.0180743	-3.54624
GSE21546_WT_VS_SAP1A_KO_ANTI_CD3_STIM_DP_THYMOCYTES_UP	-0.0384624	-0.0383478	-2.62274	0.00899088	0.0180583	-3.54507
GSE3691_CONVENTIONAL_VS_PLASMACYTOID_DC_SPLEEN_DN	-0.0228801	-0.0199424	-2.62754	0.00886673	0.0178504	-3.53274
GSE7460_CTRL_VS_FOXP3_OVEREXPR_TCONV_UP	-0.0275481	-0.0200487	-2.63261	0.00873744	0.0176107	-3.51969
GSE34515_CD16_NEG_VS_POS_MONOCYTE_DN	-0.0394322	-0.0551142	-2.63335	0.00871866	0.0175796	-3.51779
GSE45365_NK_CELL_VS_CD8A_DC_MCMV_INFECTION_DN	-0.0447683	-0.0372061	-2.63448	0.00869005	0.0175288	-3.51487
GSE5589_UNSTIM_VS_45MIN_LPS_STIM_MACROPHAGE_UP	-0.0411671	-0.0462241	-2.6369	0.00862924	0.0174196	-3.50863
GSE41867_DAY6_VS_DAY15_LCMV_ARMSTRONG_EFFECTOR_CD8_TCELL_DN	-0.0308363	-0.044594	-2.63993	0.00855345	0.0172868	-3.50079
GSE7568_CTRL_VS_3H_TGFB_TREATED_MACROPHAGES_WITH_IL4_AND_DEXAMETHASONE_UP	-0.0327751	-0.0106631	-2.64084	0.00853081	0.0172545	-3.49844
GSE17721_LPS_VS_GARDIQUIMOD_24H_BMDC_UP	-0.0315889	-0.0340384	-2.642	0.00850214	0.01721	-3.49545
GSE36392_EOSINOPHIL_VS_NEUTROPHIL_IL25_TREATED_LUNG_DN	-0.0448756	-0.0526489	-2.64401	0.00845247	0.0171228	-3.49024
GSE15930_STIM_VS_STIM_AND_IL12_24H_CD8_T_CELL_UP	-0.0384884	-0.0455121	-2.64767	0.00836273	0.0169476	-3.48076
OVSYANNIKOVA_PBMC_FLUARIX_AGE_55_64YO_RESPONDERS_VS_NONRESPONDERS_0DY_DN	-0.0764875	-0.0495287	-2.65062	0.00829121	0.0168158	-3.47312
GSE17721_12H_VS_24H_POLYIC_BMDC_DN	-0.0342701	-0.0496341	-2.65146	0.00827081	0.016781	-3.47093
GSE14908_ATOPIC_VS_NONATOPIC_PATIENT_HDM_STIM_CD4_TCELL_UP	-0.0422869	-0.0541279	-2.65185	0.00826141	0.0167685	-3.46992
GSE12845_IGD_POS_BLOOD_VS_NAIVE_TONSIL_BCELL_DN	-0.0458404	-0.0439598	-2.65281	0.00823843	0.0167284	-3.46744
GSE24634_IL4_VS_CTRL_TREATED_NAIVE_CD4_TCELL_DAY5_UP	-0.0657851	-0.026985	-2.65431	0.00820224	0.0166614	-3.46353
GSE7460_CTRL_VS_TGFB_TREATED_ACT_FOXP3_MUT_TCONV_DN	-0.0358786	-0.026672	-2.65467	0.00819369	0.0166505	-3.4626
GSE17721_PAM3CSK4_VS_CPG_8H_BMDC_DN	-0.0433029	-0.0420398	-2.65636	0.00815338	0.0165881	-3.45822
GSE35685_CD34POS_CD38NEG_VS_CD34POS_CD10NEG_CD62LPOS_BONE_MARROW_DN	-0.0347192	-0.0274429	-2.65666	0.00814611	0.0165798	-3.45742
GSE24634_IL4_VS_CTRL_TREATED_NAIVE_CD4_TCELL_DAY5_DN	-0.0546178	-0.0258962	-2.65707	0.00813643	0.0165731	-3.45637
HOEK_T_CELL_2011_2012_TIV_ADULT_1DY_DN	-0.0815206	0.000835095	-2.6613	0.0080363	0.0163756	-3.44535
GSE19198_1H_VS_24H_IL21_TREATED_TCELL_DN	-0.0567577	-0.0315078	-2.66325	0.00799059	0.0162889	-3.44028
GSE40666_UNTREATED_VS_IFNA_STIM_CD8_TCELL_90MIN_DN	-0.0401387	-0.058155	-2.67059	0.00782042	0.0159608	-3.42112
GSE17721_0.5H_VS_12H_CPG_BMDC_UP	-0.0450319	-0.0539165	-2.6711	0.00780875	0.0159495	-3.41979
QI_PBMC_ZOSTAVAX_AGE_50_75YO_CORRELATED_WITH_EXPANSION_OF_VZV_SPECIFIC_T_CELLS_TO_PEAK_AT_1DY_NEGATIVE	-0.0568073	-0.0512318	-2.67309	0.00776328	0.0158629	-3.41459
GSE17721_LPS_VS_POLYIC_2H_BMDC_UP	-0.04295	-0.0318135	-2.67459	0.00772907	0.0157992	-3.41066
GSE17974_0H_VS_2H_IN_VITRO_ACT_CD4_TCELL_DN	-0.0447612	-0.0507811	-2.67571	0.00770364	0.0157534	-3.40773
GSE17721_CTRL_VS_LPS_4H_BMDC_UP	-0.0404279	-0.0522078	-2.67716	0.00767083	0.0156987	-3.40392
GSE15659_RESTING_VS_ACTIVATED_TREG_DN	-0.0301165	-0.0363545	-2.67883	0.00763333	0.0156281	-3.39956
GSE23568_ID3_TRANSDUCED_VS_ID3_KO_CD8_TCELL_UP	-0.0512641	-0.0328726	-2.67943	0.00761978	0.0156066	-3.39798
GSE13485_DAY1_VS_DAY3_YF17D_VACCINE_PBMC_DN	-0.0625457	-0.0430629	-2.68648	0.00746315	0.0153039	-3.37947
GSE15659_RESTING_TREG_VS_NONSUPPRESSIVE_TCELL_DN	-0.0291749	-0.0319401	-2.68906	0.00740658	0.0152119	-3.37269
GSE8621_LPS_STIM_VS_LPS_PRIMED_AND_LPS_STIM_MACROPHAGE_DN	-0.0450369	-0.0363035	-2.69121	0.00735963	0.0151215	-3.36703
GSE9650_EXHAUSTED_VS_MEMORY_CD8_TCELL_UP	-0.0401959	-0.0253489	-2.69457	0.007287	0.014996	-3.35818
GSE2770_UNTREATED_VS_ACT_CD4_TCELL_48H_UP	-0.0523522	-0.0480223	-2.69602	0.00725582	0.0149378	-3.35436
GSE37605_C57BL6_VS_NOD_FOXP3_IRES_GFP_TCONV_DN	-0.0334956	-0.0410191	-2.69742	0.00722586	0.014882	-3.35067
GSE14308_TH1_VS_NATURAL_TREG_UP	-0.0393251	-0.0511209	-2.69743	0.00722556	0.014882	-3.35063
GSE8835_CD4_VS_CD8_TCELL_UP	-0.0427349	-0.0447324	-2.70165	0.00713586	0.0147142	-3.33949
GSE43863_NAIVE_VS_TFH_CD4_EFF_TCELL_D6_LCMV_DN	-0.037428	-0.00220399	-2.70584	0.00704784	0.0145442	-3.32842
GSE20366_CD103_POS_VS_NEG_TREG_KLRG1NEG_UP	-0.0270845	-0.0150871	-2.7064	0.00703616	0.0145259	-3.32694
GSE9946_IMMATURE_VS_MATURE_STIMULATORY_DC_DN	-0.0375553	0.00353448	-2.71056	0.00694965	0.0143702	-3.3159
GSE21063_WT_VS_NFATC1_KO_3H_ANTI_IGM_STIM_BCELL_DN	-0.0594921	-0.0325248	-2.71457	0.00686749	0.0142173	-3.30529
GSE7768_OVA_ALONE_VS_OVA_WITH_MPL_IMMUNIZED_MOUSE_WHOLE_SPLEEN_6H_DN	-0.0546602	-0.0367731	-2.71502	0.00685813	0.0142036	-3.30407
GSE29617_CTRL_VS_DAY3_TIV_FLU_VACCINE_PBMC_2008_DN	-0.0649077	-0.0508625	-2.71893	0.00677894	0.0140508	-3.2937
GSE34156_UNTREATED_VS_24H_NOD2_AND_TLR1_TLR2_LIGAND_TREATED_MONOCYTE_UP	-0.043711	-0.0174951	-2.72117	0.00673375	0.0139683	-3.28773
GSE16385_MONOCYTE_VS_12H_ROSIGLITAZONE_IFNG_TNF_TREATED_MACROPHAGE_UP	-0.0308545	-0.0471387	-2.72218	0.0067135	0.0139319	-3.28504
GSE10240_IL17_VS_IL17_AND_IL22_STIM_PRIMARY_BRONCHIAL_EPITHELIAL_CELLS_UP	-0.0296339	-0.0443327	-2.72306	0.00669598	0.0139011	-3.2827
GSE22103_UNSTIM_VS_LPS_STIM_NEUTROPHIL_DN	-0.0368657	-0.0409115	-2.72549	0.00664768	0.0138118	-3.27624
GSE7219_WT_VS_NIK_NFKB2_KO_DC_UP	-0.0576246	-0.0369058	-2.72669	0.00662373	0.0137676	-3.27301
GSE19923_WT_VS_HEB_KO_DP_THYMOCYTE_DN	-0.0516157	-0.0473315	-2.72763	0.00660537	0.0137404	-3.27053
GSE360_DC_VS_MAC_M_TUBERCULOSIS_DN	-0.0369189	-0.0436513	-2.72996	0.00655943	0.0136613	-3.2643
GSE6259_DEC205_POS_DC_VS_CD4_TCELL_DN	-0.0336961	-0.0422707	-2.73058	0.00654742	0.0136418	-3.26266
GSE5455_HEALTHY_VS_TUMOR_BEARING_MOUSE_SPLEEN_MONOCYTE_24H_INCUBATION_DN	-0.0474281	-0.0317163	-2.73274	0.0065051	0.0135645	-3.25686
GSE17721_CPG_VS_GARDIQUIMOD_8H_BMDC_UP	-0.0363868	-0.0411699	-2.73698	0.00642321	0.0134099	-3.24554
GSE13306_TREG_RA_VS_TCONV_RA_UP	-0.0322832	-0.0351136	-2.7375	0.0064132	0.0133944	-3.24415
GSE21360_NAIVE_VS_PRIMARY_MEMORY_CD8_TCELL_UP	-0.0559244	-0.03105	-2.73822	0.00639937	0.0133709	-3.24222
GSE2128_CTRL_VS_MIMETOPE_NEGATIVE_SELECTION_DP_THYMOCYTE_NOD_UP	-0.0597107	-0.0317121	-2.73823	0.00639915	0.0133709	-3.24219
GSE37301_HEMATOPOIETIC_STEM_CELL_VS_GRAN_MONO_PROGENITOR_UP	-0.0460394	-0.033316	-2.74018	0.00636188	0.0133033	-3.23696
GSE6674_UNSTIM_VS_PL2_3_STIM_BCELL_DN	-0.0428345	-0.0404401	-2.74086	0.00634906	0.0132818	-3.23516
GSE22886_NAIVE_BCELL_VS_NEUTROPHIL_DN	-0.0702833	-0.0322669	-2.74627	0.00624677	0.0130837	-3.22063
GSE9037_CTRL_VS_LPS_1H_STIM_BMDM_DN	-0.0345749	-0.0273297	-2.75175	0.00614477	0.0128804	-3.2059
GSE21360_TERTIARY_VS_QUATERNARY_MEMORY_CD8_TCELL_DN	-0.0580583	-0.0313467	-2.75213	0.00613777	0.012871	-3.20488
GSE360_L_MAJOR_VS_B_MALAYI_LOW_DOSE_MAC_DN	-0.0319113	-0.0430422	-2.75409	0.00610163	0.0128003	-3.1996
GSE17721_LPS_VS_POLYIC_6H_BMDC_UP	-0.0420056	-0.0457326	-2.75862	0.006019	0.0126321	-3.1874
GSE11961_MEMORY_BCELL_DAY7_VS_PLASMA_CELL_DAY7_DN	-0.0317468	-0.0360984	-2.76146	0.00596764	0.0125345	-3.17972
GSE23505_UNTREATED_VS_4DAY_IL6_IL1_TREATED_CD4_TCELL_DN	-0.0385084	-0.0227842	-2.76279	0.00594392	0.0124897	-3.17616
GSE45382_UNTREATED_VS_TGFB_TREATED_MACROPHAGES_UP	-0.0569068	-0.0340563	-2.76358	0.00592975	0.012465	-3.17402
GSE360_L_MAJOR_VS_M_TUBERCULOSIS_MAC_DN	-0.0320599	-0.0368954	-2.76502	0.00590401	0.0124209	-3.17013
GSE19825_NAIVE_VS_IL2RAHIGH_DAY3_EFF_CD8_TCELL_DN	-0.0410546	-0.0528203	-2.76505	0.0059034	0.0124209	-3.17003
GSE34156_UNTREATED_VS_24H_NOD2_AND_TLR1_TLR2_LIGAND_TREATED_MONOCYTE_DN	-0.0356189	-0.0134382	-2.76649	0.00587776	0.0123757	-3.16614
GSE16385_IFNG_TNF_VS_IL4_STIM_MACROPHAGE_ROSIGLITAZONE_TREATED_DN	-0.0468437	-0.050916	-2.76683	0.00587184	0.0123683	-3.16523
GSE360_L_DONOVANI_VS_L_MAJOR_DC_UP	-0.0312153	-0.0311036	-2.77221	0.00577714	0.0121936	-3.15067
GSE2405_HEAT_KILLED_LYSATE_VS_LIVE_A_PHAGOCYTOPHILUM_STIM_NEUTROPHIL_24H_UP	-0.0597844	-0.0298451	-2.77967	0.00564816	0.0119359	-3.13044
GSE5679_CTRL_VS_PPARG_LIGAND_ROSIGLITAZONE_AND_RARA_AGONIST_AM580_TREATED_DC_UP	-0.0532798	-0.0311863	-2.78035	0.00563646	0.0119209	-3.12858
GSE29615_CTRL_VS_DAY7_LAIV_FLU_VACCINE_PBMC_DN	-0.0236681	-0.010903	-2.78674	0.00552815	0.0117061	-3.11118
GSE9988_LOW_LPS_VS_CTRL_TREATED_MONOCYTE_UP	-0.0651775	-0.035374	-2.78829	0.00550228	0.0116561	-3.10698
GSE29618_BCELL_VS_PDC_DN	-0.0508413	-0.0374558	-2.79	0.00547377	0.011607	-3.10232
GSE16266_CTRL_VS_HEATSHOCK_AND_LPS_STIM_MEF_UP	-0.0623715	-0.0538835	-2.79077	0.00546097	0.0115875	-3.10022
GSE31082_DP_VS_CD4_SP_THYMOCYTE_UP	-0.0482038	-0.0553046	-2.79342	0.00541713	0.0114992	-3.09299
GSE13411_NAIVE_VS_SWITCHED_MEMORY_BCELL_DN	-0.034478	-0.0435708	-2.7962	0.00537136	0.0114114	-3.08538
GSE25087_TREG_VS_TCONV_ADULT_UP	-0.0593108	-0.0330095	-2.80128	0.00528895	0.0112548	-3.0715
GSE43955_TH0_VS_TGFB_IL6_IL23_TH17_ACT_CD4_TCELL_52H_UP	-0.0431731	-0.0358534	-2.80378	0.00524877	0.0111784	-3.06466
GSE34156_NOD2_LIGAND_VS_NOD2_AND_TLR1_TLR2_LIGAND_24H_TREATED_MONOCYTE_UP	-0.0309556	-0.0266168	-2.812	0.00511844	0.0109143	-3.04208
GSE17186_NAIVE_VS_CD21HIGH_TRANSITIONAL_BCELL_UP	-0.0327934	-0.0321967	-2.81393	0.00508842	0.0108547	-3.0368
GSE43955_10H_VS_30H_ACT_CD4_TCELL_UP	-0.0470474	-0.030378	-2.81548	0.00506422	0.0108076	-3.03252
GSE14308_TH2_VS_INDUCED_TREG_DN	-0.0317472	-0.0476126	-2.81593	0.00505738	0.0107974	-3.0313
GSE25123_WT_VS_PPARG_KO_MACROPHAGE_UP	-0.0640008	-0.0261175	-2.8163	0.00505162	0.0107895	-3.03028
GSE17721_LPS_VS_CPG_12H_BMDC_DN	-0.0424517	-0.0368542	-2.82034	0.0049894	0.0106698	-3.01915
GSE24972_MARGINAL_ZONE_BCELL_VS_FOLLICULAR_BCELL_DN	-0.0301602	-0.0207924	-2.82129	0.00497493	0.0106433	-3.01654
GSE21360_NAIVE_VS_QUATERNARY_MEMORY_CD8_TCELL_UP	-0.0678274	-0.0376774	-2.82261	0.00495479	0.0106089	-3.01289
GSE5589_WT_VS_IL6_KO_LPS_AND_IL10_STIM_MACROPHAGE_45MIN_DN	-0.0395909	-0.0452207	-2.82301	0.00494872	0.0106003	-3.01179
GSE42021_CD24HI_VS_CD24LOW_TCONV_THYMUS_UP	-0.0413035	-0.0412543	-2.82401	0.00493359	0.010581	-3.00904
GSE21670_STAT3_KO_VS_WT_CD4_TCELL_TGFB_IL6_TREATED_UP	-0.0410442	-0.0522057	-2.82446	0.00492667	0.0105705	-3.00778
GSE20198_IL12_IL18_VS_IFNA_TREATED_ACT_CD4_TCELL_UP	-0.0300804	-0.048191	-2.8267	0.00489296	0.0105025	-3.00161
GSE12003_4D_VS_8D_CULTURE_MIR223_KO_BM_PROGENITOR_UP	-0.0364655	-0.0103965	-2.82807	0.00487246	0.0104647	-2.99783
GSE27670_CTRL_VS_BLIMP1_TRANSDUCED_GC_BCELL_DN	-0.0461513	-0.0416502	-2.82857	0.00486494	0.0104554	-2.99644
GSE22601_DOUBLE_NEGATIVE_VS_CD4_SINGLE_POSITIVE_THYMOCYTE_DN	-0.0422714	-0.0449139	-2.83032	0.00483882	0.0104079	-2.99161
GSE4748_CYANOBACTERIUM_LPSLIKE_VS_LPS_AND_CYANOBACTERIUM_LPSLIKE_STIM_DC_3H_DN	-0.0428746	-0.0118682	-2.83204	0.00481329	0.0103573	-2.98685
GSE45365_NK_CELL_VS_CD8_TCELL_MCMV_INFECTION_DN	-0.0500887	-0.0299894	-2.83246	0.00480706	0.0103482	-2.98569
GSE360_L_MAJOR_VS_B_MALAYI_HIGH_DOSE_MAC_DN	-0.0366104	-0.0433339	-2.83327	0.0047951	0.0103267	-2.98345
GSE360_DC_VS_MAC_B_MALAYI_HIGH_DOSE_DN	-0.0525915	-0.030669	-2.83414	0.00478222	0.0103032	-2.98103
GSE19772_HCMV_INFL_VS_HCMV_INF_MONOCYTES_AND_PI3K_INHIBITION_UP	-0.0386445	-0.0257291	-2.8357	0.00475929	0.0102581	-2.97671
GSE28783_ANTI_MIR33_VS_CTRL_ATHEROSCLEROSIS_MACROPHAGE_UP	-0.0451827	-0.0220324	-2.83679	0.00474334	0.0102279	-2.97369
GSE27434_WT_VS_DNMT1_KO_TREG_DN	-0.0603009	-0.0370038	-2.83877	0.0047145	0.0101742	-2.9682
GSE15330_HSC_VS_GRANULOCYTE_MONOCYTE_PROGENITOR_UP	-0.0384851	-0.0440183	-2.84077	0.00468562	0.0101161	-2.96268
GSE40443_INDUCED_VS_TOTAL_TREG_UP	-0.0381241	-0.0448041	-2.84691	0.00459764	0.00994271	-2.94562
GSE27241_WT_VS_RORGT_KO_TH17_POLARIZED_CD4_TCELL_DN	-0.0535712	-0.0572747	-2.84897	0.00456836	0.00988351	-2.93987
GSE22033_UNTREATED_VS_ROSIGLITAZONE_TREATED_MEF_UP	-0.0454151	-0.0561757	-2.84952	0.0045606	0.00987084	-2.93834
GSE39820_TGFBETA1_IL6_VS_TGFBETA1_IL6_IL23A_TREATED_CD4_TCELL_DN	-0.0611162	-0.0485509	-2.8498	0.00455667	0.00986645	-2.93757
GSE25085_FETAL_LIVER_VS_FETAL_BM_SP4_THYMIC_IMPLANT_UP	-0.0457038	-0.0526451	-2.852	0.00452572	0.00980762	-2.93143
GSE22589_SIV_VS_HIV_AND_SIV_INFECTED_DC_UP	-0.0434635	-0.0160701	-2.8526	0.00451741	0.00979779	-2.92978
GSE6269_FLU_VS_STAPH_AUREUS_INF_PBMC_DN	-0.0757178	-0.0285799	-2.85394	0.00449867	0.00976123	-2.92604
GSE2197_IMMUNOSUPPRESSIVE_DNA_VS_UNTREATEDIN_DC_DN	-0.0370819	-0.0487257	-2.85754	0.00444886	0.00965719	-2.91601
GSE3982_CTRL_VS_LPS_1H_NEUTROPHIL_DN	-0.0313038	-0.0242176	-2.86128	0.00439746	0.00955761	-2.90555
GSE41867_DAY6_EFFECTOR_VS_DAY30_EXHAUSTED_CD8_TCELL_LCMV_CLONE13_UP	-0.0539532	-0.0339029	-2.86789	0.00430813	0.00937523	-2.88706
HARALAMBIEVA_PBMC_TIV_AGE_50_74YO_CORRELATED_WITH_MEMORY_B_CELL_RESPONSE_3DY_NEGATIVE	-0.0664235	-0.0426922	-2.86927	0.00428969	0.00934294	-2.8832
GSE17721_POLYIC_VS_GARDIQUIMOD_24H_BMDC_DN	-0.0528616	-0.0510836	-2.87011	0.00427848	0.00932244	-2.88084
GSE6674_CPG_VS_CPG_AND_ANTI_IGM_STIM_BCELL_DN	-0.0483661	-0.0469215	-2.87038	0.004275	0.00931878	-2.88011
GSE34156_UNTREATED_VS_6H_TLR1_TLR2_LIGAND_TREATED_MONOCYTE_UP	-0.0777259	-0.0257789	-2.87069	0.00427079	0.00931351	-2.87922
GSE43955_10H_VS_30H_ACT_CD4_TCELL_DN	-0.0336778	-0.0341704	-2.87224	0.0042502	0.00927642	-2.87487
GSE37416_12H_VS_24H_F_TULARENSIS_LVS_NEUTROPHIL_UP	-0.0581252	-0.0334996	-2.87382	0.00422935	0.0092348	-2.87043
GSE43863_NAIVE_VS_MEMORY_TH1_CD4_TCELL_D150_LCMV_UP	-0.0559691	-0.00907408	-2.87584	0.00420294	0.00918487	-2.86479
GSE36888_UNTREATED_VS_IL2_TREATED_STAT5_AB_KNOCKIN_TCELL_6H_DN	-0.0654015	-0.0525203	-2.87637	0.00419593	0.00917341	-2.86328
GSE22033_WT_VS_PPARG_KO_MEF_UP	-0.0322858	-0.031212	-2.87908	0.0041606	0.00910001	-2.85566
GSE37533_PPARG1_FOXP3_VS_PPARG2_FOXP3_TRANSDUCED_CD4_TCELL_UP	-0.0372431	-0.0480595	-2.88144	0.00413013	0.00903716	-2.84904
GSE26669_CD4_VS_CD8_TCELL_IN_MLR_COSTIM_BLOCK_DN	-0.0396375	-0.0334602	-2.88225	0.0041197	0.00901815	-2.84676
GSE17721_POLYIC_VS_CPG_2H_BMDC_DN	-0.0422221	-0.0335896	-2.8847	0.00408835	0.00896087	-2.83987
GSE2826_WT_VS_BTK_KO_BCELL_DN	-0.0497121	-0.0292619	-2.88477	0.00408746	0.00896087	-2.83967
GSE17721_CTRL_VS_POLYIC_6H_BMDC_DN	-0.0412806	-0.0307208	-2.88811	0.00404503	0.00887341	-2.83026
GSE15750_WT_VS_TRAF6KO_DAY6_EFF_CD8_TCELL_UP	-0.0289514	-0.0478136	-2.88963	0.0040258	0.00883495	-2.82596
GSE15930_STIM_VS_STIM_AND_TRICHOSTATINA_48H_CD8_T_CELL_DN	-0.0480133	-0.0391382	-2.89199	0.0039962	0.00877371	-2.81931
ANDERSON_BLOOD_CN54GP140_ADJUVANTED_WITH_GLA_AF_AGE_18_45YO_1DY_DN	-0.0667209	-0.0235021	-2.89356	0.00397668	0.00873825	-2.81489
GSE22886_NEUTROPHIL_VS_DC_DN	-0.0681396	-0.0503767	-2.8965	0.00394018	0.0086654	-2.80657
GSE37532_TREG_VS_TCONV_CD4_TCELL_FROM_LN_DN	-0.0444099	-0.0464093	-2.89996	0.00389765	0.00857914	-2.79678
GSE17721_0.5H_VS_8H_LPS_BMDC_UP	-0.0452314	-0.0535794	-2.90272	0.00386406	0.00850881	-2.78897
GSE1791_CTRL_VS_NEUROMEDINU_IN_T_CELL_LINE_3H_DN	-0.0361876	-0.0422738	-2.90408	0.00384757	0.00847969	-2.7851
GSE30971_CTRL_VS_LPS_STIM_MACROPHAGE_WBP7_KO_4H_UP	-0.0629264	-0.0343814	-2.90446	0.00384297	0.00847315	-2.78402
GSE8678_IL7R_LOW_VS_HIGH_EFF_CD8_TCELL_UP	-0.0370136	-0.0372873	-2.90469	0.00384028	0.00847083	-2.78339
GSE9650_GP33_VS_GP276_LCMV_SPECIFIC_EXHAUSTED_CD8_TCELL_DN	-0.0587225	-0.0533065	-2.91511	0.00371649	0.00821174	-2.75381
GSE11924_TFH_VS_TH1_CD4_TCELL_DN	-0.0438466	-0.040708	-2.91945	0.00366591	0.00810688	-2.74143
GSE6259_BCELL_VS_CD4_TCELL_UP	-0.0391081	-0.0360806	-2.91951	0.00366522	0.00810688	-2.74126
GSE28737_WT_VS_BCL6_KO_FOLLICULAR_BCELL_DN	-0.0477981	-0.0371945	-2.92033	0.00365575	0.00809476	-2.73892
GSE17721_LPS_VS_POLYIC_4H_BMDC_DN	-0.042862	-0.0517673	-2.92137	0.0036438	0.00807175	-2.73596
GSE23925_LIGHT_ZONE_VS_DARK_ZONE_BCELL_UP	-0.0360598	-0.0234417	-2.92211	0.00363537	0.00805651	-2.73387
GSE7460_FOXP3_MUT_VS_HET_ACT_TCONV_UP	-0.0424558	-0.0222772	-2.93203	0.00352316	0.00782791	-2.70553
GSE42021_CD24HI_TREG_VS_CD24HI_TCONV_THYMUS_DN	-0.0538622	-0.0384236	-2.93333	0.00350863	0.00779897	-2.7018
GSE17721_POLYIC_VS_CPG_8H_BMDC_DN	-0.0551232	-0.0515233	-2.93564	0.00348307	0.00774878	-2.69519
GSE3982_BASOPHIL_VS_EFF_MEMORY_CD4_TCELL_DN	-0.0333096	-0.0297698	-2.93731	0.0034647	0.00771122	-2.6904
GSE5960_TH1_VS_ANERGIC_TH1_UP	-0.0434005	-0.0477785	-2.94698	0.00336	0.00748463	-2.66265
GSE34392_ST2_KO_VS_WT_DAY8_LCMV_EFFECTOR_CD8_TCELL_DN	-0.0655358	-0.0280593	-2.94786	0.00335058	0.00747006	-2.66011
GSE13887_HEALTHY_VS_LUPUS_RESTING_CD4_TCELL_UP	-0.0347847	-0.0250247	-2.94945	0.00333374	0.0074357	-2.65555
GSE21927_UNTREATED_VS_GMCSF_GCSF_TREATED_BONE_MARROW_UP	-0.0464751	-0.0471647	-2.9498	0.00333004	0.00743063	-2.65454
GSE6674_ANTI_IGM_VS_CPG_STIM_BCELL_DN	-0.0576022	-0.0482292	-2.95033	0.00332442	0.0074213	-2.65302
GSE32255_WT_VS_JMJD2D_KNOCKDOWN_4H_LPS_STIM_DC_DN	-0.0469348	-0.0531103	-2.95218	0.00330491	0.00738727	-2.64769
HOEK_NK_CELL_2011_2012_TIV_ADULT_1DY_UP	-0.0680706	0.00622963	-2.95255	0.00330101	0.00738174	-2.64662
GSE7460_FOXP3_MUT_VS_WT_ACT_TCONV_UP	-0.0481943	-0.0410993	-2.95312	0.00329504	0.00737157	-2.64498
GSE43955_TH0_VS_TGFB_IL6_TH17_ACT_CD4_TCELL_10H_UP	-0.0439518	-0.0397584	-2.95341	0.00329202	0.00736799	-2.64415
GSE29618_PRE_VS_DAY7_POST_LAIV_FLU_VACCINE_BCELL_DN	-0.0281876	-0.0296061	-2.95638	0.00326105	0.00730498	-2.6356
GSE14350_IL2RB_KO_VS_WT_TEFF_DN	-0.0404729	-0.0387891	-2.95655	0.00325923	0.00730406	-2.63509
GSE16266_CTRL_VS_LPS_STIM_MEF_UP	-0.0645641	-0.0322601	-2.95831	0.00324106	0.00726646	-2.63003
GSE26030_UNSTIM_VS_RESTIM_TH1_DAY15_POST_POLARIZATION_DN	-0.0432997	-0.0395193	-2.95909	0.00323301	0.00725155	-2.62778
GSE29949_CD8_POS_DC_SPLEEN_VS_MONOCYTE_BONE_MARROW_UP	-0.0407892	-0.0277313	-2.95931	0.00323069	0.00724948	-2.62713
GSE2405_0H_VS_1.5H_A_PHAGOCYTOPHILUM_STIM_NEUTROPHIL_DN	-0.0449657	-0.048133	-2.95987	0.00322499	0.00723983	-2.62553
GSE17721_POLYIC_VS_CPG_4H_BMDC_UP	-0.0406938	-0.0517228	-2.96142	0.00320899	0.00720704	-2.62103
GSE20152_SPHK1_KO_VS_WT_HTNFA_OVERXPRESS_ANKLE_UP	-0.0397098	-0.0366906	-2.96597	0.00316281	0.00710639	-2.6079
GSE29949_CD8_NEG_DC_SPLEEN_VS_MONOCYTE_BONE_MARROW_DN	-0.0335575	-0.026848	-2.96828	0.0031395	0.00705707	-2.6012
GSE9988_LOW_LPS_VS_VEHICLE_TREATED_MONOCYTE_UP	-0.0681544	-0.0354507	-2.97208	0.00310163	0.006978	-2.59021
GSE360_CTRL_VS_L_MAJOR_DC_DN	-0.0510687	-0.0276065	-2.97535	0.00306927	0.00691419	-2.58071
GSE6674_UNSTIM_VS_CPG_STIM_BCELL_UP	-0.0512991	-0.0220504	-2.97541	0.00306869	0.00691419	-2.58054
GSE16451_CTRL_VS_WEST_EQUINE_ENC_VIRUS_MATURE_NEURON_CELL_LINE_UP	-0.0359985	-0.041392	-2.97608	0.00306209	0.006904	-2.57859
GSE4590_PRE_BCELL_VS_LARGE_PRE_BCELL_UP	-0.0551808	-0.0323715	-2.97829	0.00304057	0.00686145	-2.5722
GSE19401_UNSTIM_VS_RETINOIC_ACID_AND_PAM2CSK4_STIM_FOLLICULAR_DC_UP	-0.0502	-0.0324198	-2.97922	0.00303149	0.00684393	-2.56948
GSE11961_PLASMA_CELL_DAY7_VS_GERMINAL_CENTER_BCELL_DAY40_UP	-0.0395533	-0.0388075	-2.9806	0.00301807	0.0068166	-2.56546
GSE7348_UNSTIM_VS_LPS_STIM_MACROPHAGE_DN	-0.0694469	-0.0278321	-2.98247	0.00300001	0.00677876	-2.56002
GSE2770_UNTREATED_VS_TGFB_AND_IL12_TREATED_ACT_CD4_TCELL_6H_DN	-0.0279283	-0.0273991	-2.98431	0.00298234	0.00674178	-2.55467
GSE2770_TGFB_AND_IL4_ACT_VS_ACT_CD4_TCELL_6H_DN	-0.0427714	-0.0547696	-2.98858	0.00294178	0.00665426	-2.54226
GSE29618_LAIV_VS_TIV_FLU_VACCINE_DAY7_MDC_DN	-0.0314084	-0.0237369	-2.98883	0.00293941	0.00665342	-2.54152
GSE17186_BLOOD_VS_CORD_BLOOD_NAIVE_BCELL_UP	-0.0447325	-0.0497539	-2.99248	0.00290507	0.00657857	-2.53087
GSE3982_EOSINOPHIL_VS_MAST_CELL_DN	-0.0565951	-0.0519048	-2.99559	0.00287619	0.00651948	-2.52181
GSE14769_UNSTIM_VS_120MIN_LPS_BMDM_DN	-0.06872	-0.0357598	-2.99765	0.00285715	0.00648705	-2.51578
WEINBERGER_BLOOD_TWINRIX_AGE_20_40_AND_60_84YO_CORRELATED_WITH_ANTI_HBS_CONC_PRIMARY_VACC_1DY_SIGNIFICANT	-0.098915	0.000158182	-2.99942	0.00284094	0.00645306	-2.51062
GSE17721_LPS_VS_POLYIC_16H_BMDC_UP	-0.0531635	-0.0525361	-3.00137	0.00282308	0.0064153	-2.5049
GSE19941_IL10_KO_VS_IL10_KO_AND_NFKBP50_KO_LPS_STIM_MACROPHAGE_UP	-0.0386938	-0.033294	-3.00277	0.0028104	0.00639209	-2.50082
GSE21063_CTRL_VS_ANTI_IGM_STIM_BCELL_NFATC1_KO_16H_DN	-0.041514	-0.0474096	-3.00309	0.00280749	0.0063893	-2.49987
GSE20198_IL12_VS_IL12_IL18_TREATED_ACT_CD4_TCELL_UP	-0.0507515	-0.0499385	-3.00313	0.00280711	0.0063893	-2.49975
GSE9988_LPS_VS_LPS_AND_ANTI_TREM1_MONOCYTE_UP	-0.0671479	-0.0324421	-3.00922	0.00275246	0.00627682	-2.48191
HOWARD_DENDRITIC_CELL_INACT_MONOV_INFLUENZA_A_INDONESIA_05_2005_H5N1_AGE_18_49YO_3DY_UP	-0.119779	-9.63227e-05	-3.00975	0.00274769	0.00627145	-2.48034
GSE8835_HEALTHY_VS_CLL_CD8_TCELL_DN	-0.0450613	-0.0341506	-3.01165	0.00273091	0.00623589	-2.47478
GSE17186_NAIVE_VS_CD21LOW_TRANSITIONAL_BCELL_UP	-0.0474711	-0.0440679	-3.01361	0.00271362	0.00619915	-2.46901
GSE6875_WT_VS_FOXP3_KO_TREG_UP	-0.0460447	-0.0390582	-3.01399	0.00271035	0.00619561	-2.46792
GSE39820_TGFBETA1_VS_TGFBETA3_IN_IL6_TREATED_CD4_TCELL_DN	-0.0537446	-0.0429778	-3.0146	0.00270496	0.00618753	-2.46611
GSE30971_CTRL_VS_LPS_STIM_MACROPHAGE_WBP7_KO_2H_UP	-0.0659965	-0.0325556	-3.01732	0.00268128	0.00613878	-2.45813
GSE29618_PRE_VS_DAY7_POST_LAIV_FLU_VACCINE_BCELL_UP	-0.0339925	-0.043031	-3.02124	0.0026474	0.00606657	-2.44658
GSE360_CTRL_VS_L_MAJOR_DC_UP	-0.0361871	-0.0374133	-3.0227	0.00263493	0.00604066	-2.44229
GSE2197_IMMUNOSUPPRESSIVE_DNA_VS_UNTREATED_IN_DC_UP	-0.0459026	-0.040212	-3.0232	0.00263061	0.00603343	-2.4408
GSE41867_NAIVE_VS_DAY6_LCMV_EFFECTOR_CD8_TCELL_UP	-0.0533918	-0.040438	-3.02681	0.00259998	0.00596845	-2.43016
GSE17721_LPS_VS_POLYIC_1H_BMDC_UP	-0.0433753	-0.0390871	-3.02685	0.00259968	0.00596845	-2.43006
GSE15930_STIM_VS_STIM_AND_IL12_72H_CD8_T_CELL_UP	-0.0410188	-0.043426	-3.02811	0.00258905	0.00595109	-2.42634
GSE15330_MEGAKARYOCYTE_ERYTHROID_PROGENITOR_VS_PRO_BCELL_UP	-0.0428125	-0.044207	-3.02957	0.00257679	0.00593095	-2.42202
GSE17721_POLYIC_VS_GARDIQUIMOD_8H_BMDC_DN	-0.050062	-0.0513843	-3.03153	0.00256041	0.00589849	-2.41623
GSE360_CTRL_VS_L_DONOVANI_MAC_UP	-0.0465314	-0.0445019	-3.03319	0.00254659	0.00586927	-2.41131
GSE9988_ANTI_TREM1_VS_LPS_MONOCYTE_UP	-0.0595424	-0.0381398	-3.03434	0.00253709	0.00584997	-2.40792
GSE16385_ROSIGLITAZONE_IL4_VS_ROSIGLITAZONE_ALONE_STIM_MACROPHAGE_DN	-0.0532189	-0.0545314	-3.03576	0.0025254	0.0058282	-2.40372
NAKAYA_B_CELL_FLUARIX_FLUVIRIN_AGE_18_50YO_7DY_UP	-0.0478274	-0.0494379	-3.03653	0.00251907	0.00581617	-2.40144
GSE43955_1H_VS_60H_ACT_CD4_TCELL_WITH_TGFB_IL6_DN	-0.0452876	-0.0358418	-3.04257	0.00246997	0.00570789	-2.38355
HOWARD_PBMC_INACT_MONOV_INFLUENZA_A_INDONESIA_05_2005_H5N1_AGE_19_39YO_AS03_ADJUVANT_VS_BUFFER_1DY_DN	-0.0623179	-0.0167798	-3.04463	0.00245345	0.00567475	-2.37744
GSE28237_FOLLICULAR_VS_LATE_GC_BCELL_DN	-0.0536215	-0.0391368	-3.0451	0.00244974	0.00566872	-2.37607
GSE11057_NAIVE_CD4_VS_PBMC_CD4_TCELL_DN	-0.0704262	-0.0331885	-3.04533	0.00244784	0.00566684	-2.37536
GSE1448_CTRL_VS_ANTI_VALPHA2_DP_THYMOCYTE_DN	-0.0451737	-0.0341783	-3.04608	0.00244188	0.00565558	-2.37315
GSE17721_CPG_VS_GARDIQUIMOD_6H_BMDC_DN	-0.0412783	-0.047022	-3.04626	0.00244048	0.00565485	-2.37263
GSE360_L_DONOVANI_VS_B_MALAYI_HIGH_DOSE_MAC_DN	-0.0500894	-0.03464	-3.04663	0.00243748	0.00565042	-2.37151
GSE27786_NKCELL_VS_NEUTROPHIL_UP	-0.0391572	-0.0509972	-3.04784	0.0024279	0.00563074	-2.36793
GSE46606_IRF4_KO_VS_WT_CD40L_IL2_IL5_3DAY_STIMULATED_BCELL_UP	-0.0457954	-0.0402701	-3.05078	0.00240471	0.00558193	-2.3592
GSE27786_LIN_NEG_VS_MONO_MAC_UP	-0.0525293	-0.0546053	-3.05255	0.00239079	0.00555212	-2.35392
GSE43700_UNTREATED_VS_IL10_TREATED_PBMC_UP	-0.0359792	-0.0298481	-3.05282	0.00238873	0.00554982	-2.35314
GSE9988_LPS_VS_VEHICLE_TREATED_MONOCYTE_UP	-0.070417	-0.0339542	-3.05393	0.00238006	0.00553276	-2.34983
GSE24210_IL35_TREATED_VS_RESTING_TREG_UP	-0.0365065	-0.0165791	-3.05459	0.0023749	0.00552511	-2.34785
GSE40685_NAIVE_CD4_TCELL_VS_FOXP3_KO_TREG_PRECURSOR_DN	-0.0436621	-0.0247354	-3.05482	0.00237314	0.00552348	-2.34718
GSE6090_UNSTIM_VS_DC_SIGN_STIM_DC_UP	-0.0620424	-0.0509885	-3.05579	0.00236562	0.00550865	-2.34429
GSE26488_WT_VS_HDAC7_DELTAP_TG_OT2_THYMOCYTE_WITH_PEPTIDE_INJECTION_UP	-0.0513716	-0.0177658	-3.057	0.00235626	0.00549158	-2.34068
GSE9006_HEALTHY_VS_TYPE_1_DIABETES_PBMC_AT_DX_DN	-0.0543876	-0.035431	-3.05958	0.00233641	0.00544777	-2.33299
GSE22886_DAY0_VS_DAY7_MONOCYTE_IN_CULTURE_DN	-0.0659895	-0.0502853	-3.06025	0.00233129	0.00543828	-2.33099
GSE6269_E_COLI_VS_STREP_PNEUMO_INF_PBMC_DN	-0.0585465	-0.0300285	-3.06258	0.00231357	0.00540179	-2.32405
GSE11057_NAIVE_VS_CENT_MEMORY_CD4_TCELL_DN	-0.0703159	-0.0309815	-3.06394	0.00230325	0.00538013	-2.31998
GSE17721_PAM3CSK4_VS_CPG_4H_BMDC_DN	-0.0475695	-0.0355933	-3.06444	0.00229952	0.00537384	-2.31851
GSE17721_CTRL_VS_POLYIC_0.5H_BMDC_UP	-0.0470592	-0.0318737	-3.06444	0.00229948	0.00537384	-2.31849
GSE5589_WT_VS_IL10_KO_LPS_AND_IL10_STIM_MACROPHAGE_180MIN_UP	-0.0416999	-0.0398439	-3.06578	0.00228938	0.00535497	-2.31449
GSE29618_PRE_VS_DAY7_POST_LAIV_FLU_VACCINE_PDC_UP	-0.0353099	-0.0106473	-3.0663	0.00228548	0.00534824	-2.31293
GSE22589_HEALTHY_VS_HIV_INFECTED_DC_DN	-0.0571442	-0.0221194	-3.06701	0.0022802	0.0053383	-2.31083
GSE360_CTRL_VS_T_GONDII_DC_DN	-0.04851	-0.0224611	-3.06893	0.00226588	0.00530717	-2.30509
GSE32034_LY6C_HIGH_VS_LOW_MONOCYTE_UP	-0.0520087	-0.026171	-3.06974	0.00225987	0.00529788	-2.30268
GSE26030_TH1_VS_TH17_RESTIMULATED_DAY5_POST_POLARIZATION_UP	-0.0675843	-0.0491875	-3.0698	0.00225937	0.00529788	-2.30248
GSE6674_ANTI_IGM_VS_PL2_3_STIM_BCELL_DN	-0.0662881	-0.0484932	-3.08081	0.00217902	0.00512224	-2.2695
GSE19401_UNSTIM_VS_PAM2CSK4_STIM_FOLLICULAR_DC_DN	-0.0623679	-0.0449893	-3.08309	0.00216274	0.00508627	-2.26267
GSE3982_NEUTROPHIL_VS_BCELL_UP	-0.0501849	-0.0190205	-3.08474	0.00215101	0.00506326	-2.25772
GSE24142_DN2_VS_DN3_THYMOCYTE_FETAL_UP	-0.0563836	-0.032717	-3.08476	0.00215083	0.00506326	-2.25764
GSE339_CD4POS_VS_CD8POS_DC_IN_CULTURE_UP	-0.048764	-0.0399568	-3.08559	0.00214494	0.00505816	-2.25514
GSE2770_UNTREATED_VS_IL12_TREATED_ACT_CD4_TCELL_6H_UP	-0.0396474	-0.0415066	-3.08702	0.00213488	0.00503672	-2.25086
GSE17721_CTRL_VS_CPG_0.5H_BMDC_DN	-0.0409059	-0.020449	-3.0877	0.0021301	0.00502774	-2.24882
GSE8621_UNSTIM_VS_LPS_PRIMED_UNSTIM_MACROPHAGE_DN	-0.0384776	-0.0469566	-3.08949	0.0021175	0.00500482	-2.24341
GSE17721_0.5H_VS_4H_CPG_BMDC_UP	-0.0416046	-0.0516175	-3.09189	0.00210081	0.00496764	-2.2362
GSE29618_PRE_VS_DAY7_POST_LAIV_FLU_VACCINE_PDC_DN	-0.0530329	-0.0489967	-3.0953	0.00207728	0.00491872	-2.22594
GSE21360_PRIMARY_VS_QUATERNARY_MEMORY_CD8_TCELL_UP	-0.0667711	-0.0285713	-3.09549	0.00207593	0.00491776	-2.22535
GSE26030_UNSTIM_VS_RESTIM_TH1_DAY15_POST_POLARIZATION_UP	-0.0498627	-0.0409146	-3.0961	0.00207179	0.0049102	-2.22353
GSE339_EX_VIVO_VS_IN_CULTURE_CD4CD8DN_DC_UP	-0.0462982	-0.0508261	-3.09755	0.00206188	0.00488895	-2.21916
GSE20152_SPHK1_KO_VS_HTNFA_OVEREXPRESS_ANKLE_UP	-0.0376311	-0.0309425	-3.10024	0.00204359	0.00484779	-2.21103
GSE17974_IL4_AND_ANTI_IL12_VS_UNTREATED_0.5H_ACT_CD4_TCELL_DN	-0.0317568	-0.0108793	-3.10376	0.00201986	0.0047937	-2.20039
HOEK_MONOCYTE_2011_2012_TIV_ADULT_1DY_UP	-0.066633	-0.0313975	-3.10817	0.00199059	0.00472857	-2.18708
GSE21774_CD56_BRIGHT_VS_DIM_CD62L_POSITIVE_NK_CELL_DN	-0.0342332	-0.0426315	-3.10906	0.00198472	0.00471677	-2.18438
GSE19198_6H_VS_24H_IL21_TREATED_TCELL_UP	-0.0540371	-0.0378743	-3.10931	0.00198304	0.00471496	-2.18361
GSE45739_UNSTIM_VS_ACD3_ACD28_STIM_WT_CD4_TCELL_DN	-0.0599324	-0.0390237	-3.11211	0.00196467	0.00467555	-2.17512
GSE21360_NAIVE_VS_SECONDARY_MEMORY_CD8_TCELL_UP	-0.069385	-0.0288414	-3.11265	0.00196115	0.00466931	-2.17349
LI_PBMC_MENACTRA_AGE_18_45YO_ANTI_DT_ANTIBODY_CORRELATION_PROFILE_3DY_DN	-0.100708	-0.0028241	-3.11358	0.00195515	0.00465716	-2.17069
GSE5589_LPS_VS_LPS_AND_IL10_STIM_MACROPHAGE_180MIN_DN	-0.0481663	-0.0444533	-3.11371	0.00195429	0.00465716	-2.17029
GSE17721_POLYIC_VS_PAM3CSK4_8H_BMDC_UP	-0.0397786	-0.0475254	-3.11524	0.00194438	0.00463577	-2.16565
GSE1740_UNSTIM_VS_IFNA_STIMULATED_MCSF_IFNG_DERIVED_MACROPHAGE_DN	-0.0371176	-0.0495719	-3.11551	0.00194264	0.00463376	-2.16484
GSE2585_CD80_HIGH_VS_LOW_AIRE_KO_MTEC_UP	-0.0522748	-0.0279707	-3.11615	0.00193846	0.00462592	-2.16287
GSE5589_WT_VS_IL10_KO_LPS_STIM_MACROPHAGE_180MIN_UP	-0.0469318	-0.0510305	-3.11758	0.00192931	0.0046062	-2.15856
GSE36078_WT_VS_IL1R_KO_LUNG_DC_UP	-0.0391127	-0.0238478	-3.11779	0.00192791	0.00460497	-2.15789
GSE17721_0.5H_VS_8H_GARDIQUIMOD_BMDC_UP	-0.0503501	-0.0515988	-3.11928	0.00191838	0.00458431	-2.15337
GSE17721_CTRL_VS_GARDIQUIMOD_8H_BMDC_UP	-0.0487893	-0.0523383	-3.12146	0.00190453	0.00455541	-2.14676
GSE17721_LPS_VS_GARDIQUIMOD_8H_BMDC_UP	-0.0457646	-0.0407141	-3.12348	0.00189176	0.00452695	-2.14062
HOEK_PBMC_INACTIVATED_INFLUENZA_ADULT_7DY_DN	-0.0911651	-0.0170286	-3.12818	0.00186236	0.00445867	-2.12633
GSE14769_UNSTIM_VS_80MIN_LPS_BMDM_DN	-0.0719527	-0.0354858	-3.12858	0.00185988	0.00445477	-2.12511
GSE1925_CTRL_VS_3H_IFNG_STIM_IFNG_PRIMED_MACROPHAGE_DN	-0.0358177	-0.0299923	-3.13284	0.00183362	0.0044	-2.11213
GSE339_CD4POS_VS_CD4CD8DN_DC_UP	-0.0415454	-0.0372056	-3.13625	0.00181285	0.00435621	-2.10173
GSE22103_LPS_VS_GMCSF_AND_IFNG_STIM_NEUTROPHIL_UP	-0.0469756	-0.0541889	-3.13662	0.00181058	0.00435276	-2.10058
GSE22886_DAY1_VS_DAY7_MONOCYTE_IN_CULTURE_UP	-0.0621343	-0.0332172	-3.13886	0.00179706	0.00432427	-2.09374
GSE30971_WBP7_HET_VS_KO_MACROPHAGE_UP	-0.0431283	-0.0362924	-3.14037	0.00178802	0.00430453	-2.08914
GSE1460_CD4_THYMOCYTE_VS_NAIVE_CD4_TCELL_ADULT_BLOOD_UP	-0.0611735	-0.041816	-3.1414	0.00178185	0.00429166	-2.08598
GSE15330_LYMPHOID_MULTIPOTENT_VS_GRANULOCYTE_MONOCYTE_PROGENITOR_IKAROS_KO_DN	-0.0465794	-0.037522	-3.14147	0.00178144	0.00429166	-2.08577
GSE21927_SPLEEN_VS_TUMOR_MONOCYTE_BALBC_DN	-0.0479055	-0.037014	-3.14383	0.00176742	0.00426087	-2.07855
GSE8835_HEALTHY_VS_CLL_CD8_TCELL_UP	-0.0438301	-0.0450263	-3.14711	0.00174814	0.00422026	-2.06853
GSE34156_UNTREATED_VS_24H_NOD2_LIGAND_TREATED_MONOCYTE_DN	-0.0794352	-0.0284074	-3.14877	0.0017384	0.00420065	-2.06343
GSE17721_CTRL_VS_POLYIC_24H_BMDC_UP	-0.0497687	-0.0483109	-3.15073	0.00172699	0.00417697	-2.05741
GSE27786_LIN_NEG_VS_ERYTHROBLAST_UP	-0.0447292	-0.0522138	-3.15194	0.00171999	0.00416393	-2.0537
GSE22935_24H_VS_48H_MBOVIS_BCG_STIM_MYD88_KO_MACROPHAGE_UP	-0.048302	-0.0321691	-3.15237	0.00171753	0.00415992	-2.0524
GSE22282_HYPOXIA_VS_NORMOXIA_MYELOID_DC_UP	-0.0440949	-0.0336623	-3.15251	0.00171673	0.00415992	-2.05197
HOEK_NEUTROPHIL_2011_2012_TIV_ADULT_1DY_UP	-0.0941844	-0.0187735	-3.15348	0.00171114	0.00415275	-2.04899
GSE8921_UNSTIM_0H_VS_TLR1_2_STIM_MONOCYTE_24H_UP	-0.0423481	-0.0137053	-3.15402	0.00170804	0.00415051	-2.04733
GSE9988_LOW_LPS_VS_ANTI_TREM1_AND_LPS_MONOCYTE_UP	-0.0746072	-0.0297481	-3.15502	0.00170231	0.00413851	-2.04426
GSE26928_NAIVE_VS_CXCR5_POS_CD4_TCELL_DN	-0.0459971	-0.0415781	-3.15825	0.00168392	0.00409572	-2.03434
GSE21927_SPLEEN_VS_TUMOR_MONOCYTE_BALBC_UP	-0.0326205	-0.026756	-3.16037	0.001672	0.00406863	-2.02784
GSE6259_DEC205_POS_DC_VS_CD4_TCELL_UP	-0.0357952	-0.0382051	-3.16535	0.0016442	0.00400286	-2.01251
GSE32164_RESTING_DIFFERENTIATED_VS_CMYC_INHIBITED_MACROPHAGE_UP	-0.0548527	-0.0270053	-3.16672	0.00163659	0.00398622	-2.00828
GSE26488_CTRL_VS_PEPTIDE_INJECTION_HDAC7_DELTAP_TG_OT2_THYMOCYTE_DN	-0.0435154	-0.0424706	-3.17218	0.00160673	0.00391717	-1.99144
GSE15330_MEGAKARYOCYTE_ERYTHROID_VS_GRANULOCYTE_MONOCYTE_PROGENITOR_DN	-0.0439877	-0.0415328	-3.17629	0.00158461	0.00386688	-1.97876
GSE22196_HEALTHY_VS_OBESE_MOUSE_SKIN_GAMMADELTA_TCELL_UP	-0.0675284	-0.0359471	-3.17718	0.00157986	0.00385708	-1.97601
BUCASAS_PBMC_FLUARIX_FLUVIRIN_CAUCASIAN_MALE_AGE_18_40YO_LOW_RESPONDERS_1DY_POSITIVE_PREDICTIVE_OF_TITER	-0.12239	-0.0473601	-3.17751	0.00157808	0.00385456	-1.97498
GSE43955_TH0_VS_TGFB_IL6_IL23_TH17_ACT_CD4_TCELL_52H_DN	-0.0491595	-0.0377052	-3.18896	0.0015181	0.00371681	-1.93953
GSE43955_TH0_VS_TGFB_IL6_TH17_ACT_CD4_TCELL_30H_UP	-0.050592	-0.024433	-3.19129	0.00150617	0.00368933	-1.9323
GSE43955_10H_VS_60H_ACT_CD4_TCELL_UP	-0.0398576	-0.0430314	-3.19338	0.00149554	0.00366503	-1.92582
GSE2706_UNSTIM_VS_2H_R848_DC_DN	-0.068524	-0.0303819	-3.19601	0.00148226	0.00363936	-1.91765
GSE43955_1H_VS_42H_ACT_CD4_TCELL_DN	-0.0358365	-0.0228569	-3.19604	0.00148207	0.00363936	-1.91754
GSE3982_MAST_CELL_VS_CENT_MEMORY_CD4_TCELL_UP	-0.0547009	-0.0486609	-3.19936	0.00146545	0.00360149	-1.90721
GSE29949_CD8_NEG_DC_SPLEEN_VS_CD8_POS_DC_SPLEEN_DN	-0.0534347	-0.0218816	-3.19985	0.00146303	0.00359725	-1.9057
GSE20151_CTRL_VS_FUSOBACT_NUCLEATUM_NEUTROPHIL_UP	-0.0320873	-0.0207592	-3.20107	0.00145699	0.00358411	-1.90192
GSE45837_WT_VS_GFI1_KO_PDC_DN	-0.0882911	-0.0452685	-3.20197	0.00145253	0.00357481	-1.8991
GSE7509_UNSTIM_VS_FCGRIIB_STIM_MONOCYTE_UP	-0.0762034	-0.0511491	-3.2023	0.00145092	0.00357306	-1.89809
GSE46606_DAY1_VS_DAY3_CD40L_IL2_IL5_STIMULATED_IRF4_KO_BCELL_UP	-0.0330392	-0.0228984	-3.20316	0.00144667	0.00356546	-1.8954
GSE17301_CTRL_VS_48H_ACD3_ACD28_IFNA5_STIM_CD8_TCELL_DN	-0.0527534	-0.0463851	-3.20333	0.00144582	0.00356508	-1.89487
GSE17721_4_VS_24H_GARDIQUIMOD_BMDC_UP	-0.0469227	-0.0375218	-3.20351	0.00144495	0.00356462	-1.89431
KAECH_NAIVE_VS_MEMORY_CD8_TCELL_DN	-0.0659459	-0.0345584	-3.20551	0.00143517	0.00354217	-1.88809
GSE41176_WT_VS_TAK1_KO_ANTI_IGM_STIM_BCELL_6H_DN	-0.068726	-0.0400133	-3.20562	0.00143459	0.00354217	-1.88772
GSE37533_UNTREATED_VS_PIOGLIZATONE_TREATED_CD4_TCELL_FOXP3_TRASDUCED_CD4_TCELL_DN	-0.0358173	-0.0344252	-3.20899	0.00141824	0.00350373	-1.87723
GSE17721_PAM3CSK4_VS_GADIQUIMOD_24H_BMDC_DN	-0.0502705	-0.0444958	-3.20904	0.00141801	0.00350373	-1.87708
GSE37605_C57BL6_VS_NOD_FOXP3_FUSION_GFP_TREG_DN	-0.0598198	-0.0430044	-3.21566	0.00138634	0.00342817	-1.85638
GSE22886_NAIVE_BCELL_VS_DC_DN	-0.0672329	-0.042954	-3.21802	0.00137523	0.00340558	-1.84901
GSE24142_EARLY_THYMIC_PROGENITOR_VS_DN3_THYMOCYTE_ADULT_DN	-0.0483873	-0.0415526	-3.22095	0.00136151	0.00337322	-1.83982
GSE17721_CTRL_VS_POLYIC_8H_BMDC_DN	-0.0417398	-0.0265384	-3.22258	0.00135398	0.00335777	-1.83474
GSE14415_INDUCED_TREG_VS_FOXP3_KO_INDUCED_TREG_IL2_CULTURE_UP	-0.0700578	-0.0375764	-3.22323	0.00135095	0.00335184	-1.83268
GSE17721_POLYIC_VS_GARDIQUIMOD_4H_BMDC_DN	-0.0452048	-0.048531	-3.22763	0.0013308	0.00330661	-1.81891
GSE16522_ANTI_CD3CD28_STIM_VS_UNSTIM_NAIVE_CD8_TCELL_DN	-0.0412748	-0.0425704	-3.22788	0.00132965	0.00330532	-1.81812
GSE29617_CTRL_VS_TIV_FLU_VACCINE_PBMC_2008_DN	-0.0711335	-0.0519604	-3.2385	0.00128212	0.00319024	-1.78474
GSE24726_WT_VS_E2_2_KO_PDC_DAY6_POST_DELETION_UP	-0.0497721	-0.0556326	-3.23946	0.0012779	0.00318126	-1.78172
GSE3982_BASOPHIL_VS_NKCELL_DN	-0.0338081	-0.0280207	-3.24089	0.00127165	0.00316721	-1.77722
GSE29949_CD8_NEG_DC_SPLEEN_VS_MONOCYTE_BONE_MARROW_UP	-0.0511528	-0.0405554	-3.24254	0.00126444	0.00315076	-1.772
GSE3982_DC_VS_NKCELL_UP	-0.0593765	-0.0368298	-3.24383	0.00125886	0.00313839	-1.76795
GSE3982_MAST_CELL_VS_MAC_DN	-0.0604249	-0.0335463	-3.24387	0.00125867	0.00313839	-1.76781
GSE32533_MIR17_KO_VS_MIR17_OVEREXPRESS_ACT_CD4_TCELL_UP	-0.0648824	-0.0261489	-3.24633	0.00124808	0.0031145	-1.76006
GSE21360_PRIMARY_VS_TERTIARY_MEMORY_CD8_TCELL_UP	-0.0506189	-0.0431285	-3.24886	0.00123727	0.003089	-1.75208
HOFT_CD4_POSITIVE_ALPHA_BETA_MEMORY_T_CELL_BCG_VACCINE_AGE_18_45YO_56D_TOP_100_DEG_AFTER_IN_VITRO_RE_STIMULATION_DN	-0.0774171	-0.0270097	-3.24896	0.00123686	0.003089	-1.75178
GSE21927_SPLEEN_VS_C26GM_TUMOR_MONOCYTE_BALBC_DN	-0.0554401	-0.0343202	-3.249	0.00123665	0.003089	-1.75162
GSE29164_UNTREATED_VS_CD8_TCELL_AND_IL12_TREATED_MELANOMA_DAY3_DN	-0.0643414	-0.0467327	-3.25064	0.00122972	0.00307757	-1.74647
GSE29618_MONOCYTE_VS_MDC_DN	-0.0552809	-0.0394874	-3.25082	0.00122896	0.00307715	-1.7459
GSE2585_THYMIC_DC_VS_MTEC_UP	-0.0365868	-0.0364833	-3.2519	0.00122437	0.00306712	-1.74246
GSE20500_RETINOIC_ACID_VS_RARA_ANTAGONIST_TREATED_CD4_TCELL_DN	-0.049959	-0.0380513	-3.25531	0.00121009	0.00303722	-1.7317
GSE18791_CTRL_VS_NEWCASTLE_VIRUS_DC_16H_UP	-0.0584321	-0.0546072	-3.25611	0.00120673	0.00303027	-1.72915
GSE2706_R848_VS_LPS_8H_STIM_DC_DN	-0.0671772	-0.0219481	-3.25927	0.00119368	0.00299894	-1.71917
GSE14769_20MIN_VS_360MIN_LPS_BMDM_UP	-0.0511597	-0.0539465	-3.26112	0.00118605	0.00298267	-1.71328
GOLDRATH_NAIVE_VS_MEMORY_CD8_TCELL_UP	-0.0453389	-0.0474206	-3.26116	0.0011859	0.00298267	-1.71316
GSE43955_1H_VS_10H_ACT_CD4_TCELL_UP	-0.0479757	-0.0424088	-3.26154	0.00118436	0.00298131	-1.71197
GSE31082_DP_VS_CD8_SP_THYMOCYTE_DN	-0.0436705	-0.0422851	-3.2625	0.00118042	0.00297283	-1.70891
GSE40493_BCL6_KO_VS_WT_TREG_DN	-0.046647	0.000798146	-3.26402	0.00117426	0.00295874	-1.70411
GSE36888_UNTREATED_VS_IL2_TREATED_TCELL_6H_UP	-0.0715644	-0.0300997	-3.26439	0.00117277	0.00295787	-1.70294
GSE2585_CTEC_VS_THYMIC_MACROPHAGE_UP	-0.0461853	-0.0375492	-3.26794	0.00115844	0.00292599	-1.69166
GSE11961_FOLLICULAR_BCELL_VS_GERMINAL_CENTER_BCELL_DAY40_DN	-0.0444615	-0.0355272	-3.26867	0.00115554	0.00292151	-1.68935
GSE21670_STAT3_KO_VS_WT_CD4_TCELL_UP	-0.0686273	-0.0241005	-3.26953	0.00115209	0.00291562	-1.68661
GSE17721_CTRL_VS_LPS_2H_BMDC_DN	-0.0451597	-0.026954	-3.27321	0.00113753	0.002883	-1.67493
GSE16522_ANTI_CD3CD28_STIM_VS_UNSTIM_NAIVE_CD8_TCELL_UP	-0.0465783	-0.037913	-3.27429	0.00113327	0.0028736	-1.67148
GSE15330_LYMPHOID_MULTIPOTENT_VS_MEGAKARYOCYTE_ERYTHROID_PROGENITOR_IKAROS_KO_DN	-0.0754654	-0.0377343	-3.2748	0.00113128	0.00286996	-1.66987
GSE6092_IFNG_VS_IFNG_AND_B_BURGDORFERI_INF_ENDOTHELIAL_CELL_DN	-0.0656043	-0.0367744	-3.27737	0.00112123	0.00284726	-1.66167
GSE43955_10H_VS_60H_ACT_CD4_TCELL_WITH_TGFB_IL6_DN	-0.0460831	-0.0353714	-3.27756	0.0011205	0.0028468	-1.66108
GSE24292_WT_VS_PPARG_KO_MACROPHAGE_UP	-0.0528755	-0.0463634	-3.28139	0.00110573	0.00281065	-1.64889
GSE27786_LSK_VS_LIN_NEG_CELL_DN	-0.0441311	-0.0426471	-3.28256	0.00110122	0.00280056	-1.64513
GSE17721_POLYIC_VS_GARDIQUIMOD_16H_BMDC_DN	-0.0629143	-0.0533342	-3.28266	0.00110085	0.00280056	-1.64482
GSE15330_HSC_VS_PRO_BCELL_UP	-0.0413865	-0.0522446	-3.28663	0.00108579	0.00276539	-1.63217
GSE9988_LOW_LPS_VS_ANTI_TREM1_AND_LPS_MONOCYTE_DN	-0.0593893	-0.0394908	-3.2868	0.00108515	0.0027651	-1.63162
GSE17721_CTRL_VS_POLYIC_2H_BMDC_DN	-0.0388221	-0.0285261	-3.28777	0.00108148	0.00275712	-1.62851
QIU_PBMC_HEPTATITIS_B_SURFACE_ANTIGEN_AGE_UNDER50_NON_RESPONDERS_VS_RESPONDERS_35DY_UP	-0.095101	0.0219642	-3.29004	0.00107297	0.00273677	-1.62125
LI_PBMC_MENACTRA_AGE_18_45YO_CORRELATED_WITH_ANTI_DT_ANTIBODY_3DY_NEGATIVE	-0.116499	-0.0154266	-3.29286	0.00106253	0.00271547	-1.61226
GSE13484_3H_UNSTIM_VS_YF17D_VACCINE_STIM_PBMC_DN	-0.0682754	-0.0273805	-3.29299	0.00106202	0.00271547	-1.61182
LI_PBMC_MENACTRA_AGE_18_45YO_CORRELATED_WITH_ANTI_POLYSACCHARIDE_ANTIBODY_3DY_NEGATIVE	-0.105011	-0.019235	-3.29634	0.00104974	0.00268543	-1.60113
GSE17721_CPG_VS_GARDIQUIMOD_0.5H_BMDC_DN	-0.0417019	-0.0378738	-3.30356	0.00102364	0.00261994	-1.57798
GSE21360_PRIMARY_VS_TERTIARY_MEMORY_CD8_TCELL_DN	-0.0802552	-0.0270776	-3.30696	0.00101157	0.0025929	-1.56707
GSE46606_DAY1_VS_DAY3_CD40L_IL2_IL5_STIMULATED_IRF4_KO_BCELL_DN	-0.0411711	-0.0452686	-3.30798	0.00100797	0.00258495	-1.5638
GSE17721_LPS_VS_PAM3CSK4_6H_BMDC_DN	-0.0553014	-0.0523834	-3.30993	0.00100112	0.00256864	-1.55752
CAO_BLOOD_FLUMIST_AGE_05_14YO_1DY_DN	-0.0885809	-0.0415999	-3.31274	0.000991345	0.00254483	-1.5485
GSE4748_CTRL_VS_LPS_AND_CYANOBACTERIUM_LPSLIKE_STIM_DC_3H_DN	-0.049298	-0.0361378	-3.31925	0.000968999	0.00248993	-1.52752
GSE2585_THYMIC_MACROPHAGE_VS_MTEC_UP	-0.0493514	-0.0344241	-3.32104	0.000962932	0.0024762	-1.52174
GSE43955_TH0_VS_TGFB_IL6_TH17_ACT_CD4_TCELL_4H_UP	-0.0591088	-0.0395246	-3.32175	0.000960561	0.00247192	-1.51947
GSE33374_CD8_ALPHAALPHA_VS_ALPHABETA_CD161_HIGH_TCELL_UP	-0.0489532	-0.0245226	-3.32384	0.000953533	0.00245505	-1.51272
GSE360_L_MAJOR_VS_B_MALAYI_HIGH_DOSE_DC_UP	-0.0465349	-0.0336386	-3.32469	0.000950693	0.00244895	-1.50997
GSE25088_CTRL_VS_ROSIGLITAZONE_STIM_STAT6_KO_MACROPHAGE_DN	-0.0471276	-0.0485628	-3.32472	0.000950591	0.00244895	-1.50987
GSE22033_UNTREATED_VS_MRL24_TREATED_MEF_UP	-0.0511142	-0.0467793	-3.32703	0.000942937	0.00243139	-1.50243
GSE18791_UNSTIM_VS_NEWCATSLE_VIRUS_DC_18H_DN	-0.069511	-0.0158691	-3.33033	0.000932061	0.00240454	-1.49176
GSE11973_MIR223_KOVS_WT_BONE_MARROW_NEUTROPHIL_UP	-0.0518092	-0.0449809	-3.33132	0.00092883	0.00239859	-1.48856
GSE36527_CD62L_HIGH_CD69_NEG_VS_CD62L_LOW_CD69_POS_TREG_KLRG1_NEG_DN	-0.0487712	-0.029171	-3.33143	0.000928465	0.00239859	-1.4882
GSE17721_CTRL_VS_LPS_4H_BMDC_DN	-0.0419421	-0.0254544	-3.33252	0.000924913	0.00239324	-1.48467
GSE23505_IL6_IL1_IL23_VS_IL6_IL1_TGFB_TREATED_CD4_TCELL_UP	-0.0495732	-0.038055	-3.33447	0.000918591	0.00237807	-1.47835
GSE16451_IMMATURE_VS_MATURE_NEURON_CELL_LINE_WEST_EQUINE_ENC_VIRUS_UP	-0.046344	-0.0462377	-3.33548	0.000915336	0.00237083	-1.47509
GSE17721_0.5H_VS_4H_POLYIC_BMDC_UP	-0.0430785	-0.0431319	-3.33562	0.000914897	0.00237083	-1.47464
GSE17721_CTRL_VS_POLYIC_24H_BMDC_DN	-0.042889	-0.0361735	-3.33617	0.000913134	0.00236864	-1.47287
GSE21670_TGFB_VS_TGFB_AND_IL6_TREATED_CD4_TCELL_UP	-0.0435783	-0.0413131	-3.34019	0.000900313	0.00233775	-1.45985
GSE21546_ELK1_KO_VS_SAP1A_KO_AND_ELK1_KO_DP_THYMOCYTES_UP	-0.0715549	-0.0293463	-3.35347	0.000859099	0.00223409	-1.41669
GSE21360_NAIVE_VS_QUATERNARY_MEMORY_CD8_TCELL_DN	-0.0763978	-0.0372323	-3.35548	0.000853035	0.00222015	-1.41016
GSE22140_HEALTHY_VS_ARTHRITIC_GERMFREE_MOUSE_CD4_TCELL_UP	-0.0572357	-0.0453127	-3.35645	0.000850115	0.00221613	-1.407
GSE19888_ADENOSINE_A3R_INH_VS_INH_PRETREAT_AND_ACT_WITH_TCELL_MEMBRANES_MAST_CELL_DN	-0.0321323	0.0017712	-3.35833	0.000844459	0.00220329	-1.40085
GSE22140_HEALTHY_VS_ARTHRITIC_MOUSE_CD4_TCELL_UP	-0.0627609	-0.0356259	-3.35902	0.000842407	0.0021995	-1.39861
GSE2770_TGFB_AND_IL4_VS_IL4_TREATED_ACT_CD4_TCELL_48H_UP	-0.0641732	-0.0424751	-3.3692	0.00081259	0.00213023	-1.3654
GSE23505_UNTREATED_VS_4DAY_IL6_IL1_TREATED_CD4_TCELL_UP	-0.0672992	-0.0616218	-3.37002	0.000810234	0.00212512	-1.36272
GSE2128_CTRL_VS_MIMETOPE_NEGATIVE_SELECTION_DP_THYMOCYTE_C57BL6_UP	-0.0521087	-0.0265958	-3.37021	0.000809665	0.00212471	-1.36207
GSE5679_CTRL_VS_PPARG_LIGAND_ROSIGLITAZONE_AND_RARA_AGONIST_AM580_TREATED_DC_DN	-0.0634974	-0.0363733	-3.37037	0.000809223	0.00212462	-1.36157
GSE3982_MAST_CELL_VS_NEUTROPHIL_UP	-0.0581551	-0.0548883	-3.37039	0.000809162	0.00212462	-1.3615
GSE23568_CTRL_TRANSDUCED_VS_WT_CD8_TCELL_DN	-0.0674775	-0.0282036	-3.37124	0.000806726	0.00212021	-1.35872
GSE43863_NAIVE_VS_LY6C_LOW_CXCR5NEG_CD4_EFF_TCELL_D6_LCMV_DN	-0.0561892	-0.0328235	-3.37291	0.000801957	0.00210981	-1.35325
GSE360_L_DONOVANI_VS_B_MALAYI_LOW_DOSE_MAC_UP	-0.0554468	-0.0416036	-3.37938	0.00078372	0.00206498	-1.33204
GSE40685_TREG_VS_FOXP3_KO_TREG_PRECURSOR_UP	-0.0889891	-0.0230964	-3.38155	0.0007777	0.0020512	-1.32493
HOFT_CD4_POSITIVE_ALPHA_BETA_MEMORY_T_CELL_BCG_VACCINE_AGE_18_45YO_56D_TOP_100_DEG_AFTER_IN_VITRO_RE_STIMULATION_UP	-0.0705111	-0.0429447	-3.39068	0.000752829	0.00198762	-1.29495
GSE14350_IL2RB_KO_VS_WT_TREG_UP	-0.0417925	-0.0389529	-3.39223	0.000748667	0.00197764	-1.28983
GSE20152_HTNFA_OVERXPRESS_ANKLE_VS_CTRL_SPHK1_KO_ANKLE_UP	-0.0454162	-0.0288836	-3.39335	0.000745702	0.00197081	-1.28617
GSE26343_WT_VS_NFAT5_KO_MACROPHAGE_DN	-0.0699361	-0.0346418	-3.39755	0.000734606	0.00194545	-1.27234
GSE43955_TGFB_IL6_VS_TGFB_IL6_IL23_TH17_ACT_CD4_TCELL_60H_DN	-0.0494216	-0.0288759	-3.39784	0.000733832	0.00194448	-1.27137
GSE9988_ANTI_TREM1_VS_ANTI_TREM1_AND_LPS_MONOCYTE_DN	-0.074804	-0.0353655	-3.39959	0.000729277	0.00193529	-1.26562
GSE3039_CD4_TCELL_VS_B1_BCELL_UP	-0.0522165	-0.0383055	-3.40263	0.000721385	0.00191631	-1.25558
GSE20715_WT_VS_TLR4_KO_6H_OZONE_LUNG_UP	-0.053857	-0.033975	-3.40412	0.000717548	0.00190807	-1.25065
GSE360_L_MAJOR_VS_M_TUBERCULOSIS_MAC_UP	-0.0429179	-0.023173	-3.40635	0.000711846	0.00189388	-1.24329
GSE17721_CTRL_VS_POLYIC_6H_BMDC_UP	-0.0472259	-0.0508231	-3.40638	0.000711771	0.00189388	-1.24319
GSE19923_HEB_KO_VS_HEB_AND_E2A_KO_DP_THYMOCYTE_UP	-0.0404613	-0.0483615	-3.40717	0.000709755	0.00189122	-1.24057
GSE18893_TCONV_VS_TREG_2H_CULTURE_DN	-0.0654414	-0.0366516	-3.41696	0.000685303	0.00182794	-1.2082
GSE3982_EOSINOPHIL_VS_BCELL_DN	-0.0540646	-0.0508223	-3.42027	0.00067721	0.00180729	-1.19723
GSE42021_CD24HI_VS_CD24INT_TCONV_THYMUS_DN	-0.065065	-0.0217315	-3.42142	0.000674403	0.00180072	-1.1934
GSE43955_10H_VS_60H_ACT_CD4_TCELL_DN	-0.0506331	-0.0327224	-3.42243	0.000671961	0.00179513	-1.19005
GSE26928_CENTR_MEMORY_VS_CXCR5_POS_CD4_TCELL_UP	-0.0467713	-0.0194909	-3.42361	0.00066913	0.00178848	-1.18615
GSE17721_0.5H_VS_12H_PAM3CSK4_BMDC_DN	-0.0589103	-0.04699	-3.42477	0.000666339	0.00178194	-1.18228
GSE19825_NAIVE_VS_IL2RALOW_DAY3_EFF_CD8_TCELL_DN	-0.0422167	-0.0527099	-3.4276	0.000659583	0.00176479	-1.17287
GSE13522_CTRL_VS_T_CRUZI_G_STRAIN_INF_SKIN_UP	-0.0527523	-0.0425344	-3.43015	0.000653566	0.00175049	-1.1644
GSE23114_WT_VS_SLE2C1_MOUSE_SPLEEN_B1A_BCELL_DN	-0.0544216	-0.0247254	-3.43178	0.000649751	0.00174117	-1.15899
GSE22601_DOUBLE_NEGATIVE_VS_DOUBLE_POSITIVE_THYMOCYTE_UP	-0.0379722	-0.0316287	-3.43194	0.000649359	0.00174117	-1.15844
GSE36009_UNSTIM_VS_LPS_STIM_NLRP10_KO_DC_UP	-0.0448108	-0.0442949	-3.43225	0.000648655	0.00174093	-1.15743
GSE339_EX_VIVO_VS_IN_CULTURE_CD4POS_DC_DN	-0.0660193	-0.0364765	-3.43605	0.000639824	0.00171812	-1.14477
GSE8868_SPLEEN_VS_INTESTINE_CD11B_POS_CD11C_NEG_DC_DN	-0.0512162	-0.0362923	-3.43693	0.000637808	0.00171359	-1.14185
GSE35685_CD34POS_CD10NEG_CD62LPOS_VS_CD34POS_CD10POS_BONE_MARROW_DN	-0.065247	-0.0352061	-3.43697	0.000637701	0.00171359	-1.1417
GSE17580_UNINFECTED_VS_S_MANSONI_INF_TREG_DN	-0.0681916	-0.048775	-3.43842	0.000634391	0.00170618	-1.13689
GSE24634_IL4_VS_CTRL_TREATED_NAIVE_CD4_TCELL_DAY3_DN	-0.0850011	-0.0246829	-3.43929	0.000632382	0.00170166	-1.13396
GSE46606_UNSTIM_VS_CD40L_IL2_IL5_3DAY_STIMULATED_IRF4_KO_BCELL_DN	-0.0653218	-0.043865	-3.44267	0.000624728	0.00168193	-1.1227
NAKAYA_PBMC_FLUARIX_FLUVIRIN_AGE_18_50YO_CORRELATED_WITH_HAI_28DY_RESPONSE_AT_7DY_POSITIVE	-0.0682014	-0.0431985	-3.44548	0.000618416	0.00166581	-1.11331
GSE40184_HEALTHY_VS_HCV_INFECTED_DONOR_PBMC_DN	-0.0479381	-0.0396506	-3.44891	0.000610805	0.00164787	-1.10186
GSE17721_PAM3CSK4_VS_GADIQUIMOD_8H_BMDC_UP	-0.0500973	-0.0521453	-3.45102	0.000606154	0.00163617	-1.0948
GSE2585_CTEC_VS_THYMIC_DC_DN	-0.050712	-0.0318147	-3.45293	0.000601974	0.00162574	-1.0884
GSE26030_UNSTIM_VS_RESTIM_TH17_DAY15_POST_POLARIZATION_UP	-0.0553437	-0.0390182	-3.45367	0.000600379	0.00162228	-1.08595
GSE17721_CTRL_VS_POLYIC_4H_BMDC_UP	-0.0509303	-0.0544284	-3.45377	0.00060016	0.00162228	-1.08561
GSE17721_0.5H_VS_12H_POLYIC_BMDC_UP	-0.0546615	-0.0424077	-3.4574	0.000592308	0.00160214	-1.07343
GSE18893_CTRL_VS_TNF_TREATED_TCONV_2H_DN	-0.0600467	-0.0565702	-3.46346	0.000579445	0.00156816	-1.05312
GSE43700_UNTREATED_VS_IL10_TREATED_PBMC_DN	-0.0511496	-0.0406892	-3.46363	0.000579082	0.00156799	-1.05254
HOEK_PBMC_INACTIVATED_INFLUENZA_ADULT_3DY_UP	-0.0837705	-0.0225519	-3.46461	0.000577036	0.00156327	-1.04927
GSE36078_WT_VS_IL1R_KO_LUNG_DC_AFTER_AD5_INF_UP	-0.0740209	-0.0259769	-3.46526	0.000575661	0.00156036	-1.04706
GSE21360_SECONDARY_VS_TERTIARY_MEMORY_CD8_TCELL_DN	-0.059074	-0.0349012	-3.46571	0.000574739	0.00155867	-1.04558
GIAROLA_SILVA_BLOOD_PANDEMRIX_AGE_21_51YO_30DY_UP	-0.141406	-0.0343616	-3.46677	0.000572532	0.0015535	-1.04202
GSE13522_CTRL_VS_T_CRUZI_Y_STRAIN_INF_SKIN_IFNG_KO_UP	-0.0496217	-0.0508086	-3.46965	0.00056656	0.0015381	-1.03232
GSE36888_UNTREATED_VS_IL2_TREATED_STAT5_AB_KNOCKIN_TCELL_17H_DN	-0.0427885	-0.0406999	-3.47116	0.00056346	0.00153129	-1.02724
GSE3982_CTRL_VS_LPS_48H_DC_DN	-0.0666323	-0.0310441	-3.47398	0.000557713	0.00151726	-1.01776
GSE30971_CTRL_VS_LPS_STIM_MACROPHAGE_WBP7_HET_2H_UP	-0.0749162	-0.0330107	-3.47551	0.00055462	0.00150964	-1.01261
GSE24972_WT_VS_IRF8_KO_SPLEEN_FOLLICULAR_BCELL_UP	-0.0394497	-0.0298598	-3.47907	0.000547488	0.00149179	-1.00063
HARALAMBIEVA_PBMC_M_M_R_II_AGE_11_22YO_VACCINATED_VS_UNVACCINATED_LOW_ANTIBODY_RESPONDERS_TO_TREATMENT_7YR_DN	-0.133271	-0.00855619	-3.48027	0.000545091	0.00148604	-0.996571
GSE4590_SMALL_VS_LARGE_PRE_BCELL_UP	-0.0700113	-0.0290184	-3.48146	0.00054274	0.00148041	-0.99257
GSE3982_NEUTROPHIL_VS_BASOPHIL_DN	-0.0656012	-0.0517838	-3.48492	0.000535935	0.00146262	-0.980892
GSE5503_MLN_DC_VS_SPLEEN_DC_ACTIVATED_ALLOGENIC_TCELL_DN	-0.0607594	-0.0494126	-3.48502	0.000535734	0.00146262	-0.980544
GSE14308_NAIVE_CD4_TCELL_VS_NATURAL_TREG_DN	-0.0464163	-0.0462614	-3.48796	0.00053001	0.00144797	-0.9706
SCHERER_PBMC_APSV_WETVAX_AGE_18_32YO_5_TO_7DY_UP	-0.103015	-0.0221972	-3.49132	0.000523549	0.00143409	-0.959244
GSE1460_DP_THYMOCYTE_VS_THYMIC_STROMAL_CELL_DN	-0.0567839	-0.0442278	-3.49153	0.000523161	0.00143379	-0.958558
GSE37416_CTRL_VS_24H_F_TULARENSIS_LVS_NEUTROPHIL_DN	-0.0622041	-0.0505717	-3.49377	0.000518893	0.00142284	-0.950972
GSE17721_CTRL_VS_GARDIQUIMOD_12H_BMDC_UP	-0.0449101	-0.0443349	-3.49413	0.000518202	0.0014217	-0.949738
GSE17580_TREG_VS_TEFF_UP	-0.0410338	-0.0405814	-3.49542	0.00051576	0.00141575	-0.945364
GSE339_CD8POS_VS_CD4CD8DN_DC_UP	-0.0567299	-0.0420837	-3.49813	0.000510684	0.00140256	-0.936204
GSE36888_STAT5_AB_KNOCKIN_VS_WT_TCELL_IL2_TREATED_6H_UP	-0.0437863	-0.0375956	-3.49834	0.000510281	0.00140219	-0.935473
GSE27786_CD4_TCELL_VS_ERYTHTROBLAST_DN	-0.0379684	-0.0312381	-3.50165	0.000504138	0.00138604	-0.924255
ANDERSON_BLOOD_CN54GP140_ADJUVANTED_WITH_GLA_AF_AGE_18_45YO_3DY_DN	-0.0698247	-0.0413493	-3.51565	0.000478905	0.00131807	-0.876685
GSE29618_PRE_VS_DAY7_POST_LAIV_FLU_VACCINE_MDC_UP	-0.038373	-0.0259149	-3.52203	0.000467815	0.00128823	-0.854972
GSE360_CTRL_VS_L_DONOVANI_DC_DN	-0.0570329	-0.0203098	-3.52506	0.000462616	0.00127594	-0.844612
GSE39820_CTRL_VS_TGFBETA1_IL6_IL23A_CD4_TCELL_DN	-0.0493524	-0.0395681	-3.53055	0.000453351	0.00125172	-0.825856
GSE17721_CTRL_VS_POLYIC_8H_BMDC_UP	-0.0625547	-0.0528672	-3.53218	0.000450647	0.00124492	-0.82031
GSE17721_0.5H_VS_4H_GARDIQUIMOD_BMDC_UP	-0.0519646	-0.0514997	-3.53556	0.000445061	0.00123014	-0.808745
GSE9988_ANTI_TREM1_VS_LOW_LPS_MONOCYTE_DN	-0.0891267	-0.027885	-3.53566	0.000444896	0.00123014	-0.8084
GSE13485_PRE_VS_POST_YF17D_VACCINATION_PBMC_DN	-0.0919801	-0.029826	-3.53852	0.000440211	0.00121803	-0.798584
GSE22935_WT_VS_MYD88_KO_MACROPHAGE_24H_MBOVIS_BCG_STIM_DN	-0.0520071	-0.0487148	-3.54168	0.000435112	0.00120457	-0.787778
GSE7596_AKT_TRANSD_VS_CTRL_CD4_TCONV_WITH_TGFB_DN	-0.0473422	-0.0123926	-3.54582	0.000428493	0.00118688	-0.77356
GSE2770_UNTREATED_VS_TGFB_AND_IL4_TREATED_ACT_CD4_TCELL_4H_DN	-0.0358792	-0.0299779	-3.54614	0.000427983	0.0011861	-0.772456
GSE17721_POLYIC_VS_PAM3CSK4_24H_BMDC_UP	-0.0470857	-0.0380992	-3.54821	0.000424728	0.00117771	-0.765374
GSE1460_CD4_THYMOCYTE_VS_NAIVE_CD4_TCELL_CORD_BLOOD_UP	-0.0740014	-0.0470895	-3.54847	0.000424307	0.00117717	-0.764453
GSE43955_1H_VS_20H_ACT_CD4_TCELL_UP	-0.0561058	-0.0415922	-3.54918	0.000423193	0.00117471	-0.762015
GSE22611_UNSTIM_VS_2H_MDP_STIM_NOD2_TRANSDUCED_HEK293T_CELL_DN	-0.0395948	-0.036382	-3.54942	0.000422829	0.00117432	-0.761217
GSE12198_CTRL_VS_LOW_IL2_STIM_NK_CELL_DN	-0.0590855	-0.0499148	-3.55223	0.000418448	0.00116403	-0.751554
GSE22886_DC_VS_MONOCYTE_UP	-0.0585464	-0.0449981	-3.55242	0.000418149	0.00116382	-0.750891
GSE28783_CTRL_ANTI_MIR_VS_UNTREATED_ATHEROSCLEROSIS_MACROPHAGE_DN	-0.0497984	-0.0211949	-3.55369	0.00041619	0.00115899	-0.746533
GSE369_IFNG_KO_VS_WT_LIVER_DN	-0.0785584	-0.0514628	-3.55693	0.000411209	0.00114573	-0.735362
GSE16450_CTRL_VS_IFNA_12H_STIM_MATURE_NEURON_CELL_LINE_DN	-0.0550812	-0.0471546	-3.55701	0.000411099	0.00114573	-0.735114
GSE17721_0.5H_VS_12H_LPS_BMDC_UP	-0.0537429	-0.0500862	-3.56232	0.000403063	0.00112545	-0.716792
GSE25123_WT_VS_PPARG_KO_MACROPHAGE_DN	-0.0834089	-0.0491942	-3.56378	0.00040089	0.00111999	-0.711774
GSE17721_0.5H_VS_8H_POLYIC_BMDC_DN	-0.0582412	-0.038093	-3.56461	0.000399658	0.00111775	-0.708917
GSE43955_1H_VS_42H_ACT_CD4_TCELL_UP	-0.0535192	-0.042326	-3.565	0.000399079	0.00111673	-0.707572
GSE25846_IL10_POS_VS_NEG_CD8_TCELL_DAY7_POST_CORONAVIRUS_BRAIN_UP	-0.041517	-0.0270414	-3.56519	0.000398789	0.00111652	-0.706898
GSE29618_BCELL_VS_MDC_DN	-0.0893469	-0.0361607	-3.56567	0.00039809	0.00111517	-0.705269
GSE43863_TFH_VS_LY6C_LOW_CXCR5NEG_EFFECTOR_CD4_TCELL_UP	-0.0659922	-0.0380455	-3.56572	0.000398008	0.00111517	-0.705078
GAUCHER_PBMC_YF_VAX_STAMARIL_UNKNOWN_AGE_28DY_UP	-0.119868	-0.00630725	-3.56963	0.000392261	0.00110181	-0.691576
GSE10147_IL3_VS_IL3_AND_CPG_STIM_PDC_UP	-0.0506412	-0.0128866	-3.57343	0.000386758	0.00108753	-0.678461
GSE17721_PAM3CSK4_VS_CPG_8H_BMDC_UP	-0.0493113	-0.0463889	-3.57446	0.000385274	0.00108395	-0.67489
GSE11961_MARGINAL_ZONE_BCELL_VS_GERMINAL_CENTER_BCELL_DAY40_DN	-0.040025	-0.0324482	-3.57935	0.000378313	0.00106552	-0.657961
GSE42724_MEMORY_BCELL_VS_PLASMABLAST_UP	-0.0556649	-0.0458549	-3.58078	0.000376308	0.00106045	-0.653027
GSE5099_CLASSICAL_M1_VS_ALTERNATIVE_M2_MACROPHAGE_DN	-0.0470924	-0.031028	-3.58108	0.000375882	0.00105982	-0.651975
GSE360_L_MAJOR_VS_B_MALAYI_LOW_DOSE_DC_UP	-0.0503607	-0.0263579	-3.58196	0.000374649	0.00105692	-0.648922
GSE3982_MAC_VS_NKCELL_UP	-0.0696384	-0.0410293	-3.58292	0.00037331	0.00105372	-0.645598
GSE9988_LPS_VS_LPS_AND_ANTI_TREM1_MONOCYTE_DN	-0.0605291	-0.0435758	-3.58403	0.000371766	0.00104993	-0.641748
SOBOLEV_PBMC_PANDEMRIX_AGE_18_64YO_LOW_VS_MEDIUM_HIGH_ADVERSE_EVENT_SUBJECTS_0DY_DN	-0.147237	-0.00959043	-3.5841	0.000371668	0.00104993	-0.641502
GSE45365_NK_CELL_VS_BCELL_UP	-0.0758262	-0.0421914	-3.58906	0.000364841	0.00103206	-0.624283
GSE26030_UNSTIM_VS_RESTIM_TH17_DAY5_POST_POLARIZATION_DN	-0.0593895	-0.0391167	-3.59067	0.000362653	0.00102643	-0.618695
GSE22935_24H_VS_48H_MBOVIS_BCG_STIM_MACROPHAGE_DN	-0.0508154	-0.052761	-3.5907	0.000362611	0.00102643	-0.618587
GSE26890_CXCR1_NEG_VS_POS_EFFECTOR_CD8_TCELL_UP	-0.0809821	-0.0388369	-3.59707	0.000354072	0.00100482	-0.596447
GSE43955_1H_VS_20H_ACT_CD4_TCELL_WITH_TGFB_IL6_DN	-0.0719306	-0.0291737	-3.60667	0.000341554	0.000969886	-0.562998
GSE15330_HSC_VS_LYMPHOID_PRIMED_MULTIPOTENT_PROGENITOR_IKAROS_KO_UP	-0.0507193	-0.0471552	-3.61616	0.000329591	0.000936942	-0.529857
GSE17721_LPS_VS_GARDIQUIMOD_8H_BMDC_DN	-0.0584441	-0.0475457	-3.61663	0.000329016	0.00093582	-0.528234
GSE39152_BRAIN_VS_SPLEEN_CD103_NEG_MEMORY_CD8_TCELL_UP	-0.0669108	-0.0437922	-3.61951	0.000325465	0.000926735	-0.518144
GSE360_DC_VS_MAC_L_DONOVANI_UP	-0.0528844	-0.0392233	-3.61994	0.000324941	0.000925751	-0.516645
GSE2770_TGFB_AND_IL4_VS_TGFB_AND_IL12_TREATED_ACT_CD4_TCELL_2H_DN	-0.0685651	-0.0529687	-3.62149	0.000323045	0.000921363	-0.511205
GSE40274_IRF4_VS_FOXP3_AND_IRF4_TRANSDUCED_ACTIVATED_CD4_TCELL_UP	-0.054696	-0.0491544	-3.62334	0.000320812	0.000915497	-0.504755
GSE15330_LYMPHOID_MULTIPOTENT_VS_GRANULOCYTE_MONOCYTE_PROGENITOR_DN	-0.0557257	-0.0523299	-3.62343	0.000320701	0.000915497	-0.504432
GSE43955_10H_VS_30H_ACT_CD4_TCELL_WITH_TGFB_IL6_UP	-0.0436466	-0.0327722	-3.62465	0.000319226	0.000911972	-0.500144
GSE17721_PAM3CSK4_VS_GADIQUIMOD_12H_BMDC_DN	-0.0581238	-0.0315695	-3.62541	0.00031831	0.000910361	-0.497474
GSE7831_CPG_VS_INFLUENZA_STIM_PDC_1H_UP	-0.0532842	-0.0476173	-3.6264	0.000317132	0.000907491	-0.494026
GSE42021_CD24INT_VS_CD24LOW_TREG_THYMUS_DN	-0.0665593	-0.0265339	-3.62683	0.000316619	0.000906522	-0.492519
GSE15659_NAIVE_CD4_TCELL_VS_NONSUPPRESSIVE_TCELL_DN	-0.0401554	-0.0306404	-3.62739	0.000315945	0.000905092	-0.490537
GSE30083_SP1_VS_SP2_THYMOCYTE_UP	-0.0423525	-0.0371289	-3.63011	0.000312721	0.00089635	-0.480997
GSE27786_LSK_VS_ERYTHROBLAST_DN	-0.0330962	-0.0146157	-3.63031	0.000312481	0.000896159	-0.480284
GSE10240_CTRL_VS_IL17_AND_IL22_STIM_PRIMARY_BRONCHIAL_EPITHELIAL_CELLS_DN	-0.0575409	-0.0374664	-3.63172	0.000310823	0.000891897	-0.475335
GSE17721_CTRL_VS_PAM3CSK4_0.5H_BMDC_DN	-0.0394432	-0.0292862	-3.63226	0.000310189	0.00089057	-0.473435
GSE45365_NK_CELL_VS_CD11B_DC_MCMV_INFECTION_UP	-0.0459201	-0.0349468	-3.6352	0.000306771	0.000881244	-0.463129
GSE2585_CD80_HIGH_VS_LOW_AIRE_KO_MTEC_DN	-0.038509	-0.0205785	-3.63631	0.00030549	0.000878052	-0.459237
GSE25123_CTRL_VS_ROSIGLITAZONE_STIM_MACROPHAGE_DN	-0.0604563	-0.0427776	-3.63829	0.000303204	0.000871965	-0.45225
GSE5589_IL6_KO_VS_IL10_KO_LPS_STIM_MACROPHAGE_45MIN_UP	-0.0463083	-0.0459006	-3.63855	0.00030291	0.000871602	-0.451347
GSE46606_IRF4_KO_VS_WT_UNSTIM_BCELL_DN	-0.0748842	-0.0196327	-3.63957	0.000301744	0.000868729	-0.447759
GSE7568_CTRL_VS_24H_TGFB_TREATED_MACROPHAGES_WITH_IL4_AND_DEXAMETHASONE_DN	-0.0478581	-0.0133567	-3.64156	0.000299485	0.000862704	-0.440767
GSE31082_DN_VS_CD4_SP_THYMOCYTE_UP	-0.0810046	-0.0577244	-3.64588	0.000294627	0.000849181	-0.425549
GSE17721_POLYIC_VS_CPG_16H_BMDC_DN	-0.0622081	-0.0454622	-3.64858	0.000291621	0.000840984	-0.416005
GSE360_CTRL_VS_B_MALAYI_HIGH_DOSE_MAC_UP	-0.04458	-0.0411591	-3.64912	0.000291027	0.000839739	-0.414108
GSE6269_STAPH_AUREUS_VS_STREP_PNEUMO_INF_PBMC_UP	-0.0424416	-0.0310271	-3.64933	0.000290804	0.000839561	-0.413394
GSE17721_PAM3CSK4_VS_GADIQUIMOD_2H_BMDC_UP	-0.0417454	-0.0168314	-3.64955	0.000290558	0.000839318	-0.412606
GSE6092_B_BURGDOFERI_VS_B_BURGDORFERI_AND_IFNG_STIM_ENDOTHELIAL_CELL_DN	-0.0718045	-0.0392823	-3.64975	0.000290335	0.000839141	-0.411892
GSE32423_MEMORY_VS_NAIVE_CD8_TCELL_IL7_DN	-0.0556838	-0.0518756	-3.65036	0.000289669	0.000837684	-0.409756
GSE27859_MACROPHAGE_VS_DC_UP	-0.0761144	-0.0295105	-3.65277	0.000287029	0.00083051	-0.401231
GSE8621_UNSTIM_VS_LPS_PRIMED_UNSTIM_MACROPHAGE_UP	-0.0394755	-0.0412477	-3.65643	0.000283068	0.000819965	-0.388298
GSE1925_3H_VS_24H_IFNG_STIM_MACROPHAGE_UP	-0.0409206	-0.0233316	-3.65893	0.000280397	0.000812681	-0.379472
GSE22935_WT_VS_MYD88_KO_MACROPHAGE_12H_MBOVIS_BCG_STIM_UP	-0.0598552	-0.0267043	-3.65936	0.000279942	0.000811816	-0.377961
GSE25088_IL4_VS_IL4_AND_ROSIGLITAZONE_STIM_MACROPHAGE_DAY10_DN	-0.0595853	-0.0293378	-3.66349	0.000275578	0.000799607	-0.363332
GSE2706_UNSTIM_VS_2H_LPS_DC_DN	-0.084478	-0.0261689	-3.66401	0.000275031	0.000798685	-0.361483
GSE34006_A2AR_KO_VS_A2AR_AGONIST_TREATED_TREG_UP	-0.0796745	-0.0355367	-3.66434	0.00027469	0.000798371	-0.360328
GSE40666_UNTREATED_VS_IFNA_STIM_STAT1_KO_CD8_TCELL_90MIN_UP	-0.0577144	-0.0213677	-3.66685	0.00027208	0.000791227	-0.351437
GSE15930_STIM_VS_STIM_AND_IFNAB_48H_CD8_T_CELL_UP	-0.0610828	-0.0409447	-3.66863	0.000270245	0.000786333	-0.345138
GSE11057_NAIVE_VS_MEMORY_CD4_TCELL_DN	-0.084333	-0.0336578	-3.67182	0.000266984	0.00077728	-0.33383
GSE6674_UNSTIM_VS_ANTI_IGM_AND_CPG_STIM_BCELL_DN	-0.0782315	-0.0491592	-3.67187	0.000266926	0.00077728	-0.33363
GSE42021_CD24HI_VS_CD24LOW_TREG_THYMUS_UP	-0.0449924	-0.0429984	-3.67258	0.000266208	0.000775893	-0.331122
GSE42021_TCONV_PLN_VS_CD24HI_TCONV_THYMUS_UP	-0.0874078	-0.0350995	-3.67515	0.000263617	0.000768771	-0.32201
GSE30153_LUPUS_VS_HEALTHY_DONOR_BCELL_UP	-0.0553275	-0.0365594	-3.67681	0.000261951	0.000764343	-0.316105
GSE17721_POLYIC_VS_GARDIQUIMOD_2H_BMDC_DN	-0.0564425	-0.0401347	-3.68002	0.000258766	0.000755473	-0.304709
GSE22886_NAIVE_BCELL_VS_MONOCYTE_DN	-0.0951207	-0.0332672	-3.68005	0.000258731	0.000755473	-0.304583
GSE9988_ANTI_TREM1_VS_LPS_MONOCYTE_DN	-0.0927386	-0.0306009	-3.6815	0.000257303	0.00075205	-0.299429
GSE360_T_GONDII_VS_B_MALAYI_LOW_DOSE_DC_UP	-0.0552027	-0.02862	-3.69007	0.000249012	0.000728637	-0.268911
GSE26488_CTRL_VS_PEPTIDE_INJECTION_HDAC7_DELTAP_TG_OT2_THYMOCYTE_UP	-0.0586841	-0.0159198	-3.69069	0.000248425	0.00072733	-0.266713
GSE43955_1H_VS_20H_ACT_CD4_TCELL_DN	-0.0546277	-0.032598	-3.69192	0.000247261	0.00072433	-0.262335
GSE32901_NAIVE_VS_TH1_CD4_TCELL_DN	-0.0639435	-0.0416744	-3.69456	0.000244769	0.000717437	-0.252898
GSE33425_CD161_HIGH_VS_NEG_CD8_TCELL_UP	-0.0512106	-0.0356612	-3.70044	0.000239315	0.000702242	-0.231893
GSE27786_CD4_TCELL_VS_NKTCELL_DN	-0.0459897	-0.0369017	-3.70078	0.000239008	0.00070174	-0.230699
GSE40666_NAIVE_VS_EFFECTOR_CD8_TCELL_DN	-0.0554098	-0.0403738	-3.70104	0.00023877	0.000701436	-0.229768
GSE41867_NAIVE_VS_DAY15_LCMV_EFFECTOR_CD8_TCELL_UP	-0.0764434	-0.0552081	-3.70188	0.000238001	0.000699574	-0.226762
GSE2706_R848_VS_R848_AND_LPS_8H_STIM_DC_DN	-0.0662756	-0.0290399	-3.70294	0.000237039	0.00069714	-0.222985
GSE11924_TFH_VS_TH17_CD4_TCELL_DN	-0.0625421	-0.0445752	-3.70683	0.000233525	0.000687588	-0.209066
GSE34156_UNTREATED_VS_6H_NOD2_AND_TLR1_TLR2_LIGAND_TREATED_MONOCYTE_DN	-0.0941445	-0.0316283	-3.71105	0.000229766	0.000676902	-0.193932
GSE21546_UNSTIM_VS_ANTI_CD3_STIM_SAP1A_KO_AND_ELK1_KO_DP_THYMOCYTES_UP	-0.0628827	-0.0152504	-3.71472	0.000226551	0.00066819	-0.180794
LI_PBMC_ZOSTAVAX_AGE_25_40_AND_60_79YO_1DY_UP	-0.121789	-0.0268925	-3.71533	0.000226016	0.000666993	-0.178592
GSE34006_UNTREATED_VS_A2AR_AGONIST_TREATED_TREG_DN	-0.0573034	-0.0321616	-3.72415	0.00021847	0.000645823	-0.146918
GSE1925_CTRL_VS_IFNG_PRIMED_MACROPHAGE_24H_IFNG_STIM_UP	-0.0477443	-0.039604	-3.72554	0.000217298	0.000642726	-0.141903
GSE339_CD8POS_VS_CD4CD8DN_DC_DN	-0.0550101	-0.0353549	-3.72676	0.000216279	0.000640079	-0.137521
GSE360_T_GONDII_VS_B_MALAYI_HIGH_DOSE_DC_UP	-0.0589053	-0.0291467	-3.7277	0.000215501	0.000638139	-0.134158
GSE22886_IGM_MEMORY_BCELL_VS_BLOOD_PLASMA_CELL_DN	-0.0775692	-0.0514795	-3.72827	0.000215026	0.000637096	-0.132099
GSE21063_CTRL_VS_ANTI_IGM_STIM_BCELL_NFATC1_KO_3H_UP	-0.058501	-0.0385603	-3.73049	0.000213192	0.000632024	-0.124108
GSE13484_UNSTIM_VS_12H_YF17D_VACCINE_STIM_PBMC_DN	-0.0693229	-0.0374773	-3.731	0.000212769	0.000631129	-0.122254
GSE17721_POLYIC_VS_CPG_16H_BMDC_UP	-0.0476624	-0.0360858	-3.73352	0.000210706	0.000625727	-0.113166
GSE30971_2H_VS_4H_LPS_STIM_MACROPHAGE_WBP7_HET_UP	-0.053551	-0.0383065	-3.73718	0.000207749	0.000617317	-0.0999755
GSE42021_CD24INT_VS_CD24LOW_TCONV_THYMUS_DN	-0.0761607	-0.0305468	-3.73935	0.000206011	0.000612837	-0.09214
GSE15930_STIM_VS_STIM_AND_TRICHOSTATINA_24H_CD8_T_CELL_UP	-0.04385	-0.0159999	-3.74076	0.000204894	0.000609863	-0.0870662
GSE22611_UNSTIM_VS_6H_MDP_STIM_NOD2_TRANSDUCED_HEK293T_CELL_DN	-0.039788	-0.0393376	-3.74183	0.000204048	0.000607694	-0.0832045
GSE14908_RESTING_VS_HDM_STIM_CD4_TCELL_ATOPIC_PATIENT_UP	-0.0690487	-0.0559976	-3.74441	0.000202018	0.000602685	-0.0738721
GSE5542_IFNA_VS_IFNA_AND_IFNG_TREATED_EPITHELIAL_CELLS_6H_UP	-0.0403551	-0.0336998	-3.74589	0.000200865	0.00059959	-0.0685291
GSE37416_0H_VS_6H_F_TULARENSIS_LVS_NEUTROPHIL_DN	-0.0626135	-0.0445754	-3.74788	0.000199322	0.000595327	-0.0613333
GSE37416_0H_VS_48H_F_TULARENSIS_LVS_NEUTROPHIL_DN	-0.0466269	-0.046141	-3.75066	0.000197186	0.000589285	-0.0512737
HOEK_MYELOID_DENDRITIC_CELL_2011_2012_TIV_ADULT_7DY_DN	-0.129565	-0.0146585	-3.75552	0.0001935	0.000579271	-0.0336591
GSE3982_DC_VS_NEUTROPHIL_LPS_STIM_DN	-0.0529405	-0.0199133	-3.75611	0.000193063	0.000578297	-0.0315492
GSE41867_DAY6_VS_DAY15_LCMV_ARMSTRONG_EFFECTOR_CD8_TCELL_UP	-0.0629934	-0.0174503	-3.76061	0.000189713	0.000568919	-0.0152053
GSE37533_PPARG1_FOXP3_VS_FOXP3_TRANSDUCED_CD4_TCELL_PIOGLITAZONE_TREATED_UP	-0.0887228	-0.0279871	-3.76454	0.000186834	0.00056061	-0.000926771
GSE3920_UNTREATED_VS_IFNG_TREATED_FIBROBLAST_UP	-0.0465415	-0.0328473	-3.76683	0.000185181	0.000555971	0.00737424
GSE17721_POLYIC_VS_PAM3CSK4_12H_BMDC_DN	-0.0697848	-0.0511429	-3.76684	0.00018517	0.000555971	0.00742935
GSE13738_RESTING_VS_BYSTANDER_ACTIVATED_CD4_TCELL_DN	-0.0724833	-0.0439348	-3.76706	0.000185012	0.000555971	0.00822523
GSE17721_CTRL_VS_GARDIQUIMOD_2H_BMDC_UP	-0.0514124	-0.0464773	-3.76747	0.000184719	0.000555548	0.00970707
GSE360_L_DONOVANI_VS_M_TUBERCULOSIS_DC_UP	-0.0482681	-0.036507	-3.76982	0.00018304	0.000550819	0.0182331
GSE40274_CTRL_VS_IRF4_TRANSDUCED_ACTIVATED_CD4_TCELL_DN	-0.0560898	-0.0396127	-3.77133	0.000181965	0.000548218	0.0237372
GSE17974_CTRL_VS_ACT_IL4_AND_ANTI_IL12_2H_CD4_TCELL_DN	-0.0765964	-0.0489959	-3.77614	0.000178583	0.000538343	0.0412597
GSE9037_WT_VS_IRAK4_KO_LPS_4H_STIM_BMDM_DN	-0.0491266	-0.0351821	-3.77969	0.000176129	0.000531873	0.0541846
NAKAYA_PBMC_FLUMIST_AGE_18_50YO_3DY_IFN_SUBSET_UP	-0.144514	-0.00995441	-3.78219	0.000174414	0.000527001	0.0633263
GSE4142_PLASMA_CELL_VS_MEMORY_BCELL_DN	-0.0582512	-0.0380773	-3.78337	0.000173612	0.000524884	0.0676308
NAKAYA_PBMC_FLUAD_MALE_AGE_14_27YO_1D_POSTBOOST_VS_0D_PREIMM_MF59_ADJUVANTED_1DY_ATIV_UP	-0.13537	-0.0184865	-3.78375	0.000173359	0.000524425	0.0689928
GSE40273_XBP1_KO_VS_WT_TREG_UP	-0.059951	-0.0502847	-3.78486	0.000172609	0.000522764	0.0730471
GSE41867_LCMV_ARMSTRONG_VS_CLONE13_DAY8_EFFECTOR_CD8_TCELL_DN	-0.0458778	-0.052605	-3.786	0.000171842	0.000520744	0.0772099
GSE1791_CTRL_VS_NEUROMEDINU_IN_T_CELL_LINE_0.8H_DN	-0.0569784	-0.0181359	-3.78809	0.000170443	0.000516808	0.0848463
GSE39152_CD103_NEG_VS_POS_MEMORY_CD8_TCELL_DN	-0.0549233	-0.0408826	-3.7901	0.000169106	0.000513054	0.0922057
GSE17721_LPS_VS_GARDIQUIMOD_4H_BMDC_DN	-0.0549254	-0.0534935	-3.79099	0.000168521	0.000511578	0.0954431
GSE30971_WBP7_HET_VS_KO_MACROPHAGE_2H_LPS_STIM_DN	-0.0774473	-0.0362915	-3.79115	0.000168412	0.000511547	0.0960469
GSE36888_UNTREATED_VS_IL2_TREATED_STAT5_AB_KNOCKIN_TCELL_17H_UP	-0.0638753	-0.0217191	-3.79261	0.000167452	0.000509226	0.101392
GSE25123_WT_VS_PPARG_KO_MACROPHAGE_IL4_AND_ROSIGLITAZONE_STIM_UP	-0.0450853	-0.038046	-3.7948	0.000166023	0.000505177	0.109401
GSE17721_POLYIC_VS_CPG_8H_BMDC_UP	-0.0517368	-0.0406067	-3.79533	0.000165681	0.000504434	0.111326
GSE14000_TRANSLATED_RNA_VS_MRNA_DC_UP	-0.0877508	-0.0563847	-3.79641	0.000164981	0.000502597	0.115285
GSE19923_E2A_KO_VS_HEB_AND_E2A_KO_DP_THYMOCYTE_UP	-0.0649684	-0.0381171	-3.79712	0.000164525	0.000501502	0.117871
GSE29949_MICROGLIA_VS_DC_BRAIN_UP	-0.0584285	-0.0325063	-3.79764	0.000164189	0.000500771	0.119784
GSE14308_TH17_VS_NATURAL_TREG_UP	-0.0538957	-0.0502122	-3.79909	0.000163257	0.000498221	0.125106
GSE8515_IL1_VS_IL6_4H_STIM_MAC_UP	-0.0671865	-0.0319219	-3.79959	0.000162939	0.000497544	0.126927
GSE39820_TGFBETA1_VS_TGFBETA3_IN_IL6_IL23A_TREATED_CD4_TCELL_UP	-0.0453681	-0.0373569	-3.80084	0.000162139	0.000495684	0.131529
GSE37416_CTRL_VS_0H_F_TULARENSIS_LVS_NEUTROPHIL_UP	-0.0387565	-0.0136559	-3.80267	0.000160979	0.000492429	0.13824
GSE32423_IL7_VS_IL7_IL4_NAIVE_CD8_TCELL_UP	-0.0453812	-0.0228991	-3.80649	0.000158585	0.00048539	0.15225
GSE17721_0.5H_VS_24H_PAM3CSK4_BMDC_UP	-0.0580389	-0.0435041	-3.80893	0.000157076	0.000481057	0.161186
GSE3920_IFNB_VS_IFNG_TREATED_ENDOTHELIAL_CELL_DN	-0.0643193	-0.0491942	-3.80948	0.000156736	0.000480298	0.163214
PANAPASA_BLOOD_FLUENZ_AGE_03_17YO_6DY_7DY_UP	-0.149921	-0.0237414	-3.81077	0.000155942	0.000478149	0.16796
GSE23308_CTRL_VS_CORTICOSTERONE_TREATED_MACROPHAGE_UP	-0.0466409	-0.0307981	-3.8182	0.00015145	0.000464923	0.195296
GSE32423_IL7_VS_IL7_IL4_MEMORY_CD8_TCELL_DN	-0.0509054	-0.0368274	-3.81884	0.000151069	0.00046403	0.197649
GSE43955_TH0_VS_TGFB_IL6_TH17_ACT_CD4_TCELL_52H_UP	-0.0473763	-0.0336535	-3.81923	0.000150839	0.000463598	0.199073
GSE17721_CTRL_VS_POLYIC_4H_BMDC_DN	-0.0609471	-0.0278642	-3.82077	0.000149926	0.000461065	0.204753
GSE17721_LPS_VS_CPG_12H_BMDC_UP	-0.0622149	-0.0371639	-3.82158	0.000149452	0.000459879	0.207716
GSE29617_CTRL_VS_DAY7_TIV_FLU_VACCINE_PBMC_2008_DN	-0.0771569	-0.0521657	-3.82271	0.000148785	0.000458098	0.211901
GSE17721_LPS_VS_CPG_16H_BMDC_UP	-0.0472022	-0.036913	-3.82648	0.000146591	0.000451879	0.225796
GSE17721_CTRL_VS_GARDIQUIMOD_4H_BMDC_DN	-0.0519727	-0.0257087	-3.82697	0.000146306	0.000451269	0.227616
GSE21033_CTRL_VS_POLYIC_STIM_DC_1H_DN	-0.0504156	-0.0315988	-3.82707	0.000146249	0.000451269	0.227981
PATEL_SKIN_OF_BODY_ZOSTAVAX_AGE_70_93YO_VZV_CHALLENGE_6HR_UP	-0.103685	-0.0315315	-3.83204	0.000143411	0.00044366	0.24631
GSE20500_CTRL_VS_RARA_ANTAGONIST_TREATED_CD4_TCELL_DN	-0.0641157	-0.0551862	-3.8327	0.000143036	0.000442763	0.24876
GSE2770_TGFB_AND_IL4_ACT_VS_ACT_CD4_TCELL_2H_DN	-0.0925815	-0.0336751	-3.83305	0.000142838	0.000442415	0.250055
GSE3337_CTRL_VS_16H_IFNG_IN_CD8POS_DC_UP	-0.0630339	-0.0314914	-3.83488	0.000141809	0.000439488	0.256824
GSE21927_C26GM_VS_4T1_TUMOR_MONOCYTE_BALBC_UP	-0.0486654	-0.0398497	-3.84127	0.000138271	0.000429293	0.280465
GSE3982_MAST_CELL_VS_BASOPHIL_UP	-0.0635609	-0.0372309	-3.84347	0.000137075	0.000425836	0.288593
GSE9650_NAIVE_VS_MEMORY_CD8_TCELL_DN	-0.0785309	-0.0351716	-3.84362	0.000136992	0.000425831	0.289163
GSE17721_0.5H_VS_4H_LPS_BMDC_DN	-0.0563724	-0.0349748	-3.84498	0.000136255	0.000423797	0.294206
GSE35685_CD34POS_CD38NEG_VS_CD34POS_CD10POS_BONE_MARROW_DN	-0.0802804	-0.0385052	-3.84598	0.00013572	0.000422384	0.297893
GSE17721_CTRL_VS_PAM3CSK4_8H_BMDC_DN	-0.0478674	-0.040724	-3.8482	0.000134531	0.000418936	0.306126
GSE20198_UNTREATED_VS_IFNA_TREATED_ACT_CD4_TCELL_DN	-0.0653242	-0.0527401	-3.84826	0.000134501	0.000418936	0.306334
GAUCHER_PBMC_YF_VAX_STAMARIL_UNKNOWN_AGE_3DY_UP	-0.113756	-0.0201149	-3.84849	0.000134375	0.000418936	0.307214
GSE22886_IGG_IGA_MEMORY_BCELL_VS_BLOOD_PLASMA_CELL_DN	-0.0659028	-0.0513934	-3.85286	0.000132069	0.000412012	0.323413
GSE21063_3H_VS_16H_ANTI_IGM_STIM_NFATC1_KOBCELL_UP	-0.0534207	-0.0328848	-3.85588	0.000130498	0.000407355	0.334617
GSE33292_DN3_THYMOCYTE_VS_TCELL_LYMPHOMA_FROM_TCF1_KO_DN	-0.0568471	-0.0304456	-3.86068	0.000128034	0.000400145	0.352465
GSE4984_UNTREATED_VS_LPS_TREATED_DC_DN	-0.0577668	-0.0508138	-3.86212	0.000127299	0.000398089	0.357852
GSE17721_LPS_VS_GARDIQUIMOD_2H_BMDC_UP	-0.0625144	-0.0314917	-3.86255	0.000127085	0.000397659	0.359428
GSE38696_LIGHT_ZONE_VS_DARK_ZONE_BCELL_DN	-0.0452243	-0.0286994	-3.86948	0.00012363	0.000387313	0.385243
GSE42021_TREG_PLN_VS_CD24HI_TREG_THYMUS_UP	-0.0751435	-0.0371067	-3.87303	0.000121893	0.000382105	0.39849
GSE22611_UNSTIM_VS_6H_MDP_STIM_NOD2_TRANSDUCED_HEK293T_CELL_UP	-0.0438304	-0.0362775	-3.8743	0.000121279	0.000380408	0.403223
GSE26030_UNSTIM_VS_RESTIM_TH17_DAY15_POST_POLARIZATION_DN	-0.0608046	-0.0415214	-3.875	0.000120939	0.000379573	0.405849
HOFT_CD4_POSITIVE_ALPHA_BETA_MEMORY_T_CELL_BCG_VACCINE_AGE_18_45YO_ID_56D_TOP_100_DEG_AFTER_IN_VITRO_RE_STIMULATION_UP	-0.0912262	-0.0392092	-3.87583	0.000120542	0.000378554	0.408933
GSE17721_CTRL_VS_CPG_4H_BMDC_DN	-0.0561528	-0.0300915	-3.88008	0.000118516	0.000372643	0.424809
GSE3982_MAC_VS_EFF_MEMORY_CD4_TCELL_UP	-0.0698181	-0.0472775	-3.88204	0.000117592	0.000369963	0.43214
GSE17721_LPS_VS_POLYIC_12H_BMDC_UP	-0.062724	-0.0490027	-3.88601	0.000115743	0.000364588	0.446988
QIU_PBMC_HEPTATITIS_B_SURFACE_ANTIGEN_AGE_UNDER50_NON_RESPONDERS_VS_RESPONDERS_7DY_UP	-0.101456	-0.00448609	-3.89003	0.0001139	0.000359435	0.462033
GSE6259_FLT3L_INDUCED_33D1_POS_DC_VS_CD8_TCELL_DN	-0.0601687	-0.0282179	-3.89214	0.000112939	0.000356838	0.469969
GSE10239_MEMORY_VS_DAY4.5_EFF_CD8_TCELL_DN	-0.0999761	-0.0464693	-3.89311	0.000112506	0.000355685	0.473572
GSE28783_ANTI_MIR33_VS_UNTREATED_ATHEROSCLEROSIS_MACROPHAGE_UP	-0.0487876	-0.0309179	-3.89546	0.000111452	0.000352999	0.482391
GSE18281_SUBCAPSULAR_CORTICAL_REGION_VS_WHOLE_MEDULLA_THYMUS_UP	-0.0708101	-0.0231652	-3.89631	0.000111073	0.000352015	0.485579
GSE37301_LYMPHOID_PRIMED_MPP_VS_PRO_BCELL_DN	-0.0378596	-0.0228367	-3.89689	0.000110814	0.000351408	0.48777
GSE14308_TH17_VS_NAIVE_CD4_TCELL_UP	-0.0594435	-0.0527969	-3.90057	0.000109192	0.000346476	0.50159
GSE7218_UNSTIM_VS_ANTIGEN_STIM_THROUGH_IGM_BCELL_UP	-0.0496143	-0.0137138	-3.90294	0.000108159	0.000343617	0.510503
GSE5589_LPS_VS_LPS_AND_IL10_STIM_IL6_KO_MACROPHAGE_180MIN_DN	-0.0673119	-0.0496968	-3.90331	0.000108	0.000343325	0.511875
GSE9006_HEALTHY_VS_TYPE_1_DIABETES_PBMC_1MONTH_POST_DX_UP	-0.0780048	-0.0477776	-3.90427	0.000107585	0.000342215	0.515486
GSE3982_MAC_VS_NEUTROPHIL_LPS_STIM_UP	-0.0744337	-0.0525834	-3.90452	0.000107476	0.000342078	0.516436
KAECH_NAIVE_VS_DAY15_EFF_CD8_TCELL_DN	-0.0836051	-0.0365307	-3.90962	0.000105299	0.00033556	0.535622
GSE8835_CD4_VS_CD8_TCELL_CLL_PATIENT_UP	-0.0902101	-0.0232868	-3.91276	0.00010398	0.000331561	0.547437
GSE46242_CTRL_VS_EGR2_DELETED_ANERGIC_TH1_CD4_TCELL_DN	-0.0702998	-0.0379525	-3.91358	0.000103637	0.000330669	0.550538
GSE14769_UNSTIM_VS_240MIN_LPS_BMDM_UP	-0.0655909	-0.0557134	-3.92095	0.000100611	0.000321213	0.57832
GSE27786_BCELL_VS_CD8_TCELL_UP	-0.0507228	-0.0438349	-3.92223	0.000100096	0.000319765	0.583134
GSE13411_NAIVE_VS_MEMORY_BCELL_DN	-0.0578361	-0.0479771	-3.92987	9.70622e-05	0.000310456	0.612001
GSE36527_CD62L_HIGH_VS_CD62L_LOW_TREG_CD69_NEG_KLRG1_NEG_UP	-0.0750882	-0.0390022	-3.93054	9.6797e-05	0.000309798	0.614568
GSE43955_TH0_VS_TGFB_IL6_TH17_ACT_CD4_TCELL_42H_UP	-0.0553441	-0.0433242	-3.9367	9.44208e-05	0.00030238	0.637884
GSE20484_MCSG_VS_CXCL4_MONOCYTE_DERIVED_MACROPHAGE_UP	-0.0631214	-0.0527293	-3.93691	9.43404e-05	0.000302309	0.638682
GSE37301_LYMPHOID_PRIMED_MPP_VS_GRAN_MONO_PROGENITOR_UP	-0.0736967	-0.043752	-3.9399	9.32079e-05	0.000299049	0.650013
GSE5589_UNSTIM_VS_45MIN_LPS_AND_IL6_STIM_MACROPHAGE_DN	-0.0632703	-0.0499047	-3.93992	9.32011e-05	0.000299049	0.650082
GSE17721_POLYIC_VS_PAM3CSK4_24H_BMDC_DN	-0.07421	-0.0490622	-3.94385	9.1733e-05	0.000294682	0.664978
GSE17721_CTRL_VS_POLYIC_12H_BMDC_DN	-0.0523792	-0.0331651	-3.94586	9.09913e-05	0.00029248	0.672596
GSE2770_IL12_ACT_VS_ACT_CD4_TCELL_6H_UP	-0.0579975	-0.0481968	-3.94623	9.08536e-05	0.000292218	0.674018
GSE43863_TFH_VS_LY6C_INT_CXCR5POS_EFFECTOR_CD4_TCELL_DN	-0.0564982	-0.0268892	-3.9486	8.99857e-05	0.000289607	0.683025
ZAK_PBMC_MRKAD5_HIV_1_GAG_POL_NEF_AGE_20_50YO_3DY_UP	-0.134874	-0.0129891	-3.94971	8.95841e-05	0.000288493	0.687223
GSE19888_ADENOSINE_A3R_INH_VS_TCELL_MEMBRANES_ACT_MAST_CELL_UP	-0.0899137	-0.0280221	-3.95157	8.89091e-05	0.000286675	0.69432
GSE19374_UNINF_VS_LISTERIA_INFECTED_MACROPHAGE_DN	-0.0565171	-0.0273159	-3.95461	8.78225e-05	0.000283348	0.705861
GSE8921_UNSTIM_VS_TLR1_2_STIM_MONOCYTE_12H_DN	-0.0541353	-0.0486217	-3.95515	8.76293e-05	0.000283076	0.707928
GSE19772_CTRL_VS_HCMV_INF_MONOCYTES_AND_PI3K_INHIBITION_DN	-0.0479142	-0.031451	-3.95683	8.7036e-05	0.000281335	0.714305
GSE339_CD4POS_VS_CD4CD8DN_DC_IN_CULTURE_DN	-0.0482133	-0.0238308	-3.95926	8.6181e-05	0.000278745	0.723571
GSE7548_DAY7_VS_DAY28_PCC_IMMUNIZATION_CD4_TCELL_DN	-0.0653311	-0.0393095	-3.96072	8.56704e-05	0.000277267	0.729148
GSE9988_ANTI_TREM1_VS_ANTI_TREM1_AND_LPS_MONOCYTE_UP	-0.0779626	-0.0409061	-3.96577	8.39325e-05	0.000271811	0.748389
GSE19401_UNSTIM_VS_RETINOIC_ACID_STIM_FOLLICULAR_DC_UP	-0.0801666	-0.0354513	-3.96787	8.32176e-05	0.000269675	0.75642
GSE28737_BCL6_HET_VS_BCL6_KO_MARGINAL_ZONE_BCELL_DN	-0.0587394	-0.0502994	-3.9691	8.28034e-05	0.000268658	0.761104
GSE14308_TH1_VS_NAIVE_CD4_TCELL_UP	-0.0591596	-0.0536395	-3.96946	8.26826e-05	0.000268434	0.762475
GSE17721_LPS_VS_GARDIQUIMOD_12H_BMDC_DN	-0.0592272	-0.0464622	-3.97023	8.24238e-05	0.000267761	0.765418
GSE1460_INTRATHYMIC_T_PROGENITOR_VS_THYMIC_STROMAL_CELL_DN	-0.084921	-0.0350858	-3.97065	8.2285e-05	0.000267478	0.767
GSE17721_PAM3CSK4_VS_GADIQUIMOD_0.5H_BMDC_UP	-0.0457414	-0.0236641	-3.9711	8.21339e-05	0.000267154	0.768726
GSE7831_UNSTIM_VS_INFLUENZA_STIM_PDC_1H_UP	-0.0544347	-0.0416594	-3.97319	8.14392e-05	0.000265061	0.776702
GSE17721_CTRL_VS_GARDIQUIMOD_8H_BMDC_DN	-0.0527835	-0.0367691	-3.97399	8.11716e-05	0.000264521	0.779793
GSE6269_E_COLI_VS_STAPH_AUREUS_INF_PBMC_DN	-0.0802212	-0.0324443	-3.97912	7.94948e-05	0.00025922	0.799395
GSE26488_WT_VS_HDAC7_DELTAP_TG_OT2_THYMOCYTE_WITH_PEPTIDE_INJECTION_DN	-0.0639256	-0.0396836	-3.98002	7.92042e-05	0.000258435	0.802834
GSE31622_WT_VS_KLF3_KO_BCELL_DN	-0.0620734	-0.0308075	-3.98141	7.87557e-05	0.000257133	0.808168
GSE29618_PRE_VS_DAY7_POST_LAIV_FLU_VACCINE_MONOCYTE_UP	-0.0498685	-0.0291398	-3.9853	7.75171e-05	0.000253408	0.823057
GSE34156_TLR1_TLR2_LIGAND_VS_NOD2_AND_TLR1_TLR2_LIGAND_24H_TREATED_MONOCYTE_UP	-0.116217	-0.0206249	-3.98865	7.64647e-05	0.000250283	0.835896
HOWARD_PBMC_INACT_MONOV_INFLUENZA_A_INDONESIA_05_2005_H5N1_AGE_19_39YO_AS03_ADJUVANT_VS_BUFFER_1DY_UP	-0.118867	-0.018787	-3.99048	7.58931e-05	0.000248569	0.842944
GSE31082_DN_VS_DP_THYMOCYTE_UP	-0.0987395	-0.0556142	-3.99059	7.58609e-05	0.000248569	0.843343
GSE29618_PRE_VS_DAY7_POST_TIV_FLU_VACCINE_BCELL_DN	-0.0534024	-0.0522726	-3.99063	7.58468e-05	0.000248569	0.843518
GSE9988_ANTI_TREM1_AND_LPS_VS_CTRL_TREATED_MONOCYTES_UP	-0.0796919	-0.0423392	-3.9924	7.53005e-05	0.000247096	0.850309
GSE41176_UNSTIM_VS_ANTI_IGM_STIM_TAK1_KO_BCELL_24H_DN	-0.0789218	-0.0309188	-3.99347	7.49737e-05	0.00024618	0.854394
GSE17721_LPS_VS_POLYIC_16H_BMDC_DN	-0.0542679	-0.0417504	-3.99611	7.41668e-05	0.000243684	0.864561
GSE1460_INTRATHYMIC_T_PROGENITOR_VS_CD4_THYMOCYTE_UP	-0.0645431	-0.0495747	-3.99667	7.39979e-05	0.000243283	0.866703
GSE17721_0.5H_VS_12H_CPG_BMDC_DN	-0.0610671	-0.0396134	-3.99923	7.32261e-05	0.000240899	0.876553
GSE17721_LPS_VS_PAM3CSK4_24H_BMDC_UP	-0.0548061	-0.0458994	-3.99941	7.31726e-05	0.000240875	0.877241
GSE17721_LPS_VS_CPG_4H_BMDC_DN	-0.0662838	-0.0514483	-4.00351	7.19557e-05	0.00023702	0.892999
GSE41978_WT_VS_ID2_KO_AND_BIM_KO_KLRG1_LOW_EFFECTOR_CD8_TCELL_DN	-0.0450191	-0.0330849	-4.00406	7.17947e-05	0.00023679	0.895104
GSE17721_LPS_VS_CPG_1H_BMDC_UP	-0.0697616	-0.0535084	-4.00532	7.1425e-05	0.000235871	0.899955
GSE32164_RESTING_DIFFERENTIATED_VS_CMYC_INHIBITED_MACROPHAGE_DN	-0.0747607	-0.0421054	-4.00812	7.06092e-05	0.000233623	0.910751
GSE23695_CD57_POS_VS_NEG_NK_CELL_UP	-0.0585063	-0.049991	-4.00831	7.05551e-05	0.000233593	0.911471
GSE43863_NAIVE_VS_TH1_EFF_CD4_TCELL_D6_LCMV_DN	-0.0455352	-0.00843807	-4.01123	6.97146e-05	0.000230957	0.922734
GSE37416_CTRL_VS_48H_F_TULARENSIS_LVS_NEUTROPHIL_UP	-0.0616051	-0.0280858	-4.01256	6.93355e-05	0.000229848	0.927859
GSE10239_KLRG1INT_VS_KLRG1HIGH_EFF_CD8_TCELL_UP	-0.0789955	-0.0395704	-4.01617	6.83152e-05	0.000226611	0.941793
GSE37532_TREG_VS_TCONV_CD4_TCELL_FROM_LN_UP	-0.101989	-0.0508755	-4.01679	6.81398e-05	0.000226174	0.94421
GSE17721_LPS_VS_POLYIC_24H_BMDC_UP	-0.0802455	-0.0536867	-4.01797	6.78122e-05	0.000225479	0.94874
GSE40274_EOS_VS_FOXP3_AND_EOS_TRANSDUCED_ACTIVATED_CD4_TCELL_UP	-0.0552496	-0.0460177	-4.02098	6.69765e-05	0.000222883	0.960397
GSE20715_0H_VS_6H_OZONE_TLR4_KO_LUNG_UP	-0.0488743	-0.0245875	-4.02264	6.65215e-05	0.000221511	0.966805
GSE17721_0.5H_VS_24H_LPS_BMDC_UP	-0.051803	-0.0458465	-4.02364	6.62486e-05	0.000220744	0.970669
GSE15930_STIM_VS_STIM_AND_IFNAB_72H_CD8_T_CELL_DN	-0.0674579	-0.0498694	-4.0258	6.56633e-05	0.000219075	0.979013
GSE3720_VD1_VS_VD2_GAMMADELTA_TCELL_WITH_LPS_STIM_DN	-0.0543414	-0.0440808	-4.02763	6.51704e-05	0.00021757	0.986097
GSE360_DC_VS_MAC_B_MALAYI_LOW_DOSE_DN	-0.0483646	-0.0363819	-4.02876	6.48677e-05	0.000216699	0.990474
KENNEDY_PBMC_DRYVAX_AGE_18_40YO_STIMULATED_VS_UNSTIMULATED_1_TO_48MO_TOP_DEG_DN	-0.11806	-0.0226212	-4.02891	6.48284e-05	0.000216699	0.991045
GSE40274_CTRL_VS_GATA1_TRANSDUCED_ACTIVATED_CD4_TCELL_DN	-0.0553483	-0.040975	-4.03804	6.24347e-05	0.00020911	1.02642
GSE43955_TH0_VS_TGFB_IL6_TH17_ACT_CD4_TCELL_60H_UP	-0.0483721	-0.03622	-4.03895	6.22e-05	0.000208459	1.02996
THAKAR_PBMC_INACTIVATED_INFLUENZA_AGE_70PLS_VS_21_30YO_0DY_UP	-0.147153	-0.0388362	-4.03903	6.21799e-05	0.000208459	1.03027
GSE17721_CTRL_VS_LPS_0.5H_BMDC_UP	-0.0572122	-0.0310501	-4.04031	6.18519e-05	0.00020756	1.03524
GSE19923_WT_VS_E2A_KO_DP_THYMOCYTE_DN	-0.0563562	-0.0340464	-4.04031	6.18506e-05	0.00020756	1.03526
GSE37532_VISCERAL_ADIPOSE_TISSUE_VS_LN_DERIVED_TCONV_CD4_TCELL_UP	-0.0530216	-0.0146429	-4.04253	6.12875e-05	0.000205932	1.04386
GSE17721_LPS_VS_GARDIQUIMOD_0.5H_BMDC_DN	-0.0478072	-0.0380879	-4.04493	6.06831e-05	0.000204033	1.05319
GSE26023_PHD3_KO_VS_WT_NEUTROPHIL_HYPOXIA_DN	-0.0431843	-0.0352819	-4.04588	6.0446e-05	0.0002035	1.05687
GSE14026_TH1_VS_TH17_UP	-0.0456261	-0.0140768	-4.04695	6.01787e-05	0.000202732	1.06104
GSE360_T_GONDII_VS_M_TUBERCULOSIS_DC_DN	-0.0740909	-0.0195586	-4.04746	6.00514e-05	0.000202435	1.06303
GSE19888_NO_PRETREAT_VS_ADENOSINE_A3R_INHIBITOR_PRETREATED_MAST_CELL_TCELL_MEMBRANES_ACT_UP	-0.0524053	-0.0485741	-4.05144	5.90724e-05	0.000199393	1.07849
GSE11973_MIR223_KOVS_WT_BONE_MARROW_NEUTROPHIL_DN	-0.0729733	-0.0500222	-4.0537	5.8522e-05	0.000197664	1.0873
GSE9988_ANTI_TREM1_VS_VEHICLE_TREATED_MONOCYTES_UP	-0.0814943	-0.043767	-4.05395	5.84607e-05	0.000197586	1.08829
KAZMIN_PBMC_P_FALCIPARUM_RTSS_AS01_UNKN_AGE_IMM_WITH_ARR_VS_IMM_BY_RRR_PRIMARY_IMMUNIZ_WITH_RECOMB_ADENOVIRUS_35_1DY_UP	-0.159907	-0.0222416	-4.0543	5.83763e-05	0.000197429	1.08964
GSE40274_CTRL_VS_FOXP3_AND_SATB1_TRANSDUCED_ACTIVATED_CD4_TCELL_UP	-0.0816935	-0.0454063	-4.05845	5.73822e-05	0.000194193	1.10581
GSE1925_CTRL_VS_24H_IFNG_STIM_MACROPHAGE_UP	-0.0582295	-0.0391064	-4.06805	5.51418e-05	0.000186733	1.14328
GSE2585_CD80_HIGH_VS_LOW_MTEC_DN	-0.0460932	-0.0230105	-4.07013	5.46682e-05	0.000185372	1.1514
GSE27786_NKCELL_VS_NKTCELL_UP	-0.0684808	-0.0443399	-4.07222	5.41945e-05	0.000183886	1.15959
GSE17721_LPS_VS_PAM3CSK4_4H_BMDC_UP	-0.0594121	-0.0309747	-4.07413	5.37663e-05	0.000182672	1.16706
GSE24574_BCL6_LOW_TFH_VS_NAIVE_CD4_TCELL_UP	-0.0499004	-0.0383933	-4.07446	5.36926e-05	0.000182541	1.16835
GSE41867_NAIVE_VS_DAY30_LCMV_ARMSTRONG_MEMORY_CD8_TCELL_DN	-0.0839604	-0.0571198	-4.07486	5.36034e-05	0.000182357	1.16991
GSE13762_CTRL_VS_125_VITAMIND_DAY12_DC_DN	-0.0510489	-0.0235519	-4.07763	5.29888e-05	0.000180503	1.18077
GSE9006_TYPE_1_VS_TYPE_2_DIABETES_PBMC_AT_DX_UP	-0.109674	-0.0335754	-4.07862	5.27726e-05	0.000179885	1.18462
GSE37301_HEMATOPOIETIC_STEM_CELL_VS_COMMON_LYMPHOID_PROGENITOR_UP	-0.0530864	-0.0254254	-4.08169	5.21022e-05	0.00017795	1.19665
GSE4590_SMALL_VS_VPREB_POS_LARGE_PRE_BCELL_DN	-0.0593036	-0.0176027	-4.08317	5.17828e-05	0.000176976	1.20244
COLE_BLOOD_FLUMIST_QUADRIVALENT_AGE_03_17YO_7DY_UP	-0.200025	-0.016212	-4.08335	5.17431e-05	0.000176957	1.20316
GSE40655_FOXO1_KO_VS_WT_NTREG_DN	-0.0716652	-0.0497186	-4.08356	5.16985e-05	0.000176921	1.20398
GSE6269_HEALTHY_VS_STAPH_AUREUS_INF_PBMC_UP	-0.0902457	-0.0419913	-4.08365	5.1678e-05	0.000176921	1.20435
GSE2585_AIRE_KO_VS_WT_CD80_HIGH_MTEC_DN	-0.0595507	-0.0337686	-4.08396	5.16126e-05	0.00017686	1.20554
GSE10240_IL22_VS_IL17_STIM_PRIMARY_BRONCHIAL_EPITHELIAL_CELLS_DN	-0.0612454	-0.0527437	-4.08684	5.0997e-05	0.000174866	1.21684
GSE36888_UNTREATED_VS_IL2_TREATED_STAT5_AB_KNOCKIN_TCELL_2H_DN	-0.0548734	-0.0481185	-4.09038	5.02491e-05	0.000172416	1.23075
PATEL_SKIN_OF_BODY_ZOSTAVAX_AGE_70_93YO_VZV_CHALLENGE_6HR_TOP_30_DEG_UP	-0.150727	-0.0185624	-4.09112	5.00942e-05	0.000171998	1.23366
GSE17721_LPS_VS_PAM3CSK4_12H_BMDC_UP	-0.0658158	-0.0333924	-4.09151	5.00136e-05	0.000171835	1.23517
GSE21546_UNSTIM_VS_ANTI_CD3_STIM_ELK1_KO_DP_THYMOCYTES_UP	-0.0924306	-0.00792002	-4.09179	4.99549e-05	0.000171747	1.23628
GSE17974_IL4_AND_ANTI_IL12_VS_UNTREATED_24H_ACT_CD4_TCELL_DN	-0.0766334	-0.017032	-4.09304	4.96946e-05	0.000170965	1.2412
GSE40274_CTRL_VS_HELIOS_TRANSDUCED_ACTIVATED_CD4_TCELL_DN	-0.0610272	-0.0422567	-4.09383	4.95303e-05	0.000170513	1.24432
GSE2585_AIRE_KO_VS_WT_CD80_HIGH_MTEC_UP	-0.0637446	-0.0442963	-4.10475	4.73221e-05	0.000163345	1.28727
GSE37301_COMMON_LYMPHOID_PROGENITOR_VS_PRO_BCELL_DN	-0.0646059	-0.0507711	-4.11664	4.50233e-05	0.000155513	1.33418
GSE19888_ADENOSINE_A3R_INH_VS_INH_PRETREAT_AND_ACT_WITH_TCELL_MEMBRANES_MAST_CELL_UP	-0.0673363	-0.0392287	-4.11746	4.48694e-05	0.000155085	1.33741
GSE22935_WT_VS_MYD88_KO_MACROPHAGE_48H_MBOVIS_BCG_STIM_DN	-0.0959852	-0.0345629	-4.12052	4.42973e-05	0.000153312	1.3495
GSE6092_UNSTIM_VS_IFNG_STIM_ENDOTHELIAL_CELL_UP	-0.067928	-0.048858	-4.12298	4.38424e-05	0.000151839	1.35922
GSE37532_TREG_VS_TCONV_CD4_TCELL_FROM_VISCERAL_ADIPOSE_TISSUE_DN	-0.097038	-0.0434514	-4.12364	4.37201e-05	0.000151516	1.36186
GSE19923_E2A_KO_VS_E2A_AND_HEB_KO_DP_THYMOCYTE_UP	-0.056755	-0.0477644	-4.12382	4.36882e-05	0.000151507	1.36254
GSE11961_MARGINAL_ZONE_BCELL_VS_GERMINAL_CENTER_BCELL_DAY7_DN	-0.0673778	-0.0403617	-4.12445	4.35722e-05	0.000151206	1.36505
GSE17322_CD103_POS_VS_CD11B_HIGH_LUNG_DC_DN	-0.071874	-0.0555496	-4.12446	4.35697e-05	0.000151206	1.3651
GSE9601_UNTREATED_VS_NFKB_INHIBITOR_TREATED_HCMV_INF_MONOCYTE_UP	-0.0682405	-0.0190094	-4.12476	4.35149e-05	0.000151206	1.36629
GSE24634_IL4_VS_CTRL_TREATED_NAIVE_CD4_TCELL_DAY7_DN	-0.069565	-0.0381288	-4.12646	4.32054e-05	0.000150234	1.37301
GSE45365_WT_VS_IFNAR_KO_CD8A_DC_MCMV_INFECTION_UP	-0.0639708	-0.0416866	-4.12923	4.27054e-05	0.000148695	1.38399
GSE37533_PPARG2_FOXP3_VS_FOXP3_TRANSDUCED_CD4_TCELL_DN	-0.116099	-0.0265642	-4.13258	4.21086e-05	0.000146716	1.39725
GSE22886_NAIVE_BCELL_VS_BM_PLASMA_CELL_DN	-0.0785169	-0.0409622	-4.13506	4.16709e-05	0.000145288	1.4071
GSE3982_EOSINOPHIL_VS_DC_DN	-0.0700794	-0.0457625	-4.13852	4.10682e-05	0.000143283	1.42083
GSE27786_LSK_VS_BCELL_UP	-0.0525474	-0.050384	-4.13896	4.09922e-05	0.000143114	1.42258
GSE37416_0H_VS_12H_F_TULARENSIS_LVS_NEUTROPHIL_DN	-0.0615559	-0.0462569	-4.14326	4.02559e-05	0.000140638	1.43966
GSE43863_NAIVE_VS_MEMORY_LY6C_INT_CXCR5POS_CD4_TCELL_D150_LCMV_DN	-0.0820612	-0.0551811	-4.14383	4.01593e-05	0.000140395	1.44193
GSE5589_LPS_VS_LPS_AND_IL6_STIM_MACROPHAGE_45MIN_DN	-0.0790144	-0.0505647	-4.14824	3.94198e-05	0.000137903	1.45945
GSE46606_DAY1_VS_DAY3_CD40L_IL2_IL5_STIMULATED_BCELL_DN	-0.064683	-0.0432347	-4.14869	3.93445e-05	0.000137732	1.46125
GSE39110_UNTREATED_VS_IL2_TREATED_CD8_TCELL_DAY6_POST_IMMUNIZATION_UP	-0.0907803	-0.0299565	-4.1514	3.88974e-05	0.000136259	1.47203
GSE5589_LPS_VS_LPS_AND_IL10_STIM_IL10_KO_MACROPHAGE_180MIN_DN	-0.0560037	-0.0359551	-4.15506	3.83002e-05	0.000134258	1.48662
GSE27786_LSK_VS_CD4_TCELL_UP	-0.0644004	-0.0538464	-4.15746	3.79146e-05	0.000133086	1.49616
GSE12392_CD8A_POS_VS_NEG_SPLEEN_IFNB_KO_DC_UP	-0.0670342	-0.0495673	-4.1579	3.78431e-05	0.000132925	1.49794
GSE14308_INDUCED_VS_NATURAL_TREG_UP	-0.0588277	-0.0454069	-4.1584	3.77628e-05	0.000132733	1.49994
GSE13485_CTRL_VS_DAY3_YF17D_VACCINE_PBMC_DN	-0.105319	-0.0310078	-4.15921	3.76351e-05	0.000132373	1.50314
GSE360_HIGH_VS_LOW_DOSE_B_MALAYI_DC_UP	-0.0492138	-0.039147	-4.15922	3.7632e-05	0.000132373	1.50322
GSE17721_POLYIC_VS_GARDIQUIMOD_6H_BMDC_DN	-0.0767369	-0.0504209	-4.15941	3.76025e-05	0.000132373	1.50395
GSE360_L_DONOVANI_VS_B_MALAYI_HIGH_DOSE_DC_UP	-0.0750012	-0.0279137	-4.1604	3.7445e-05	0.000131973	1.50791
GSE38681_WT_VS_LYL1_KO_LYMPHOID_PRIMED_MULTIPOTENT_PROGENITOR_DN	-0.095469	-0.0325433	-4.16598	3.65711e-05	0.000128981	1.53019
BUCASAS_PBMC_FLUARIX_FLUVIRIN_CAUCASIAN_MALE_AGE_18_40YO_HIGH_RESPONDERS_1DY_TOP_FUNCTIONAL_NETWORK_POSITIVE	-0.14049	-0.0263255	-4.16679	3.64467e-05	0.000128629	1.5334
GSE42021_CD24HI_VS_CD24LOW_TREG_THYMUS_DN	-0.0965878	-0.0216406	-4.17301	3.54984e-05	0.000125453	1.55827
GSE37534_UNTREATED_VS_ROSIGLITAZONE_TREATED_CD4_TCELL_PPARG1_AND_FOXP3_TRASDUCED_DN	-0.0949545	-0.0321863	-4.17331	3.54521e-05	0.000125375	1.5595
GSE16522_ANTI_CD3CD28_STIM_VS_UNSTIM_MEMORY_CD8_TCELL_UP	-0.0598866	-0.039477	-4.18016	3.44367e-05	0.000122034	1.58691
GSE2706_UNSTIM_VS_2H_LPS_AND_R848_DC_DN	-0.0990262	-0.0246421	-4.18087	3.43336e-05	0.000121752	1.58974
GSE21546_WT_VS_SAP1A_KO_ANTI_CD3_STIM_DP_THYMOCYTES_DN	-0.0598845	-0.0398617	-4.18851	3.32363e-05	0.000118022	1.62039
GSE24026_PD1_LIGATION_VS_CTRL_IN_ACT_TCELL_LINE_UP	-0.0941828	-0.044395	-4.19368	3.25121e-05	0.000115608	1.64118
GSE32034_UNTREATED_VS_ROSIGLIZATONE_TREATED_LY6C_HIGH_MONOCYTE_UP	-0.0578164	-0.0350313	-4.19604	3.21878e-05	0.000114612	1.65064
GSE17721_POLYIC_VS_PAM3CSK4_6H_BMDC_DN	-0.0688994	-0.0501962	-4.19818	3.1895e-05	0.000113648	1.65927
GSE43955_1H_VS_10H_ACT_CD4_TCELL_DN	-0.0560201	-0.0294006	-4.19843	3.18606e-05	0.000113648	1.66029
GSE17721_CTRL_VS_LPS_1H_BMDC_DN	-0.0620545	-0.030235	-4.19861	3.18368e-05	0.000113648	1.66099
GSE25123_IL4_VS_IL4_AND_ROSIGLITAZONE_STIM_PPARG_KO_MACROPHAGE_DAY10_UP	-0.0477575	-0.0334885	-4.20006	3.16408e-05	0.000113131	1.66682
GSE18791_CTRL_VS_NEWCASTLE_VIRUS_DC_12H_DN	-0.092807	-0.0258988	-4.20035	3.16009e-05	0.000113066	1.66801
GSE22611_NOD2_VS_MUTANT_NOD2_TRANSDUCED_HEK293T_CELL_UP	-0.042145	-0.0402189	-4.20508	3.09704e-05	0.000110963	1.68703
GSE39820_CTRL_VS_TGFBETA1_IL6_CD4_TCELL_UP	-0.0780386	-0.0424785	-4.20525	3.09478e-05	0.000110959	1.68772
GSE21360_NAIVE_VS_TERTIARY_MEMORY_CD8_TCELL_UP	-0.0591759	-0.0284403	-4.20554	3.09096e-05	0.000110898	1.68889
GSE36009_UNSTIM_VS_LPS_STIM_DC_UP	-0.0659807	-0.0372849	-4.20781	3.06113e-05	0.000109904	1.69804
GSE22443_NAIVE_VS_ACT_AND_IL12_TREATED_CD8_TCELL_UP	-0.0643252	-0.0416358	-4.21155	3.01255e-05	0.000108235	1.71315
GSE22025_UNTREATED_VS_TGFB1_TREATED_CD4_TCELL_UP	-0.0615522	-0.0298405	-4.21178	3.00961e-05	0.000108204	1.71407
GSE10147_IL3_AND_HIVP17_VS_IL3_AND_CPG_STIM_PDC_UP	-0.0467164	-0.0221812	-4.21345	2.98826e-05	0.000107586	1.72079
GSE5542_UNTREATED_VS_IFNA_AND_IFNG_TREATED_EPITHELIAL_CELLS_24H_UP	-0.056316	-0.0559447	-4.21445	2.9754e-05	0.000107197	1.72486
GSE15139_GMCSF_TREATED_VS_UNTREATED_NEUTROPHILS_DN	-0.074944	-0.0474397	-4.2226	2.87342e-05	0.000103811	1.75779
GSE26351_UNSTIM_VS_BMP_PATHWAY_STIM_HEMATOPOIETIC_PROGENITORS_DN	-0.0474764	-0.0356654	-4.22262	2.87322e-05	0.000103811	1.75786
GSE18791_CTRL_VS_NEWCASTLE_VIRUS_DC_18H_DN	-0.08344	-0.0302829	-4.23028	2.78038e-05	0.00010066	1.78888
GSE17721_0.5H_VS_8H_CPG_BMDC_UP	-0.0637983	-0.0524681	-4.23091	2.77283e-05	0.000100457	1.79145
GSE19888_ADENOSINE_A3R_INH_PRETREAT_AND_ACT_BY_A3R_VS_TCELL_MEMBRANES_ACT_MAST_CELL_UP	-0.132211	-0.0184516	-4.23174	2.76307e-05	0.000100173	1.79478
GSE10240_CTRL_VS_IL22_STIM_PRIMARY_BRONCHIAL_EPITHELIAL_CELLS_DN	-0.0528984	-0.0506698	-4.23243	2.75489e-05	9.99467e-05	1.79758
GSE24726_WT_VS_E2_2_KO_PDC_UP	-0.0680936	-0.0484332	-4.23619	2.7107e-05	9.8481e-05	1.81285
GSE21033_3H_VS_12H_POLYIC_STIM_DC_UP	-0.0608201	-0.0354186	-4.24046	2.66145e-05	9.68277e-05	1.83017
GSE4142_PLASMA_CELL_VS_GC_BCELL_DN	-0.0609831	-0.0436442	-4.24265	2.63654e-05	9.59885e-05	1.83906
GSE17721_0.5H_VS_24H_GARDIQUIMOD_BMDC_UP	-0.06095	-0.0474103	-4.24288	2.63389e-05	9.59594e-05	1.84001
GSE43863_TFH_VS_LY6C_INT_CXCR5POS_MEMORY_CD4_TCELL_DN	-0.0406397	-0.0225135	-4.24305	2.63193e-05	9.59555e-05	1.84071
GSE37533_PPARG1_FOXP3_VS_PPARG2_FOXP3_TRANSDUCED_CD4_TCELL_PIOGLITAZONE_TREATED_DN	-0.116105	-0.0276475	-4.24666	2.59137e-05	9.45431e-05	1.85538
GSE18281_PERIMEDULLARY_CORTICAL_REGION_VS_WHOLE_CORTEX_THYMUS_UP	-0.0707672	-0.0339383	-4.25287	2.52305e-05	9.21153e-05	1.88063
GSE17186_BLOOD_VS_CORD_BLOOD_NAIVE_BCELL_DN	-0.0522798	-0.04484	-4.25463	2.50394e-05	9.1482e-05	1.88781
GSE18804_SPLEEN_MACROPHAGE_VS_COLON_TUMORAL_MACROPHAGE_UP	-0.0815893	-0.0296719	-4.25846	2.46297e-05	9.00486e-05	1.9034
GSE17721_CPG_VS_GARDIQUIMOD_12H_BMDC_UP	-0.0549219	-0.0209404	-4.26288	2.41645e-05	8.84723e-05	1.92142
GSE46606_DAY1_VS_DAY3_CD40L_IL2_IL5_STIMULATED_IRF4MID_BCELL_UP	-0.0556244	-0.0242045	-4.26892	2.35412e-05	8.63124e-05	1.94612
GSE37301_GRANULOCYTE_MONOCYTE_PROGENITOR_VS_RAG2_KO_NK_CELL_DN	-0.0645663	-0.0459013	-4.27057	2.33742e-05	8.58035e-05	1.95285
GSE36476_YOUNG_VS_OLD_DONOR_MEMORY_CD4_TCELL_UP	-0.0623185	-0.0416245	-4.27596	2.28354e-05	8.39617e-05	1.9749
GSE14386_UNTREATED_VS_IFNA_TREATED_ACT_PBMC_MS_PATIENT_DN	-0.0868875	-0.0361199	-4.2786	2.25759e-05	8.31256e-05	1.9857
GSE3920_IFNA_VS_IFNG_TREATED_ENDOTHELIAL_CELL_DN	-0.065941	-0.0339747	-4.28124	2.23189e-05	8.22376e-05	1.99653
GSE2770_TGFB_AND_IL4_VS_IL12_TREATED_ACT_CD4_TCELL_48H_DN	-0.0704057	-0.0474388	-4.28365	2.20868e-05	8.1498e-05	2.00641
GSE22935_WT_VS_MYD88_KO_MACROPHAGE_UP	-0.105909	-0.0249432	-4.28395	2.20581e-05	8.14501e-05	2.00764
GSE37532_TREG_VS_TCONV_PPARG_KO_CD4_TCELL_FROM_VISCERAL_ADIPOSE_TISSUE_UP	-0.0735917	-0.0499663	-4.28509	2.19493e-05	8.11248e-05	2.01232
GSE46606_IRF4HIGH_VS_WT_CD40L_IL2_IL5_DAY3_STIMULATED_BCELL_DN	-0.072668	-0.0243659	-4.28574	2.18882e-05	8.10534e-05	2.01495
GSE22935_UNSTIM_VS_12H_MBOVIS_BCG_STIM_MYD88_KO_MACROPHAGE_UP	-0.0559907	-0.0213081	-4.28833	2.16435e-05	8.02045e-05	2.02558
GSE8685_IL2_ACT_IL2_STARVED_VS_IL21_ACT_IL2_STARVED_CD4_TCELL_UP	-0.0723877	-0.042401	-4.29482	2.10415e-05	7.81414e-05	2.05226
GSE34156_NOD2_LIGAND_VS_TLR1_TLR2_LIGAND_6H_TREATED_MONOCYTE_UP	-0.083429	-0.0278022	-4.29623	2.09134e-05	7.7721e-05	2.05804
GSE339_CD4POS_VS_CD8POS_DC_IN_CULTURE_DN	-0.072667	-0.0383023	-4.29721	2.08246e-05	7.74464e-05	2.06206
GSE2706_2H_VS_8H_R848_STIM_DC_DN	-0.090983	-0.0245305	-4.29736	2.08113e-05	7.74464e-05	2.06266
GSE6674_PL2_3_VS_ANTI_IGM_AND_CPG_STIM_BCELL_UP	-0.0593598	-0.042452	-4.29796	2.0757e-05	7.73616e-05	2.06513
GSE7219_WT_VS_NIK_NFKB2_KO_LPS_AND_ANTI_CD40_STIM_DC_UP	-0.059596	-0.0416876	-4.29824	2.07312e-05	7.73211e-05	2.06631
GSE43955_TH0_VS_TGFB_IL6_TH17_ACT_CD4_TCELL_1H_UP	-0.0710374	-0.0354916	-4.29825	2.07301e-05	7.73211e-05	2.06636
GSE46606_IRF4HIGH_VS_WT_CD40L_IL2_IL5_DAY1_STIMULATED_BCELL_DN	-0.064791	-0.0292879	-4.30004	2.05698e-05	7.68295e-05	2.0737
GSE34156_NOD2_LIGAND_VS_TLR1_TLR2_LIGAND_6H_TREATED_MONOCYTE_DN	-0.118512	-0.0172032	-4.30351	2.02619e-05	7.57884e-05	2.08797
GSE17721_POLYIC_VS_GARDIQUIMOD_12H_BMDC_DN	-0.0791143	-0.051464	-4.30537	2.00982e-05	7.52305e-05	2.09564
GSE42021_CD24LO_TREG_VS_CD24LO_TCONV_THYMUS_UP	-0.0532641	-0.0356331	-4.30959	1.97322e-05	7.39674e-05	2.11302
GSE5589_LPS_VS_LPS_AND_IL10_STIM_IL10_KO_MACROPHAGE_45MIN_DN	-0.0910546	-0.0332257	-4.31183	1.95407e-05	7.33023e-05	2.12225
GSE18893_TCONV_VS_TREG_24H_CULTURE_DN	-0.0835947	-0.0345652	-4.31222	1.95073e-05	7.32299e-05	2.12387
GSE27859_MACROPHAGE_VS_CD11C_INT_F480_INT_DC_DN	-0.0690688	-0.0431227	-4.31285	1.94538e-05	7.30821e-05	2.12647
GSE14908_ATOPIC_VS_NONATOPIC_PATIENT_RESTING_CD4_TCELL_DN	-0.0819203	-0.0560464	-4.31543	1.9236e-05	7.23162e-05	2.13712
GSE17721_PAM3CSK4_VS_GADIQUIMOD_6H_BMDC_UP	-0.0596328	-0.0507555	-4.31627	1.91658e-05	7.21047e-05	2.14058
GSE11864_UNTREATED_VS_CSF1_IFNG_PAM3CYS_IN_MAC_DN	-0.0663538	-0.0364415	-4.31727	1.90818e-05	7.18406e-05	2.14474
GSE44649_NAIVE_VS_ACTIVATED_CD8_TCELL_MIR155_KO_UP	-0.0811552	-0.0487932	-4.32329	1.85873e-05	7.00804e-05	2.16958
GSE19888_ADENOSINE_A3R_INH_VS_ACT_WITH_INHIBITOR_PRETREATMENT_IN_MAST_CELL_UP	-0.111178	-0.00472936	-4.32359	1.85628e-05	7.00392e-05	2.17083
GSE43957_UNTREATED_VS_NACL_TREATED_ANTI_CD3_CD28_STIM_CD4_TCELL_DN	-0.0738204	-0.043573	-4.32391	1.85366e-05	6.99955e-05	2.17217
GSE17721_LPS_VS_CPG_8H_BMDC_UP	-0.0606339	-0.0338147	-4.32681	1.83036e-05	6.92121e-05	2.18414
GSE17721_POLYIC_VS_GARDIQUIMOD_4H_BMDC_UP	-0.0511138	-0.047767	-4.32855	1.81644e-05	6.87359e-05	2.19136
GSE7548_NAIVE_VS_DAY28_PCC_IMMUNIZATION_CD4_TCELL_DN	-0.0433688	-0.0233402	-4.32885	1.81405e-05	6.86957e-05	2.1926
GSE360_DC_VS_MAC_B_MALAYI_LOW_DOSE_UP	-0.0629306	-0.0393794	-4.32967	1.80756e-05	6.84996e-05	2.196
GSE21670_UNTREATED_VS_IL6_TREATED_STAT3_KO_CD4_TCELL_DN	-0.104039	-0.0461302	-4.33148	1.79332e-05	6.80097e-05	2.20348
GSE4748_CTRL_VS_LPS_STIM_DC_3H_UP	-0.0976033	-0.0331375	-4.33526	1.76386e-05	6.69906e-05	2.21916
GSE25890_CTRL_VS_IL33_IL7_TREATED_NUOCYTES_UP	-0.0418947	-0.0357277	-4.33663	1.75331e-05	6.66388e-05	2.22484
GSE40274_CTRL_VS_FOXP3_AND_LEF1_TRANSDUCED_ACTIVATED_CD4_TCELL_DN	-0.0577232	-0.0428277	-4.33778	1.74449e-05	6.6352e-05	2.22961
GSE26030_TH1_VS_TH17_DAY5_POST_POLARIZATION_DN	-0.0660855	-0.0452342	-4.34024	1.72585e-05	6.57876e-05	2.23978
GSE5589_UNSTIM_VS_45MIN_LPS_AND_IL10_STIM_MACROPHAGE_DN	-0.0642317	-0.0420004	-4.34716	1.67422e-05	6.39136e-05	2.26853
GSE18893_TCONV_VS_TREG_2H_TNF_STIM_UP	-0.046286	-0.0327972	-4.35148	1.64274e-05	6.27581e-05	2.2865
GSE2706_R848_VS_R848_AND_LPS_2H_STIM_DC_DN	-0.0864723	-0.0238582	-4.35542	1.61452e-05	6.17254e-05	2.30291
GSE29618_LAIV_VS_TIV_FLU_VACCINE_DAY7_MONOCYTE_DN	-0.0616965	-0.0307054	-4.35831	1.59418e-05	6.09925e-05	2.31492
GSE15930_STIM_VS_STIM_AND_IFNAB_24H_CD8_T_CELL_DN	-0.0550894	-0.0327353	-4.35894	1.58973e-05	6.08674e-05	2.31756
GSE9988_ANTI_TREM1_AND_LPS_VS_VEHICLE_TREATED_MONOCYTES_UP	-0.0848463	-0.0399865	-4.361	1.57539e-05	6.03628e-05	2.32614
GSE15330_GRANULOCYTE_MONOCYTE_PROGENITOR_VS_PRO_BCELL_UP	-0.0885059	-0.0596583	-4.3615	1.57193e-05	6.02746e-05	2.32823
GSE37534_GW1929_VS_PIOGLITAZONE_TREATED_CD4_TCELL_PPARG1_FOXP3_TRANSDUCED_UP	-0.0654717	-0.0230464	-4.36687	1.53517e-05	5.89088e-05	2.35063
GSE1432_6H_VS_24H_IFNG_MICROGLIA_UP	-0.0842252	-0.0434562	-4.36777	1.52909e-05	5.87188e-05	2.35439
GSE7568_IL4_TGFB_DEXAMETHASONE_VS_IL4_TGFB_TREATED_MACROPHAGE_UP	-0.0971515	-0.0528101	-4.37428	1.48582e-05	5.71417e-05	2.38158
GSE40274_XBP1_VS_FOXP3_AND_XBP1_TRANSDUCED_ACTIVATED_CD4_TCELL_DN	-0.0703314	-0.0503598	-4.37506	1.48076e-05	5.69895e-05	2.38481
GSE27786_LSK_VS_NKTCELL_UP	-0.0656255	-0.0480839	-4.3756	1.47723e-05	5.68959e-05	2.38707
GSE360_CTRL_VS_B_MALAYI_LOW_DOSE_MAC_DN	-0.0485961	-0.0379656	-4.37876	1.45676e-05	5.61908e-05	2.40029
GSE30971_WBP7_HET_VS_KO_MACROPHAGE_DN	-0.090245	-0.0353564	-4.38005	1.44848e-05	5.59132e-05	2.40569
GSE17721_LPS_VS_CPG_6H_BMDC_UP	-0.0706086	-0.0346667	-4.38165	1.43827e-05	5.55604e-05	2.41239
GSE26290_CTRL_VS_AKT_INHIBITOR_TREATED_ANTI_CD3_AND_IL2_STIM_CD8_TCELL_UP	-0.0704451	-0.0259656	-4.3828	1.43095e-05	5.53186e-05	2.41723
GSE21033_CTRL_VS_POLYIC_STIM_DC_24H_DN	-0.0731386	-0.0494436	-4.38567	1.41296e-05	5.47046e-05	2.42921
GSE12845_IGD_NEG_BLOOD_VS_NAIVE_TONSIL_BCELL_UP	-0.0939834	-0.0522729	-4.38965	1.38824e-05	5.38684e-05	2.44593
HOEK_PBMC_INACTIVATED_INFLUENZA_ADULT_1DY_DN	-0.120086	-0.0381874	-4.38984	1.3871e-05	5.38641e-05	2.44671
GSE2826_WT_VS_BTK_KO_BCELL_UP	-0.0525843	-0.0462562	-4.39104	1.37974e-05	5.36188e-05	2.45175
GSE16386_IL4_VS_IL4_AND_ROSIGLITAZONE_STIM_MACROPHAGE_6H_UP	-0.0756914	-0.0513658	-4.39392	1.3623e-05	5.29804e-05	2.46381
GSE37301_LYMPHOID_PRIMED_MPP_VS_COMMON_LYMPHOID_PROGENITOR_DN	-0.0687121	-0.0358191	-4.39419	1.36066e-05	5.29567e-05	2.46494
GSE27786_BCELL_VS_NKTCELL_UP	-0.0585504	-0.0470975	-4.39437	1.35957e-05	5.2954e-05	2.4657
GSE20500_CTRL_VS_RETINOIC_ACID_TREATED_CD4_TCELL_UP	-0.076064	-0.0566335	-4.39547	1.35297e-05	5.27365e-05	2.47031
GSE22935_WT_VS_MYD88_KO_MACROPHAGE_24H_MBOVIS_BCG_STIM_UP	-0.0666252	-0.0570138	-4.39597	1.34993e-05	5.26572e-05	2.47245
GSE22103_UNSTIM_VS_LPS_STIM_NEUTROPHIL_UP	-0.0687235	-0.0493144	-4.39652	1.34666e-05	5.25694e-05	2.47475
HOEK_MONOCYTE_2011_2012_TIV_ADULT_7DY_DN	-0.12253	-0.0223947	-4.39718	1.34275e-05	5.24561e-05	2.4775
GSE5589_UNSTIM_VS_180MIN_LPS_AND_IL10_STIM_MACROPHAGE_DN	-0.0582602	-0.0446	-4.3983	1.33608e-05	5.2235e-05	2.48222
GSE13484_12H_UNSTIM_VS_YF17D_VACCINE_STIM_PBMC_DN	-0.0777194	-0.0285013	-4.39853	1.33471e-05	5.22207e-05	2.48319
GSE26928_NAIVE_VS_EFF_MEMORY_CD4_TCELL_DN	-0.0692277	-0.0351078	-4.39887	1.33271e-05	5.21818e-05	2.48461
GSE17721_0.5H_VS_8H_POLYIC_BMDC_UP	-0.0707984	-0.0462927	-4.39969	1.32789e-05	5.20323e-05	2.48805
GSE18893_CTRL_VS_TNF_TREATED_TCONV_2H_UP	-0.0598386	-0.0436774	-4.40021	1.32481e-05	5.19509e-05	2.49025
GSE9509_LPS_VS_LPS_AND_IL10_STIM_IL10_KO_MACROPHAGE_30MIN_DN	-0.0751717	-0.0316456	-4.40404	1.30251e-05	5.11152e-05	2.50633
GSE27786_LSK_VS_NKCELL_UP	-0.063502	-0.0544137	-4.40456	1.29948e-05	5.10348e-05	2.50854
GSE7831_UNSTIM_VS_INFLUENZA_STIM_PDC_4H_UP	-0.0757793	-0.0291297	-4.41154	1.25986e-05	4.95161e-05	2.53789
GSE19888_CTRL_VS_A3R_ACT_TREATED_MAST_CELL_PRETREATED_WITH_A3R_INH_DN	-0.0436273	-0.037604	-4.41206	1.25692e-05	4.94383e-05	2.5401
GSE42021_TCONV_PLN_VS_CD24INT_TCONV_THYMUS_DN	-0.0558985	-0.034095	-4.417	1.2296e-05	4.84003e-05	2.56094
GSE6259_FLT3L_INDUCED_VS_WT_SPLENIC_DC_33D1_POS_DN	-0.0699229	-0.0196517	-4.41814	1.22339e-05	4.81924e-05	2.56574
GSE34006_WT_VS_A2AR_KO_TREG_DN	-0.09072	-0.0337145	-4.41869	1.22039e-05	4.81109e-05	2.56806
GSE41867_DAY8_EFFECTOR_VS_DAY30_MEMORY_CD8_TCELL_LCMV_ARMSTRONG_UP	-0.0992456	-0.0536175	-4.42047	1.21077e-05	4.77679e-05	2.57557
GSE339_EX_VIVO_VS_IN_CULTURE_CD4CD8DN_DC_DN	-0.068664	-0.0367024	-4.42239	1.20045e-05	4.73968e-05	2.58368
GSE360_HIGH_VS_LOW_DOSE_B_MALAYI_MAC_UP	-0.0609772	-0.0405658	-4.43153	1.15252e-05	4.56087e-05	2.62231
GSE37533_PPARG1_FOXP3_VS_FOXP3_TRANSDUCED_CD4_TCELL_DN	-0.13262	-0.0263207	-4.43154	1.15249e-05	4.56087e-05	2.62234
GSE7460_FOXP3_MUT_VS_WT_ACT_WITH_TGFB_TCONV_UP	-0.0701539	-0.0419039	-4.4339	1.14041e-05	4.52329e-05	2.63233
GSE360_L_DONOVANI_VS_B_MALAYI_LOW_DOSE_MAC_DN	-0.0623058	-0.0364611	-4.44111	1.10428e-05	4.38333e-05	2.66286
GSE360_L_MAJOR_VS_B_MALAYI_HIGH_DOSE_MAC_UP	-0.0715657	-0.0319684	-4.44416	1.08931e-05	4.3272e-05	2.67581
GSE1112_OT1_VS_HY_CD8AB_THYMOCYTE_RTOC_CULTURE_UP	-0.057417	-0.0335143	-4.44482	1.0861e-05	4.31779e-05	2.6786
GSE17186_NAIVE_VS_CD21HIGH_TRANSITIONAL_BCELL_DN	-0.0654308	-0.0503973	-4.44577	1.08151e-05	4.30281e-05	2.68262
GSE21927_SPLEEN_VS_C26GM_TUMOR_MONOCYTE_BALBC_UP	-0.0534781	-0.00850514	-4.44636	1.07867e-05	4.29481e-05	2.68512
GSE19401_RETINOIC_ACID_VS_RETINOIC_ACID_AND_PAM2CSK4_STIM_FOLLICULAR_DC_DN	-0.0562215	-0.0480002	-4.45031	1.05973e-05	4.22266e-05	2.70191
GSE9988_ANTI_TREM1_VS_LOW_LPS_MONOCYTE_UP	-0.0863789	-0.0399278	-4.4515	1.05414e-05	4.2036e-05	2.70693
GSE19888_CTRL_VS_TCELL_MEMBRANES_ACT_MAST_CELL_PRETREAT_A3R_INH_DN	-0.111114	-0.0256354	-4.45176	1.05291e-05	4.20191e-05	2.70805
GSE36476_YOUNG_VS_OLD_DONOR_MEMORY_CD4_TCELL_16H_TSST_ACT_UP	-0.0492863	-0.0196975	-4.45456	1.03978e-05	4.15273e-05	2.71994
GSE339_CD8POS_VS_CD4CD8DN_DC_IN_CULTURE_UP	-0.0703112	-0.0398396	-4.46091	1.01057e-05	4.03919e-05	2.74697
GSE2770_IL4_ACT_VS_ACT_CD4_TCELL_2H_UP	-0.0790218	-0.0582965	-4.46266	1.00268e-05	4.01073e-05	2.75441
GSE27241_CTRL_VS_DIGOXIN_TREATED_RORGT_KO_CD4_TCELL_IN_TH17_POLARIZING_CONDITIONS_UP	-0.0644222	-0.0465626	-4.4628	1.00207e-05	4.01073e-05	2.755
GSE36009_WT_VS_NLRP10_KO_DC_LPS_STIM_UP	-0.0582675	-0.0451672	-4.46329	9.99872e-06	4.00567e-05	2.75707
GSE10500_ARTHRITIC_SYNOVIAL_FLUID_VS_HEALTHY_MACROPHAGE_UP	-0.0877495	-0.0451946	-4.46407	9.96354e-06	3.99775e-05	2.76042
GSE43863_TFH_VS_LY6C_INT_CXCR5POS_EFFECTOR_CD4_TCELL_UP	-0.072856	-0.0460756	-4.46498	9.92281e-06	3.98448e-05	2.76431
GSE42021_TREG_PLN_VS_TREG_PRECURSORS_THYMUS_DN	-0.120345	-0.0251029	-4.46941	9.72755e-06	3.9091e-05	2.78316
GSE2770_IL12_ACT_VS_ACT_CD4_TCELL_2H_DN	-0.0807542	-0.0453093	-4.47355	9.54812e-06	3.84295e-05	2.80083
GSE18804_SPLEEN_MACROPHAGE_VS_BRAIN_TUMORAL_MACROPHAGE_UP	-0.0654324	-0.0359317	-4.47594	9.44605e-06	3.80482e-05	2.81103
GSE360_T_GONDII_VS_M_TUBERCULOSIS_MAC_UP	-0.0623129	-0.0361731	-4.47621	9.43465e-06	3.80318e-05	2.81217
GSE16385_MONOCYTE_VS_12H_IFNG_TNF_TREATED_MACROPHAGE_UP	-0.0632571	-0.045852	-4.48439	9.09351e-06	3.67137e-05	2.84713
GSE40441_NRP1_POS_INDUCED_TREG_VS_NRP1_NEG_NATURAL_TREG_DN	-0.0509378	-0.0369696	-4.49025	8.85636e-06	3.57841e-05	2.87221
GSE12507_PDC_CELL_LINE_VS_IMMATUE_T_CELL_LINE_UP	-0.0890067	-0.03614	-4.49314	8.74143e-06	3.53748e-05	2.88461
GSE17721_CTRL_VS_POLYIC_0.5H_BMDC_DN	-0.045125	-0.0321438	-4.50308	8.35766e-06	3.38482e-05	2.92723
GSE11961_FOLLICULAR_BCELL_VS_MEMORY_BCELL_DAY7_UP	-0.0649684	-0.0360812	-4.50713	8.20613e-06	3.32605e-05	2.9446
GSE24814_STAT5_KO_VS_WT_PRE_BCELL_DN	-0.0747593	-0.0465469	-4.50821	8.16587e-06	3.31491e-05	2.94927
GSE24142_EARLY_THYMIC_PROGENITOR_VS_DN2_THYMOCYTE_FETAL_DN	-0.0625542	-0.0165908	-4.51129	8.05288e-06	3.2716e-05	2.9625
GSE1432_1H_VS_24H_IFNG_MICROGLIA_DN	-0.111271	-0.036206	-4.51355	7.97077e-06	3.24078e-05	2.97223
GSE37301_COMMON_LYMPHOID_PROGENITOR_VS_CD4_TCELL_UP	-0.0746473	-0.0390802	-4.51532	7.90737e-06	3.21752e-05	2.97982
GSE27786_BCELL_VS_MONO_MAC_DN	-0.0535801	-0.0252371	-4.51533	7.90686e-06	3.21752e-05	2.97988
GSE18804_SPLEEN_MACROPHAGE_VS_TUMORAL_MACROPHAGE_UP	-0.0770134	-0.0427871	-4.51937	7.76344e-06	3.16641e-05	2.99726
GSE9650_EFFECTOR_VS_EXHAUSTED_CD8_TCELL_UP	-0.0763441	-0.0446014	-4.52063	7.71923e-06	3.15086e-05	3.00269
GSE15330_HSC_VS_LYMPHOID_PRIMED_MULTIPOTENT_PROGENITOR_UP	-0.0722613	-0.0347435	-4.52129	7.69601e-06	3.14385e-05	3.00555
GSE32533_WT_VS_MIR17_OVEREXPRESS_ACT_CD4_TCELL_UP	-0.0859105	-0.0521789	-4.52305	7.63464e-06	3.1237e-05	3.01315
GSE16450_CTRL_VS_IFNA_12H_STIM_IMMATURE_NEURON_CELL_LINE_DN	-0.0582395	-0.0272067	-4.52509	7.56455e-06	3.09747e-05	3.02191
GSE15930_STIM_VS_STIM_AND_IFNAB_48H_CD8_T_CELL_DN	-0.0768503	-0.038442	-4.52577	7.541e-06	3.09026e-05	3.02487
GSE39820_TGFBETA3_IL6_VS_TGFBETA3_IL6_IL23A_TREATED_CD4_TCELL_DN	-0.0750087	-0.0439143	-4.52757	7.47959e-06	3.06995e-05	3.03264
GSE4142_NAIVE_VS_MEMORY_BCELL_DN	-0.0506777	-0.018049	-4.52825	7.45665e-06	3.06295e-05	3.03556
GSE13738_RESTING_VS_TCR_ACTIVATED_CD4_TCELL_DN	-0.0783885	-0.0499376	-4.52868	7.44224e-06	3.05946e-05	3.0374
GSE17721_LPS_VS_CPG_16H_BMDC_DN	-0.0538357	-0.0351404	-4.53504	7.23e-06	2.97456e-05	3.06488
GSE29618_PRE_VS_DAY7_POST_TIV_FLU_VACCINE_PDC_DN	-0.067281	-0.048972	-4.53619	7.19214e-06	2.96133e-05	3.06987
GSE45365_CD8A_DC_VS_CD11B_DC_UP	-0.0757851	-0.0441389	-4.53936	7.08914e-06	2.92357e-05	3.08357
GSE17721_LPS_VS_POLYIC_4H_BMDC_UP	-0.0733074	-0.0431377	-4.54079	7.04323e-06	2.90694e-05	3.08974
GSE1112_OT1_CD8AB_VS_HY_CD8AA_THYMOCYTE_RTOC_CULTURE_UP	-0.041268	-0.00707122	-4.54334	6.9619e-06	2.88014e-05	3.10078
GSE22935_UNSTIM_VS_24H_MBOVIS_BCG_STIM_MACROPHAGE_DN	-0.0751439	-0.0293702	-4.54354	6.95557e-06	2.87993e-05	3.10164
GSE30083_SP1_VS_SP4_THYMOCYTE_UP	-0.0559271	-0.04182	-4.54431	6.93125e-06	2.87215e-05	3.10497
GSE360_L_DONOVANI_VS_L_MAJOR_MAC_DN	-0.0576796	-0.0299835	-4.54606	6.87608e-06	2.85157e-05	3.11256
GSE17721_LPS_VS_GARDIQUIMOD_12H_BMDC_UP	-0.0649975	-0.0402407	-4.54827	6.80718e-06	2.82525e-05	3.12213
SCHERER_PBMC_YF_VAX_AGE_18_40YO_JOINT_TO_VACCINIA_AND_YELLOW_FEVER_UP	-0.156643	-0.0221162	-4.55203	6.69135e-06	2.78163e-05	3.13844
SCHERER_PBMC_APSV_WETVAX_AGE_18_40YO_JOINT_TO_VACCINIA_AND_YELLOW_FEVER_UP	-0.156643	-0.0221162	-4.55203	6.69135e-06	2.78163e-05	3.13844
GSE19888_CTRL_VS_A3R_ACTIVATION_MAST_CELL_UP	-0.0578656	-0.044792	-4.55277	6.66887e-06	2.77673e-05	3.14164
GSE37533_PPARG1_FOXP3_VS_FOXP3_TRANSDUCED_CD4_TCELL_UP	-0.0608425	-0.0523239	-4.56923	6.18565e-06	2.57968e-05	3.21313
GSE22589_HEALTHY_VS_HIV_AND_SIV_INFECTED_DC_UP	-0.0923585	-0.0534336	-4.57133	6.12638e-06	2.55701e-05	3.22228
GSE29949_CD8_POS_DC_SPLEEN_VS_DC_BRAIN_UP	-0.0636041	-0.0441831	-4.57221	6.10188e-06	2.54884e-05	3.22609
GSE17721_CPG_VS_GARDIQUIMOD_6H_BMDC_UP	-0.0646788	-0.0344255	-4.57424	6.04536e-06	2.52726e-05	3.23493
GSE17580_TREG_VS_TEFF_S_MANSONI_INF_UP	-0.0723828	-0.0440637	-4.57507	6.02243e-06	2.51971e-05	3.23855
GSE41867_DAY6_VS_DAY8_LCMV_ARMSTRONG_EFFECTOR_CD8_TCELL_DN	-0.11184	-0.0541376	-4.57563	6.00686e-06	2.51522e-05	3.24101
GSE10240_CTRL_VS_IL17_STIM_PRIMARY_BRONCHIAL_EPITHELIAL_CELLS_UP	-0.0470857	-0.0410625	-4.5771	5.96649e-06	2.50034e-05	3.24742
GSE12366_GC_BCELL_VS_PLASMA_CELL_UP	-0.0888938	-0.0478092	-4.57711	5.96638e-06	2.50034e-05	3.24744
GSE557_WT_VS_I_AB_KO_DC_DN	-0.0812891	-0.0526639	-4.58104	5.85961e-06	2.45952e-05	3.2646
GSE9006_HEALTHY_VS_TYPE_1_DIABETES_PBMC_4MONTH_POST_DX_UP	-0.0926109	-0.0466474	-4.58294	5.80884e-06	2.44216e-05	3.27288
GSE17721_LPS_VS_GARDIQUIMOD_16H_BMDC_DN	-0.0691141	-0.0447276	-4.58348	5.79461e-06	2.43816e-05	3.27521
GSE17186_MEMORY_VS_CD21LOW_TRANSITIONAL_BCELL_UP	-0.0705266	-0.0488959	-4.58428	5.77334e-06	2.43117e-05	3.2787
GSE17721_CPG_VS_GARDIQUIMOD_16H_BMDC_UP	-0.0548083	-0.0259965	-4.58462	5.76419e-06	2.42929e-05	3.28021
GSE7509_DC_VS_MONOCYTE_WITH_FCGRIIB_STIM_DN	-0.105252	-0.0328247	-4.58582	5.7325e-06	2.4179e-05	3.28545
GSE339_CD4POS_VS_CD4CD8DN_DC_DN	-0.0668815	-0.0462307	-4.58793	5.67725e-06	2.39655e-05	3.29466
GSE39820_CTRL_VS_TGFBETA3_IL6_CD4_TCELL_UP	-0.0952753	-0.0471214	-4.59147	5.58567e-06	2.36173e-05	3.31013
GSE42021_TREG_PLN_VS_CD24INT_TREG_THYMUS_UP	-0.10213	-0.0386432	-4.5954	5.4856e-06	2.32131e-05	3.32732
GSE18791_CTRL_VS_NEWCASTLE_VIRUS_DC_10H_DN	-0.115976	-0.0253059	-4.59636	5.46139e-06	2.31295e-05	3.33152
GSE9509_10MIN_VS_30MIN_LPS_AND_IL10_STIM_IL10_KO_MACROPHAGE_DN	-0.0743801	-0.0354474	-4.5971	5.44285e-06	2.30699e-05	3.33476
GSE360_LOW_DOSE_B_MALAYI_VS_M_TUBERCULOSIS_DC_DN	-0.0955433	-0.0335109	-4.59745	5.43414e-06	2.30518e-05	3.33628
GSE17721_ALL_VS_24H_PAM3CSK4_BMDC_UP	-0.0832959	-0.0352624	-4.59845	5.40921e-06	2.29648e-05	3.34065
GSE12003_4D_VS_8D_CULTURE_BM_PROGENITOR_UP	-0.0605745	-0.0481127	-4.61125	5.09938e-06	2.17384e-05	3.39675
GSE12198_NK_VS_NK_ACT_EXPANSION_SYSTEM_DERIVED_NK_CELL_DN	-0.0635182	-0.0519172	-4.61339	5.04934e-06	2.15605e-05	3.40613
GSE43955_1H_VS_42H_ACT_CD4_TCELL_WITH_TGFB_IL6_DN	-0.0643456	-0.0309881	-4.61605	4.98771e-06	2.1322e-05	3.41781
QUEREC_PBMC_YF_17D_VACCINE_AGE_18_45YO_3DY_UP	-0.181585	-0.013736	-4.62152	4.86318e-06	2.0817e-05	3.44187
QUEREC_PBMC_YF_17D_VACCINE_AGE_18_45YO_7DY_UP	-0.181585	-0.013736	-4.62152	4.86318e-06	2.0817e-05	3.44187
GSE17721_POLYIC_VS_CPG_24H_BMDC_DN	-0.0845316	-0.0392431	-4.62453	4.79609e-06	2.05637e-05	3.45508
GSE40277_EOS_AND_LEF1_TRANSDUCED_VS_CTRL_CD4_TCELL_DN	-0.064596	-0.047438	-4.62832	4.71269e-06	2.02504e-05	3.47177
GSE7548_NAIVE_VS_DAY7_PCC_IMMUNIZATION_CD4_TCELL_DN	-0.106879	-0.0362675	-4.63087	4.65746e-06	2.00356e-05	3.48299
GSE17721_LPS_VS_PAM3CSK4_24H_BMDC_DN	-0.0640228	-0.044994	-4.63209	4.63126e-06	1.99394e-05	3.48836
GSE21546_WT_VS_SAP1A_KO_DP_THYMOCYTES_UP	-0.131305	-0.0256778	-4.63526	4.56369e-06	1.96648e-05	3.50234
GSE44732_UNSTIM_VS_IL27_STIM_IMATURE_DC_UP	-0.064867	-0.0393643	-4.63638	4.53999e-06	1.95789e-05	3.5073
GSE6566_STRONG_VS_WEAK_DC_STIMULATED_CD4_TCELL_UP	-0.0504125	-0.0127028	-4.63815	4.50303e-06	1.94357e-05	3.51508
GSE7400_CTRL_VS_CSF3_IN_VIVO_TREATED_PBMC_DN	-0.0778934	-0.0323432	-4.63924	4.48026e-06	1.93535e-05	3.5199
GSE27786_LIN_NEG_VS_NKCELL_UP	-0.0724009	-0.0455204	-4.64162	4.43119e-06	1.91735e-05	3.53038
GSE7768_OVA_WITH_LPS_VS_OVA_WITH_MPL_IMMUNIZED_MOUSE_WHOLE_SPLEEN_6H_UP	-0.0677603	-0.0483005	-4.64285	4.40593e-06	1.90801e-05	3.53582
GSE3982_CTRL_VS_PMA_STIM_EOSINOPHIL_DN	-0.0546715	-0.0285324	-4.64455	4.37134e-06	1.89461e-05	3.54332
GSE37301_COMMON_LYMPHOID_PROGENITOR_VS_GRAN_MONO_PROGENITOR_UP	-0.0740796	-0.0348682	-4.64854	4.29099e-06	1.86134e-05	3.56098
GSE43955_TH0_VS_TGFB_IL6_TH17_ACT_CD4_TCELL_10H_DN	-0.0552197	-0.0242318	-4.65759	4.11427e-06	1.78767e-05	3.60101
GSE28737_WT_VS_BCL6_KO_MARGINAL_ZONE_BCELL_UP	-0.0644982	-0.0130343	-4.66069	4.05541e-06	1.76506e-05	3.61473
GSE8384_CTRL_VS_B_ABORTUS_4H_MAC_CELL_LINE_DN	-0.0691223	-0.0403303	-4.66096	4.05036e-06	1.76434e-05	3.61592
GSE15330_WT_VS_IKAROS_KO_GRANULOCYTE_MONOCYTE_PROGENITOR_DN	-0.0769086	-0.0324831	-4.6625	4.02133e-06	1.75317e-05	3.62276
GSE3039_CD4_TCELL_VS_B2_BCELL_DN	-0.0804882	-0.046751	-4.6637	3.99888e-06	1.74484e-05	3.62809
GSE18281_MEDULLARY_THYMOCYTE_VS_WHOLE_MEDULLA_THYMUS_DN	-0.0726401	-0.0354194	-4.66379	3.9972e-06	1.74484e-05	3.62849
GSE5455_EX_VIVO_VS_POST_24H_INCUBATION_MONOCYTES_FROM_TUMOR_BEARING_MOUSE_UP	-0.0809348	-0.0533141	-4.66465	3.98137e-06	1.74013e-05	3.63227
GSE40685_NAIVE_CD4_TCELL_VS_FOXP3_KO_TREG_PRECURSOR_UP	-0.0692868	-0.0374047	-4.66479	3.97878e-06	1.74013e-05	3.63289
GSE42021_CD24HI_VS_CD24LOW_TCONV_THYMUS_DN	-0.128173	-0.0300583	-4.66519	3.97133e-06	1.73867e-05	3.63468
GSE21379_WT_VS_SAP_KO_CD4_TCELL_UP	-0.0606249	-0.0392154	-4.66538	3.96772e-06	1.73856e-05	3.63554
GSE22229_RENAL_TRANSPLANT_IMMUNOSUPP_THERAPY_VS_HEALTHY_PBMC_UP	-0.0847746	-0.0399889	-4.66872	3.90646e-06	1.71461e-05	3.65035
GSE26030_TH1_VS_TH17_RESTIMULATED_DAY15_POST_POLARIZATION_UP	-0.0833038	-0.0394602	-4.66938	3.89448e-06	1.7108e-05	3.65328
GSE22432_MULTIPOTENT_PROGENITOR_VS_PDC_DN	-0.0960735	-0.054018	-4.67029	3.87808e-06	1.70504e-05	3.6573
GSE1432_CTRL_VS_IFNG_1H_MICROGLIA_UP	-0.0705029	-0.0303589	-4.67366	3.81753e-06	1.67984e-05	3.67228
GSE15330_MEGAKARYOCYTE_ERYTHROID_VS_GRANULOCYTE_MONOCYTE_PROGENITOR_IKAROS_KO_UP	-0.0945206	-0.0568796	-4.67412	3.80938e-06	1.67768e-05	3.67432
GSE13306_TREG_VS_TCONV_DN	-0.0556639	-0.0474422	-4.67581	3.77946e-06	1.66592e-05	3.68182
GSE3982_CTRL_VS_LPS_4H_MAC_DN	-0.102677	-0.0314579	-4.67771	3.74603e-06	1.65399e-05	3.69028
GSE17721_12H_VS_24H_CPG_BMDC_UP	-0.0661099	-0.0276429	-4.67794	3.74195e-06	1.6536e-05	3.69132
GSE20500_CTRL_VS_RETINOIC_ACID_TREATED_CD4_TCELL_DN	-0.0631587	-0.0310887	-4.67798	3.74132e-06	1.6536e-05	3.69148
HOEK_PBMC_INACTIVATED_INFLUENZA_ADULT_3DY_DN	-0.131545	-0.0299025	-4.68629	3.5988e-06	1.59441e-05	3.72847
GSE44955_MCSF_VS_MCSF_AND_IL27_STIM_MACROPHAGE_UP	-0.0773913	-0.0429157	-4.69029	3.53217e-06	1.56757e-05	3.74626
GSE39820_CTRL_VS_IL1B_IL6_IL23A_CD4_TCELL_UP	-0.089366	-0.0428475	-4.69097	3.52095e-06	1.56393e-05	3.7493
GSE36527_CD69_NEG_VS_POS_TREG_CD62L_LOS_KLRG1_NEG_UP	-0.104496	-0.0280428	-4.69178	3.50765e-06	1.55936e-05	3.7529
GSE24210_RESTING_TREG_VS_TCONV_DN	-0.111159	-0.0532597	-4.69223	3.50015e-06	1.55736e-05	3.75494
GSE17721_12H_VS_24H_LPS_BMDC_UP	-0.0879071	-0.0311978	-4.69638	3.43283e-06	1.53003e-05	3.77344
GSE20727_ROS_INH_VS_ROS_INH_AND_DNFB_ALLERGEN_TREATED_DC_UP	-0.0970338	-0.0388258	-4.69861	3.39724e-06	1.51547e-05	3.78336
GSE24142_DN2_VS_DN3_THYMOCYTE_ADULT_UP	-0.0708748	-0.0310035	-4.69957	3.38187e-06	1.51121e-05	3.78768
GSE46468_LUNG_INNATE_LYMPHOID_CELL_VS_SPLEEN_CD4_TCELL_DN	-0.104785	-0.0489692	-4.70113	3.35735e-06	1.50155e-05	3.79461
GSE46606_UNSTIM_VS_CD40L_IL2_IL5_3DAY_STIMULATED_IRF4MID_SORTED_BCELL_DN	-0.08572	-0.0405609	-4.70409	3.31099e-06	1.48209e-05	3.80786
GSE22140_GERMFREE_VS_SPF_MOUSE_CD4_TCELL_UP	-0.111007	-0.0288764	-4.70591	3.28283e-06	1.47075e-05	3.816
GSE29618_PRE_VS_DAY7_POST_TIV_FLU_VACCINE_MONOCYTE_UP	-0.0484899	-0.0240678	-4.70713	3.26404e-06	1.46486e-05	3.82147
GSE16385_MONOCYTE_VS_12H_ROSIGLITAZONE_IFNG_TNF_TREATED_MACROPHAGE_DN	-0.0809003	-0.0484566	-4.71059	3.21149e-06	1.44378e-05	3.83693
GSE9650_GP33_VS_GP276_LCMV_SPECIFIC_EXHAUSTED_CD8_TCELL_UP	-0.0702923	-0.0192868	-4.71132	3.20057e-06	1.44012e-05	3.84017
GSE14308_TH2_VS_NAIVE_CD4_TCELL_UP	-0.0754332	-0.0490917	-4.71918	3.08438e-06	1.39025e-05	3.8754
GSE3203_INFLUENZA_INF_VS_IFNB_TREATED_LN_BCELL_DN	-0.0551362	-0.042766	-4.72186	3.04583e-06	1.37407e-05	3.88739
GSE12707_AT16L1_HYPOMORPH_VS_WT_THYMUS_UP	-0.0705391	-0.0298757	-4.72222	3.04062e-06	1.37291e-05	3.88902
GSE4748_CTRL_VS_CYANOBACTERIUM_LPSLIKE_STIM_DC_1H_UP	-0.0760592	-0.0465692	-4.72329	3.02544e-06	1.36724e-05	3.89379
GSE45365_HEALTHY_VS_MCMV_INFECTION_CD8A_DC_DN	-0.0854183	-0.0379163	-4.72856	2.95115e-06	1.33483e-05	3.91748
KENNEDY_PBMC_DRYVAX_AGE_18_50YO_STIMULATED_VS_UNSTIMULATED_1_TO_48MO_TOP_DEG_UP	-0.125881	-0.0230991	-4.72866	2.94979e-06	1.33483e-05	3.91792
GSE17721_12H_VS_24H_POLYIC_BMDC_UP	-0.0761402	-0.0367821	-4.73039	2.92591e-06	1.32573e-05	3.92567
GSE7509_DC_VS_MONOCYTE_DN	-0.0862803	-0.0373699	-4.73056	2.92355e-06	1.32573e-05	3.92644
GSE360_L_DONOVANI_VS_B_MALAYI_HIGH_DOSE_MAC_UP	-0.0878297	-0.0358295	-4.73539	2.85775e-06	1.29825e-05	3.94813
GSE2770_UNTREATED_VS_IL12_TREATED_ACT_CD4_TCELL_2H_DN	-0.0718402	-0.0499562	-4.73658	2.84172e-06	1.2921e-05	3.95349
[truncated: 939 more rows]
