# Supplementary material for: Construction and validation of an angiogenesis-related lncRNA prognostic model in lung adenocarcinoma
Source: Front Genet. 2023 Mar 14;14:1083593. doi: 10.3389/fgene.2023.1083593 (PMC10043447; doi:10.3389/fgene.2023.1083593)
Supplement: Supplementary file 18 [file Table12.XLSX]

## Sheet: ceRNASankeyInput
mRNA	lncRNA	HR
KLHL15	LINC00460	risk
PPP1R9B	LINC00460	risk
ATP5MF-PTCD1	LINC00460	risk
EIF5	LINC00460	risk
PTCD1	LINC00460	risk
SLCO3A1	LINC00460	risk
TSPAN14	LINC00460	risk
LMNB2	LINC00460	risk
BCL2L11	LINC00460	risk
ABHD2	LINC00460	risk
CMTM4	LINC00460	risk
AGPAT3	LINC00460	risk
SSR1	LINC00460	risk
PDGFRB	LINC00460	risk
BVES	LINC00460	risk
MAPK14	LINC00460	risk
RAP2C	LINC00460	risk
GUCD1	LINC00460	risk
MLEC	LINC00460	risk
INAVA	LINC00460	risk
YOD1	LINC00460	risk
ACVR1B	LINC00460	risk
GBA2	LINC00460	risk
SNTB1	LINC00460	risk
VCPIP1	LINC00460	risk
ABCB9	LINC00460	risk
NEK6	LINC00460	risk
PRKCH	LINC00460	risk
SH3PXD2A	LINC00460	risk
AAK1	LINC00460	risk
MAGI1	LINC00460	risk
VGLL3	LINC00460	risk
STRADB	LINC00460	risk
ZNF217	LINC00460	risk
RAB11FIP1	LINC00460	risk
TOP1	LINC00460	risk
CDKN1B	LINC00460	risk
SESN1	LINC00460	risk
H2AX	LINC00460	risk
MBOAT1	LINC00460	risk
FGFR1	LINC00460	risk
GOLIM4	LINC00460	risk
MAP3K4	LINC00460	risk
QKI	LINC00460	risk
COL4A5	LINC00460	risk
ZDHHC18	LINC00460	risk
NRP1	LINC00460	risk
WDTC1	LINC00460	risk
PPARGC1A	LINC00460	risk
PLCD3	LINC00460	risk
MIDEAS	LINC00460	risk
CDC42BPA	LINC00460	risk
NR2F2	LINC00857	risk
TP53	LINC00857	risk
EPHB2	LINC00857	risk
SP1	LINC00857	risk
ADIPOR2	LINC00857	risk
PRKCA	LINC00857	risk
GOSR1	LINC00857	risk
MMP14	LINC00857	risk
EGR2	LINC00857	risk
VPS53	LINC00857	risk
DR1	LINC00857	risk
NSUN4	LINC00857	risk
TGFBR2	LINC00857	risk
NF1	LINC00857	risk
PARVB	LINC00857	risk
CYB561D1	LINC00857	risk
LIN28A	LINC00857	risk
CRY2	LINC00857	risk
MIDEAS	LINC00857	risk
ARPC5	RBPMS-AS1	protect
CCNT2	RBPMS-AS1	protect
MAX	RBPMS-AS1	protect
CSF1R	RBPMS-AS1	protect
C5orf24	RBPMS-AS1	protect
TET2	RBPMS-AS1	protect
LIN7C	RBPMS-AS1	protect
MTDH	RBPMS-AS1	protect
ARHGEF26	RBPMS-AS1	protect
ESR1	RBPMS-AS1	protect
RAB5B	RBPMS-AS1	protect
MTHFR	RBPMS-AS1	protect
CREBZF	RBPMS-AS1	protect
CCNT1	RBPMS-AS1	protect
STK40	RBPMS-AS1	protect
BAHD1	RBPMS-AS1	protect
RDX	RBPMS-AS1	protect
JAZF1	RBPMS-AS1	protect
SLC1A2	RBPMS-AS1	protect
NFAT5	RBPMS-AS1	protect
SPRED1	RBPMS-AS1	protect
HIF1AN	RBPMS-AS1	protect
GNA13	RBPMS-AS1	protect
SERTAD2	RBPMS-AS1	protect
SATB2	RBPMS-AS1	protect
TMEM132B	RBPMS-AS1	protect
TEAD1	RBPMS-AS1	protect
HNRNPU	SYNPR-AS1	protect
PLXDC2	SYNPR-AS1	protect
CLASP1	SYNPR-AS1	protect
SLC8A1	SYNPR-AS1	protect
TMEM33	SYNPR-AS1	protect
HMGN3	SYNPR-AS1	protect
