# Supplementary material for: Construction and validation of an angiogenesis-related lncRNA prognostic model in lung adenocarcinoma
Source: Front Genet. 2023 Mar 14;14:1083593. doi: 10.3389/fgene.2023.1083593 (PMC10043447; doi:10.3389/fgene.2023.1083593)
Supplement: Supplementary file 19 [file Table5.XLSX]

## Sheet: GSE31210_lncRNAdiffSig
Symbol	logFC	AveExpr	t	P.Value	adj.P.Val	B
FENDRR	-2.12948	6.94001	-11.1586	1.0337e-23	1.19496e-20	43.0862
LINC00622	-1.9314	7.39353	-9.69177	4.72753e-19	2.73251e-16	32.6207
PCAT6	1.51856	7.52357	8.98365	6.67574e-17	2.57239e-14	27.7972
PCAT19	-1.7394	8.41359	-8.86452	1.50852e-16	4.35962e-14	27.0033
AFAP1-AS1	4.08806	8.99257	8.44087	2.61905e-15	5.94033e-13	24.2251
LINC00511	2.28266	8.82622	8.41632	3.08321e-15	5.94033e-13	24.0664
LINC00467	1.1085	8.95793	8.24803	9.37124e-15	1.54759e-12	22.985
RMST	-2.36697	4.85979	-8.20864	1.21348e-14	1.72389e-12	22.7337
LINC00472	-1.76081	7.35298	-8.19325	1.34213e-14	1.72389e-12	22.6357
LINC00968	-2.69375	7.4062	-7.93565	7.14003e-14	8.25388e-12	21.0109
WASIR1	2.06434	7.57759	7.8566	1.18528e-13	1.24562e-11	20.5185
LINC00702	-1.68636	6.84815	-7.72451	2.74674e-13	2.64602e-11	19.7022
TBX5-AS1	-1.51822	9.07607	-7.39618	2.13904e-12	1.9021e-10	17.71
BDNF-AS	-1.40371	4.61904	-7.2958	3.96367e-12	3.27286e-10	17.1118
SBF2-AS1	1.18238	6.63635	7.27564	4.48339e-12	3.4552e-10	16.9923
FGF14-AS2	-1.38115	7.42748	-7.0492	1.76404e-11	1.27452e-09	15.6647
LINC00115	1.00262	6.98806	6.7218	1.21733e-10	8.27782e-09	13.795
LINC01137	1.0409	7.44713	6.6542	1.8005e-10	1.15183e-08	13.4165
MAGI2-AS3	-1.04854	9.04086	-6.64091	1.9439e-10	1.15183e-08	13.3424
TMEM99	1.03152	10.2435	6.6366	1.99278e-10	1.15183e-08	13.3184
TRAF3IP2-AS1	-0.650472	6.93726	-6.51861	3.91663e-10	2.15601e-08	12.6654
UBXN7-AS1	-0.762154	6.28013	-6.12945	3.43194e-09	1.80333e-07	10.571
CADM3-AS1	-1.2976	2.92672	-6.09923	4.0464e-09	2.02628e-07	10.4123
HOXA-AS2	-0.918479	6.6945	-6.09208	4.2068e-09	2.02628e-07	10.3748
TRHDE-AS1	-1.34344	5.06828	-6.06461	4.88326e-09	2.25802e-07	10.2312
PGM5-AS1	-2.27877	5.9844	-5.94097	9.49885e-09	4.22334e-07	9.59054
LINC00607	-1.15931	6.18991	-5.89059	1.24225e-08	5.31865e-07	9.33235
HLA-F-AS1	-1.02871	8.09512	-5.84309	1.59748e-08	6.59529e-07	9.09044
ARMC2-AS1	0.667341	11.8282	5.79017	2.11059e-08	8.41323e-07	8.82264
SPATA13	-0.544661	10.9418	-5.75195	2.57787e-08	9.9334e-07	8.63043
EGOT	1.79524	6.44326	5.66304	4.0905e-08	1.52536e-06	8.18693
LINC01354	-1.96196	4.16386	-5.63657	4.68843e-08	1.69369e-06	8.05595
SYNPR-AS1	1.02852	6.35218	5.61163	5.32931e-08	1.86687e-06	7.93297
BANCR	-1.89694	4.99086	-5.60311	5.56732e-08	1.89289e-06	7.89104
RARA-AS1	-0.544588	8.16415	-5.51793	8.59341e-08	2.83828e-06	7.47464
LINC00092	-0.620821	6.17205	-5.4378	1.28707e-07	4.13292e-06	7.08744
TFAP2A-AS1	0.793794	6.24492	5.4321	1.32433e-07	4.13763e-06	7.0601
MATN1-AS1	0.666621	7.25501	5.40604	1.50871e-07	4.58966e-06	6.93523
SNHG3	0.88677	6.7059	5.39947	1.55899e-07	4.62101e-06	6.90383
RHPN1-AS1	0.630018	6.71368	5.35769	1.91914e-07	5.54631e-06	6.70481
LAMTOR5-AS1	0.886562	5.74507	5.32129	2.2978e-07	6.47869e-06	6.53245
ADD3-AS1	-0.917692	5.36827	-5.31521	2.3678e-07	6.51708e-06	6.50374
PDZRN3-AS1	-1.41674	3.9	-5.27922	2.82633e-07	7.59823e-06	6.33438
MBNL1-AS1	-0.832948	8.22493	-5.22158	3.74589e-07	9.84147e-06	6.06503
SENCR	-0.80743	6.22449	-5.16548	4.91647e-07	1.26299e-05	5.80517
LBX2-AS1	0.560558	6.79392	5.07773	7.48981e-07	1.84217e-05	5.40324
NR2F2-AS1	-1.33967	7.06982	-4.9989	1.08822e-06	2.62081e-05	5.0469
PSMD6-AS2	-0.85061	9.37348	-4.99166	1.12594e-06	2.6563e-05	5.01442
LINC00910	0.811369	5.47854	4.97341	1.22679e-06	2.83633e-05	4.93266
ADIRF-AS1	-0.645831	5.96664	-4.96011	1.30576e-06	2.90731e-05	4.8732
PAN3-AS1	-0.741434	6.15392	-4.95977	1.30779e-06	2.90731e-05	4.87173
GHET1	0.977645	5.48199	4.85142	2.16324e-06	4.71832e-05	4.39253
LINC00857	1.42698	5.89749	4.81445	2.56361e-06	5.40637e-05	4.231
MGC27382	-1.65581	3.06109	-4.81372	2.57223e-06	5.40637e-05	4.22781
SDCBP2-AS1	-0.657478	7.40489	-4.80106	2.72562e-06	5.62645e-05	4.17273
DEPDC1-AS1	1.16432	3.56514	4.74975	3.44251e-06	6.86127e-05	3.9508
LINC00460	1.64445	6.16625	4.69944	4.32028e-06	8.46482e-05	3.73511
TMEM51-AS1	1.03155	5.50945	4.69529	4.40163e-06	8.48047e-05	3.7174
EP300-AS1	-1.39534	9.15936	-4.67902	4.73502e-06	8.97325e-05	3.6481
LINC00884	0.560787	6.68361	4.6025	6.65727e-06	0.000124126	3.32493
SH3RF3-AS1	-0.899575	4.89911	-4.59871	6.76991e-06	0.000124222	3.30903
ADAMTS9-AS2	-1.22084	7.6518	-4.58472	7.20148e-06	0.000130077	3.25046
LINC01082	-1.23668	3.76651	-4.56619	7.81409e-06	0.000138971	3.1731
C1QTNF1-AS1	-1.0719	4.20754	-4.55263	8.29363e-06	0.000145264	3.11669
CLLU1	1.23409	5.19879	4.53585	8.92659e-06	0.000151752	3.04704
TEX36-AS1	-1.21721	3.22327	-4.47799	1.14841e-05	0.000192401	2.80862
RGS5	-0.902245	12.1429	-4.43482	1.38364e-05	0.00022528	2.63243
DPP10-AS1	1.64044	6.58159	4.43054	1.40935e-05	0.000226279	2.61503
HCG11	-0.728025	6.72625	-4.4189	1.48155e-05	0.000234612	2.56782
PITPNA-AS1	0.575418	8.03743	4.39588	1.63494e-05	0.000255404	2.47475
GLIDR	-0.695256	9.4784	-4.36578	1.85865e-05	0.00028648	2.35365
SNRK-AS1	-0.805307	5.99862	-4.35318	1.96071e-05	0.000298234	2.3032
LOXL1-AS1	0.884834	8.02966	4.34888	1.99681e-05	0.000299781	2.28598
HOXB-AS3	-0.835828	6.97334	-4.31477	2.30619e-05	0.00034179	2.15009
LINC00525	1.63044	6.15563	4.29156	2.54245e-05	0.000372034	2.05814
LINC01138	0.548957	8.01479	4.26591	2.83035e-05	0.000408985	1.95704
LOH12CR2	-0.516256	6.79975	-4.16896	4.22668e-05	0.000595859	1.5796
TAF1A-AS1	0.707243	6.47984	4.12194	5.12084e-05	0.000713215	1.39926
CLDN10-AS1	1.915	4.37836	4.10366	5.51499e-05	0.000758967	1.32962
CBR3-AS1	0.903867	6.62692	4.08503	5.94617e-05	0.000805479	1.25895
NALCN-AS1	-1.07903	4.02307	-4.08029	6.06104e-05	0.000805479	1.241
LINC01140	-0.978273	9.14283	-4.06458	6.45666e-05	0.000848171	1.18167
LINC00839	-1.30747	5.60492	-3.99209	8.62284e-05	0.00110324	0.910502
ITGB2-AS1	0.766884	8.78481	3.98771	8.77401e-05	0.00110324	0.894228
HOTAIRM1	-0.650367	9.08831	-3.98753	8.78012e-05	0.00110324	0.893576
LINC00632	-1.20313	3.69748	-3.98154	8.99065e-05	0.00111755	0.871389
LEF1-AS1	0.580115	5.81695	3.95648	9.92504e-05	0.00121621	0.778843
LINC01106	0.638709	6.60527	3.95235	0.000100876	0.00121621	0.763643
RRN3P2	0.611458	7.49042	3.95204	0.000101	0.00121621	0.762494
LINC00626	0.816446	4.84613	3.94785	0.000102676	0.00122365	0.747093
LINC00851	-0.873625	5.19545	-3.89949	0.000124044	0.00144843	0.570341
DLEU1	0.513599	8.02367	3.84599	0.000152579	0.00172923	0.377012
C6orf99	0.669395	6.02078	3.84138	0.000155307	0.00174306	0.360477
DIO3OS	-0.978541	6.24184	-3.79707	0.000184017	0.00203243	0.202322
RBPMS-AS1	-0.702296	7.90059	-3.79623	0.000184606	0.00203243	0.199343
PWRN2	0.58366	5.01772	3.7841	0.000193326	0.00210835	0.156344
ST7-AS1	-0.632095	5.73517	-3.77844	0.000197529	0.00213405	0.136311
LINC00461	0.788934	5.97393	3.72956	0.000237568	0.00251953	-0.0354719
STARD13-AS	-0.639353	5.37011	-3.72383	0.000242734	0.00255092	-0.0554808
MNX1-AS1	0.749207	2.25886	3.70905	0.000256554	0.00267186	-0.106963
PLCG1-AS1	-0.679258	5.00812	-3.7	0.000265386	0.00273916	-0.138417
PRRT3-AS1	0.634141	7.49793	3.68847	0.000277039	0.00278484	-0.178345
RNF139-AS1	0.555228	7.1185	3.68077	0.000285098	0.00284115	-0.204982
FAM230B	0.710947	5.98533	3.61267	0.00036657	0.00362183	-0.438192
FAM66B	-0.564504	5.96685	-3.60393	0.000378489	0.00370791	-0.467845
LINC01426	0.982829	4.72786	3.59549	0.000390349	0.00379196	-0.496431
MIR646HG	0.910848	6.89195	3.58855	0.000400347	0.00385377	-0.519856
GATA6-AS1	-0.95175	7.71709	-3.58648	0.000403379	0.00385377	-0.526843
LINC00924	-0.724646	5.7573	-3.54291	0.000472421	0.00443999	-0.673056
PP2672	-0.900593	3.86885	-3.53082	0.000493452	0.00460025	-0.713328
RBMS3-AS3	-0.75975	5.45511	-3.52113	0.000510953	0.0047253	-0.74554
NAV2-AS2	-0.910398	3.96701	-3.48638	0.000578571	0.00530816	-0.860325
C14orf178	0.524246	5.54533	3.46067	0.000633918	0.00572507	-0.944615
JAZF1-AS1	-1.0547	2.93244	-3.44357	0.000673406	0.0059995	-1.00033
RNF157-AS1	1.02848	7.04683	3.42621	0.000715868	0.00631713	-1.05667
FLJ31356	0.765885	4.42783	3.41272	0.000750564	0.0065237	-1.10025
LINC00592	0.8904	5.21769	3.39689	0.000793305	0.00684373	-1.15122
LINC00656	-0.831023	4.67895	-3.36759	0.000878416	0.00741204	-1.24495
A2M-AS1	-0.517883	7.95571	-3.35798	0.000908162	0.00755699	-1.27555
LINC00858	1.19072	4.43516	3.3534	0.000922644	0.00761841	-1.29009
NKX2-1-AS1	0.912806	6.45609	3.32624	0.00101312	0.00813201	-1.37598
ITGA9-AS1	-0.888524	5.11234	-3.32427	0.00102002	0.00813201	-1.3822
LINC00852	-0.667677	4.67962	-3.30645	0.00108422	0.00858464	-1.4382
GRTP1-AS1	-0.557286	5.25147	-3.29924	0.00111122	0.00863621	-1.46075
LINC01355	0.539423	8.06509	3.29874	0.00111315	0.00863621	-1.46234
LINC01018	0.755976	5.35016	3.26384	0.00125326	0.00953135	-1.57094
LINC00638	0.609398	5.87644	3.26038	0.00126799	0.00958039	-1.58164
LINC00173	0.510156	7.19154	3.21646	0.0014698	0.0109618	-1.71671
LINC00551	-1.24398	5.46421	-3.20317	0.00153644	0.0113854	-1.75721
LINC00881	0.872503	4.34777	3.17996	0.00165971	0.0121432	-1.82765
DDX11-AS1	0.782053	3.87156	3.17652	0.00167873	0.0122051	-1.83804
ALKBH3-AS1	0.705248	3.8084	3.11413	0.00206075	0.0148889	-2.0248
BOLA3-AS1	-0.736401	4.6002	-3.11117	0.00208072	0.0149398	-2.03357
N4BP2L2-IT2	-0.543559	6.06326	-3.09777	0.00217345	0.0154142	-2.07321
LINC01215	0.802036	7.09379	3.09406	0.00219977	0.0155057	-2.08415
UCA1	1.03924	5.88654	3.05366	0.0025061	0.0173517	-2.20252
SFTA1P	-1.20062	8.42575	-3.05359	0.00250669	0.0173517	-2.20273
LINC00494	0.808343	4.46427	3.02126	0.00277971	0.0190139	-2.29643
PRKCQ-AS1	-0.597479	7.54496	-2.99114	0.00305836	0.0206408	-2.38289
LINC00163	-0.554798	5.68405	-2.98874	0.00308169	0.0206408	-2.38976
HCP5	0.550809	10.0607	2.98716	0.00309713	0.0206408	-2.39428
LINC00543	0.946978	2.69857	2.97407	0.00322754	0.0210793	-2.43155
WDFY3-AS2	-0.554328	7.62599	-2.9211	0.0038083	0.0240568	-2.58085
LINC00862	0.702408	4.36208	2.91369	0.00389676	0.0243495	-2.60153
HHIP-AS1	-0.598071	7.71651	-2.90732	0.00397425	0.0247002	-2.61926
LINC00337	0.618519	2.3612	2.8957	0.0041194	0.02533	-2.65155
IDH1-AS1	0.74963	4.61194	2.88185	0.00429857	0.0259569	-2.68984
ZNF667-AS1	-0.629427	8.48651	-2.88108	0.00430882	0.0259569	-2.69199
C10orf71-AS1	0.571694	4.62028	2.8809	0.00431118	0.0259569	-2.69248
LINC00671	-0.571856	4.73062	-2.84276	0.00484356	0.0281365	-2.79706
LINC01004	0.536944	8.87729	2.83028	0.00503036	0.0290755	-2.83099
SPATA41	-0.617879	4.51016	-2.80988	0.00534977	0.0306375	-2.88615
LMO7DN	-0.861751	5.96218	-2.80964	0.00535361	0.0306375	-2.8868
LINC00844	-0.840108	4.10413	-2.77882	0.00587165	0.0329021	-2.96943
ARHGAP26-AS1	0.77105	3.78391	2.76484	0.00612128	0.0337782	-3.00663
RBAKDN	0.648093	4.71776	2.75889	0.00623053	0.034135	-3.02242
STK4-AS1	0.546718	4.10657	2.75557	0.00629207	0.0343096	-3.0312
STK24-AS1	0.514715	4.76758	2.75321	0.00633619	0.034388	-3.03743
LINC00853	0.836899	4.21669	2.74485	0.006495	0.0350852	-3.05952
NAV2-AS5	0.599473	2.16563	2.73381	0.00671	0.0358931	-3.08856
LINC00624	0.799452	3.60277	2.73242	0.00673773	0.0358931	-3.09224
LINC00342	0.697778	9.63059	2.70286	0.00734782	0.0387858	-3.16942
DSCR9	0.523278	5.55974	2.67356	0.00800169	0.0407487	-3.24519
LINC00893	-0.556806	6.3692	-2.66185	0.00827728	0.0419673	-3.27525
BFSP2-AS1	0.573485	4.04894	2.65557	0.00842852	0.0425474	-3.29131
ENO1-AS1	-0.567946	5.50717	-2.64173	0.00877077	0.0438918	-3.3266
LINC01271	0.565212	4.14084	2.6331	0.00899045	0.044605	-3.34851
LINC00313	0.600567	3.47404	2.62265	0.009263	0.0455938	-3.37495
TMPO-AS1	0.716502	3.36505	2.61947	0.00934751	0.0455938	-3.38298
POU6F2-AS2	1.28359	3.79538	2.60256	0.00980812	0.0470464	-3.42551
MIR663AHG	1.22016	4.6039	2.59667	0.00997311	0.0474441	-3.44025
C20orf197	0.776878	6.36679	2.59374	0.0100563	0.047644	-3.44759
LINC01234	0.52804	4.79024	2.58206	0.0103936	0.0487617	-3.47671
DLX6-AS1	1.0646	3.84359	2.57598	0.0105735	0.0492859	-3.49185
LINC00589	0.563905	3.06131	2.49935	0.013087	0.0595612	-3.67944
LINC00880	0.586994	4.75415	2.49169	0.0133654	0.0605712	-3.69789
LINC01189	-0.632323	4.13581	-2.49012	0.0134232	0.0605712	-3.70168
LINC01352	-0.589224	4.29617	-2.47531	0.0139787	0.0623913	-3.73719
NAV2-AS4	0.569863	4.84286	2.47266	0.0140801	0.0626022	-3.74352
CCDC39	-0.892409	3.96616	-2.46998	0.0141834	0.0628198	-3.74992
ELFN2	0.580111	8.55435	2.46832	0.0142477	0.0628639	-3.75388
BCRP3	0.56894	4.13969	2.46178	0.0145037	0.0637501	-3.76945
LHFPL3-AS2	-1.10737	7.70974	-2.42355	0.0160834	0.0691169	-3.85972
LINC00928	0.626616	4.46502	2.41878	0.0162908	0.0697486	-3.87089
SLIT2-IT1	-0.502726	4.48293	-2.40593	0.0168614	0.0719252	-3.90087
LINC00415	0.552352	3.21044	2.4045	0.0169256	0.071934	-3.90418
KCNJ2-AS1	-0.627007	3.80091	-2.39855	0.0171968	0.0723752	-3.91801
LINC00113	0.577192	4.27942	2.39674	0.0172799	0.0723752	-3.92221
LINC00587	0.62385	3.67971	2.38733	0.0177184	0.0734137	-3.94399
NAV2-IT1	-0.575485	5.10896	-2.37341	0.0183844	0.0756313	-3.97605
H19	-1.01146	9.26941	-2.37093	0.0185054	0.0758592	-3.98174
LINC00382	-0.543234	3.25805	-2.34054	0.0200465	0.0809712	-4.05107
ARIH2OS	-0.651725	3.17771	-2.33708	0.0202287	0.0809712	-4.0589
PAX8-AS1	-0.781403	8.31774	-2.33681	0.0202428	0.0809712	-4.0595
PSORS1C3	0.850547	4.72135	2.32805	0.0207114	0.0822763	-4.0793
SOCS2-AS1	-0.593377	4.93504	-2.31784	0.0212693	0.0826907	-4.10227
LINC01342	0.588916	4.14134	2.3146	0.0214491	0.0826907	-4.10954
TTTY4	0.586651	3.27691	2.31413	0.0214753	0.0826907	-4.1106
CASC22	0.564987	3.81849	2.31354	0.0215084	0.0826907	-4.11192
MIAT	0.541728	8.10111	2.31026	0.0216924	0.0828346	-4.11928
LINC01133	0.864877	5.6899	2.2995	0.0223048	0.0848171	-4.1433
MIR17HG	-0.639411	3.17326	-2.29021	0.022846	0.0860261	-4.16397
C9orf163	-0.506134	5.41844	-2.26404	0.024433	0.0913028	-4.22176
LINC00319	0.64662	3.2782	2.25946	0.0247203	0.0913028	-4.2318
DOCK4-AS1	0.584691	2.96598	2.25944	0.0247213	0.0913028	-4.23184
LINC01149	-0.573463	2.93515	-2.22433	0.0270239	0.0972383	-4.30821
C15orf56	0.574091	5.57945	2.22342	0.0270854	0.0972383	-4.31016
MACROD2-AS1	0.598026	3.74518	2.21679	0.0275417	0.0985702	-4.32445
HMMR-AS1	0.618688	4.13896	2.20684	0.0282384	0.100622	-4.34582
EPN2-AS1	0.510465	4.13767	2.20556	0.028329	0.100622	-4.34855
LINC00926	0.642322	8.0569	2.2049	0.028376	0.100622	-4.34997
NEXN-AS1	-0.510109	3.80752	-2.17298	0.0307255	0.108289	-4.41783
C5orf66-AS1	-0.541006	2.622	-2.13829	0.033467	0.115832	-4.49048
LINC00254	0.67909	3.95711	2.12925	0.034215	0.117716	-4.50923
LINC01029	-0.548928	3.95149	-2.12317	0.0347265	0.119121	-4.5218
FLJ12825	0.635219	3.52265	2.1015	0.0366028	0.12445	-4.56632
LINC00471	0.642696	3.32714	2.09369	0.0372996	0.126447	-4.58225
LINC00487	-0.638006	4.70383	-2.05891	0.0405434	0.134679	-4.65251
IGFBP7-AS1	-0.575083	4.28935	-2.05337	0.0410816	0.135687	-4.66359
DNAJC27-AS1	-0.550867	4.783	-2.04633	0.0417744	0.137582	-4.67764
LINC00307	0.518245	3.44709	2.03253	0.0431614	0.140548	-4.70504
ARHGEF7-IT1	0.562381	3.25522	2.02431	0.0440064	0.142099	-4.72128
AQP4-AS1	-0.645917	5.24542	-2.01388	0.0450985	0.144413	-4.74179
