# Supplementary material for: Construction and validation of an angiogenesis-related lncRNA prognostic model in lung adenocarcinoma
Source: Front Genet. 2023 Mar 14;14:1083593. doi: 10.3389/fgene.2023.1083593 (PMC10043447; doi:10.3389/fgene.2023.1083593)
Supplement: Supplementary file 20 [file Table13.XLSX]

## Sheet: ceRNA2mRNA.enrichGO
ONTOLOGY	ID	Description	GeneRatio	BgRatio	pvalue	p.adjust	qvalue	geneID	Count
BP	GO:0030900	forebrain development	13/97	391/18866	1.03072e-07	0.000279943	0.000212111	PPP1R9B/H2AX/FGFR1/NRP1/PPARGC1A/NR2F2/EPHB2/NF1/ARPC5/CSF1R/SLC1A2/SATB2/SLC8A1	13
BP	GO:0060537	muscle tissue development	12/97	409/18866	1.242e-06	0.00168663	0.00127795	PDGFRB/BVES/MAPK14/FGFR1/PPARGC1A/NR2F2/EGR2/TGFBR2/NF1/CCNT2/HNRNPU/SLC8A1	12
BP	GO:0001701	in utero embryonic development	11/97	383/18866	4.36203e-06	0.00343413	0.00260202	BCL2L11/PDGFRB/ACVR1B/SH3PXD2A/FGFR1/WDTC1/PLCD3/NR2F2/TP53/TGFBR2/GNA13	11
BP	GO:0014706	striated muscle tissue development	11/97	389/18866	5.05763e-06	0.00343413	0.00260202	PDGFRB/BVES/MAPK14/FGFR1/NR2F2/EGR2/TGFBR2/NF1/CCNT2/HNRNPU/SLC8A1	11
BP	GO:0032355	response to estradiol	7/97	141/18866	8.2258e-06	0.00446825	0.00338557	PPP1R9B/BCL2L11/PDGFRB/CDKN1B/PPARGC1A/NR2F2/ESR1	7
BP	GO:0010632	regulation of epithelial cell migration	9/97	301/18866	2.48621e-05	0.00959325	0.00726874	FGFR1/NRP1/NR2F2/SP1/PRKCA/TGFBR2/NF1/SPRED1/CLASP1	9
BP	GO:0043200	response to amino acid	6/97	114/18866	2.69469e-05	0.00959325	0.00726874	PPP1R9B/CDKN1B/SESN1/PPARGC1A/MTHFR/SLC1A2	6
BP	GO:0001667	ameboidal-type cell migration	11/97	481/18866	3.64401e-05	0.00959325	0.00726874	ACVR1B/FGFR1/NRP1/NR2F2/SP1/PRKCA/TGFBR2/NF1/SPRED1/CLASP1/SLC8A1	11
BP	GO:0045787	positive regulation of cell cycle	10/97	396/18866	3.67298e-05	0.00959325	0.00726874	BCL2L11/PDGFRB/CDKN1B/FGFR1/TP53/PRKCA/CCNT2/CCNT1/RDX/HNRNPU	10
BP	GO:0070482	response to oxygen levels	10/97	396/18866	3.67298e-05	0.00959325	0.00726874	PDGFRB/CDKN1B/PPARGC1A/TP53/MMP14/TGFBR2/NF1/MTHFR/HIF1AN/SLC8A1	10
BP	GO:0007568	aging	9/97	319/18866	3.91416e-05	0.00959325	0.00726874	PPP1R9B/PDGFRB/MAPK14/NEK6/H2AX/PPARGC1A/TP53/TGFBR2/SLC1A2	9
BP	GO:0071392	cellular response to estradiol stimulus	4/97	38/18866	4.23855e-05	0.00959325	0.00726874	PPP1R9B/BCL2L11/PPARGC1A/ESR1	4
BP	GO:0045926	negative regulation of growth	8/97	254/18866	4.97514e-05	0.00973028	0.00737257	PPP1R9B/ACVR1B/CDKN1B/NRP1/TP53/ADIPOR2/TGFBR2/SERTAD2	8
BP	GO:0001655	urogenital system development	9/97	330/18866	5.08985e-05	0.00973028	0.00737257	BCL2L11/PDGFRB/CDKN1B/FGFR1/NRP1/EPHB2/NF1/LIN28A/ESR1	9
BP	GO:0030308	negative regulation of cell growth	7/97	190/18866	5.62807e-05	0.00973028	0.00737257	PPP1R9B/ACVR1B/CDKN1B/NRP1/TP53/ADIPOR2/SERTAD2	7
BP	GO:0034349	glial cell apoptotic process	3/97	15/18866	5.73212e-05	0.00973028	0.00737257	PRKCH/TP53/PRKCA	3
BP	GO:0001101	response to acid chemical	6/97	132/18866	6.14229e-05	0.00974336	0.00738248	PPP1R9B/CDKN1B/SESN1/PPARGC1A/MTHFR/SLC1A2	6
BP	GO:0001570	vasculogenesis	5/97	83/18866	6.84763e-05	0.00974336	0.00738248	PDGFRB/QKI/TGFBR2/SPRED1/HIF1AN	5
BP	GO:0071902	positive regulation of protein serine/threonine kinase activity	9/97	345/18866	7.16363e-05	0.00974336	0.00738248	PDGFRB/MAPK14/INAVA/CDKN1B/FGFR1/MAP3K4/CCNT2/CSF1R/CCNT1	9
BP	GO:0007265	Ras protein signal transduction	9/97	346/18866	7.32406e-05	0.00974336	0.00738248	PDGFRB/MAPK14/RAP2C/NRP1/TP53/EPHB2/NF1/RDX/GNA13	9
BP	GO:0001935	endothelial cell proliferation	7/97	199/18866	7.53353e-05	0.00974336	0.00738248	FGFR1/NRP1/NR2F2/SP1/PRKCA/MMP14/NF1	7
BP	GO:0001666	response to hypoxia	9/97	359/18866	9.70117e-05	0.0114903	0.0087061	CDKN1B/PPARGC1A/TP53/MMP14/TGFBR2/NF1/MTHFR/HIF1AN/SLC8A1	9
BP	GO:0061458	reproductive system development	10/97	447/18866	0.000100803	0.0114903	0.0087061	PPP1R9B/BCL2L11/PDGFRB/MAPK14/CDKN1B/MAP3K4/PLCD3/NR2F2/MMP14/ESR1	10
BP	GO:0060977	coronary vasculature morphogenesis	3/97	18/18866	0.000101655	0.0114903	0.0087061	PDGFRB/NRP1/SPRED1	3
BP	GO:0048568	embryonic organ development	10/97	451/18866	0.00010845	0.0114903	0.0087061	PDGFRB/FGFR1/PLCD3/NR2F2/TP53/EPHB2/MMP14/TGFBR2/SATB2/TEAD1	10
BP	GO:0010631	epithelial cell migration	9/97	365/18866	0.000109995	0.0114903	0.0087061	FGFR1/NRP1/NR2F2/SP1/PRKCA/TGFBR2/NF1/SPRED1/CLASP1	9
BP	GO:0090132	epithelium migration	9/97	368/18866	0.000117015	0.0117709	0.00891869	FGFR1/NRP1/NR2F2/SP1/PRKCA/TGFBR2/NF1/SPRED1/CLASP1	9
BP	GO:0036293	response to decreased oxygen levels	9/97	371/18866	0.000124407	0.0120675	0.00914343	CDKN1B/PPARGC1A/TP53/MMP14/TGFBR2/NF1/MTHFR/HIF1AN/SLC8A1	9
BP	GO:0090130	tissue migration	9/97	374/18866	0.000132186	0.0123799	0.00938017	FGFR1/NRP1/NR2F2/SP1/PRKCA/TGFBR2/NF1/SPRED1/CLASP1	9
BP	GO:0051348	negative regulation of transferase activity	8/97	296/18866	0.000144192	0.0130542	0.00989109	CDKN1B/NR2F2/TP53/EPHB2/NF1/SPRED1/HNRNPU/SLC8A1	8
BP	GO:0007519	skeletal muscle tissue development	6/97	158/18866	0.00016545	0.0144956	0.0109832	BVES/MAPK14/NR2F2/EGR2/NF1/CCNT2	6
BP	GO:0048511	rhythmic process	8/97	305/18866	0.000176956	0.0149247	0.0113084	TOP1/PPARGC1A/TP53/SP1/EGR2/CRY2/ESR1/HNRNPU	8
BP	GO:0002931	response to ischemia	4/97	55/18866	0.000183177	0.0149247	0.0113084	BVES/PPARGC1A/TP53/CSF1R	4
BP	GO:0048738	cardiac muscle tissue development	7/97	231/18866	0.000190088	0.0149247	0.0113084	PDGFRB/BVES/MAPK14/FGFR1/TGFBR2/HNRNPU/SLC8A1	7
BP	GO:0031529	ruffle organization	4/97	56/18866	0.000196494	0.0149247	0.0113084	PDGFRB/CSF1R/ARHGEF26/RDX	4
BP	GO:0043535	regulation of blood vessel endothelial cell migration	6/97	164/18866	0.000202587	0.0149247	0.0113084	FGFR1/NRP1/SP1/PRKCA/NF1/SPRED1	6
BP	GO:0042493	response to drug	9/97	397/18866	0.000206489	0.0149247	0.0113084	PPP1R9B/TOP1/CDKN1B/PPARGC1A/TP53/TGFBR2/MTHFR/SLC1A2/SLC8A1	9
BP	GO:1903798	regulation of production of miRNAs involved in gene silencing by miRNA	3/97	23/18866	0.000216549	0.0149247	0.0113084	TP53/LIN28A/ESR1	3
BP	GO:0051271	negative regulation of cellular component movement	9/97	400/18866	0.000218344	0.0149247	0.0113084	ABHD2/RAP2C/CDKN1B/NRP1/PPARGC1A/NR2F2/NF1/SPRED1/CLASP1	9
BP	GO:0046777	protein autophosphorylation	7/97	237/18866	0.000222377	0.0149247	0.0113084	PDGFRB/RAP2C/ACVR1B/NEK6/AAK1/FGFR1/CSF1R	7
BP	GO:0010594	regulation of endothelial cell migration	7/97	238/18866	0.000228165	0.0149247	0.0113084	FGFR1/NRP1/NR2F2/SP1/PRKCA/NF1/SPRED1	7
BP	GO:0060538	skeletal muscle organ development	6/97	168/18866	0.000230795	0.0149247	0.0113084	BVES/MAPK14/NR2F2/EGR2/NF1/CCNT2	6
BP	GO:0021761	limbic system development	5/97	109/18866	0.000248029	0.0156662	0.0118702	PPP1R9B/FGFR1/NRP1/NF1/ARPC5	5
BP	GO:0021872	forebrain generation of neurons	4/97	61/18866	0.000273758	0.0167422	0.0126855	FGFR1/NRP1/CSF1R/SATB2	4
BP	GO:0070920	regulation of production of small RNA involved in gene silencing by RNA	3/97	25/18866	0.000279143	0.0167422	0.0126855	TP53/LIN28A/ESR1	3
BP	GO:0010518	positive regulation of phospholipase activity	4/97	62/18866	0.000291492	0.0167422	0.0126855	PDGFRB/FGFR1/ESR1/GNA13	4
BP	GO:0001938	positive regulation of endothelial cell proliferation	5/97	113/18866	0.000293221	0.0167422	0.0126855	FGFR1/NRP1/SP1/PRKCA/NF1	5
BP	GO:0010634	positive regulation of epithelial cell migration	6/97	176/18866	0.000296457	0.0167422	0.0126855	FGFR1/NRP1/SP1/PRKCA/TGFBR2/CLASP1	6
BP	GO:0043010	camera-type eye development	8/97	332/18866	0.000313881	0.0167422	0.0126855	PDGFRB/CDKN1B/NRP1/EPHB2/TGFBR2/NF1/MAX/SPRED1	8
BP	GO:0051123	RNA polymerase II preinitiation complex assembly	3/97	26/18866	0.000314379	0.0167422	0.0126855	TP53/DR1/ESR1	3
BP	GO:1905523	positive regulation of macrophage migration	3/97	26/18866	0.000314379	0.0167422	0.0126855	MAPK14/MMP14/CSF1R	3
BP	GO:0018107	peptidyl-threonine phosphorylation	5/97	117/18866	0.000344402	0.017649	0.0133725	ACVR1B/CDC42BPA/PRKCA/TGFBR2/SPRED1	5
BP	GO:0045446	endothelial cell differentiation	5/97	117/18866	0.000344402	0.017649	0.0133725	RAP2C/NRP1/NR2F2/ARHGEF26/RDX	5
BP	GO:0032922	circadian regulation of gene expression	4/97	66/18866	0.000370736	0.0182319	0.0138142	TOP1/PPARGC1A/CRY2/HNRNPU	4
BP	GO:0001936	regulation of endothelial cell proliferation	6/97	184/18866	0.000375973	0.0182319	0.0138142	FGFR1/NRP1/NR2F2/SP1/PRKCA/NF1	6
BP	GO:0021537	telencephalon development	7/97	259/18866	0.000380679	0.0182319	0.0138142	PPP1R9B/H2AX/EPHB2/NF1/CSF1R/SLC1A2/SLC8A1	7
BP	GO:0043405	regulation of MAP kinase activity	8/97	342/18866	0.000382629	0.0182319	0.0138142	PDGFRB/MAPK14/INAVA/FGFR1/MAP3K4/EPHB2/NF1/SPRED1	8
BP	GO:0010458	exit from mitosis	3/97	28/18866	0.000393176	0.0184115	0.0139503	PPP1R9B/CDKN1B/CLASP1	3
BP	GO:0061138	morphogenesis of a branching epithelium	6/97	187/18866	0.000409756	0.0188627	0.0142921	FGFR1/NRP1/MMP14/TGFBR2/ESR1/GNA13	6
BP	GO:0043534	blood vessel endothelial cell migration	6/97	189/18866	0.000433565	0.01922	0.0145629	FGFR1/NRP1/SP1/PRKCA/NF1/SPRED1	6
BP	GO:0021602	cranial nerve morphogenesis	3/97	29/18866	0.000436912	0.01922	0.0145629	NRP1/EPHB2/EGR2	3
BP	GO:0022612	gland morphogenesis	5/97	124/18866	0.000449907	0.01922	0.0145629	FGFR1/NRP1/TGFBR2/CSF1R/ESR1	5
BP	GO:0035265	organ growth	6/97	191/18866	0.000458442	0.01922	0.0145629	BCL2L11/PDGFRB/MAPK14/FGFR1/TGFBR2/ESR1	6
BP	GO:0048608	reproductive structure development	9/97	443/18866	0.000460848	0.01922	0.0145629	BCL2L11/PDGFRB/MAPK14/CDKN1B/MAP3K4/PLCD3/NR2F2/MMP14/ESR1	9
BP	GO:0048732	gland development	9/97	443/18866	0.000460848	0.01922	0.0145629	BCL2L11/PDGFRB/CDKN1B/FGFR1/NRP1/TGFBR2/NF1/CSF1R/ESR1	9
BP	GO:0033673	negative regulation of kinase activity	7/97	268/18866	0.000467055	0.01922	0.0145629	CDKN1B/NR2F2/EPHB2/NF1/SPRED1/HNRNPU/SLC8A1	7
BP	GO:0018210	peptidyl-threonine modification	5/97	126/18866	0.000484097	0.019624	0.014869	ACVR1B/CDC42BPA/PRKCA/TGFBR2/SPRED1	5
BP	GO:0007219	Notch signaling pathway	6/97	195/18866	0.000511529	0.0204311	0.0154805	TSPAN14/AAK1/CDKN1B/MMP14/TGFBR2/HIF1AN	6
BP	GO:0045737	positive regulation of cyclin-dependent protein serine/threonine kinase activity	3/97	31/18866	0.000533484	0.0205485	0.0155695	CDKN1B/CCNT2/CCNT1	3
BP	GO:0009749	response to glucose	6/97	197/18866	0.000539808	0.0205485	0.0155695	CDKN1B/PPARGC1A/TGFBR2/LIN28A/SLC8A1/HMGN3	6
BP	GO:0050673	epithelial cell proliferation	9/97	453/18866	0.00054118	0.0205485	0.0155695	CDKN1B/FGFR1/NRP1/NR2F2/SP1/PRKCA/MMP14/NF1/ESR1	9
BP	GO:0010517	regulation of phospholipase activity	4/97	73/18866	0.000544732	0.0205485	0.0155695	PDGFRB/FGFR1/ESR1/GNA13	4
BP	GO:0001763	morphogenesis of a branching structure	6/97	201/18866	0.000600008	0.0215692	0.0163428	FGFR1/NRP1/MMP14/TGFBR2/ESR1/GNA13	6
BP	GO:0038034	signal transduction in absence of ligand	4/97	75/18866	0.000603556	0.0215692	0.0163428	BCL2L11/STRADB/FGFR1/NF1	4
BP	GO:0043627	response to estrogen	4/97	75/18866	0.000603556	0.0215692	0.0163428	PDGFRB/MMP14/TGFBR2/ESR1	4
BP	GO:0097192	extrinsic apoptotic signaling pathway in absence of ligand	4/97	75/18866	0.000603556	0.0215692	0.0163428	BCL2L11/STRADB/FGFR1/NF1	4
BP	GO:0009746	response to hexose	6/97	202/18866	0.000615842	0.0217224	0.0164589	CDKN1B/PPARGC1A/TGFBR2/LIN28A/SLC8A1/HMGN3	6
BP	GO:0060193	positive regulation of lipase activity	4/97	76/18866	0.000634596	0.022097	0.0167427	PDGFRB/FGFR1/ESR1/GNA13	4
BP	GO:0003158	endothelium development	5/97	135/18866	0.000662732	0.0227845	0.0172637	RAP2C/NRP1/NR2F2/ARHGEF26/RDX	5
BP	GO:0043542	endothelial cell migration	7/97	286/18866	0.000686597	0.0230222	0.0174438	FGFR1/NRP1/NR2F2/SP1/PRKCA/NF1/SPRED1	7
BP	GO:0140014	mitotic nuclear division	7/97	286/18866	0.000686597	0.0230222	0.0174438	PPP1R9B/PDGFRB/NEK6/CDKN1B/PRKCA/HNRNPU/CLASP1	7
BP	GO:0034284	response to monosaccharide	6/97	207/18866	0.000699946	0.0231836	0.017566	CDKN1B/PPARGC1A/TGFBR2/LIN28A/SLC8A1/HMGN3	6
BP	GO:0072593	reactive oxygen species metabolic process	7/97	288/18866	0.00071533	0.0232443	0.0176121	PDGFRB/MAPK14/INAVA/SH3PXD2A/SESN1/TP53/TGFBR2	7
BP	GO:0043536	positive regulation of blood vessel endothelial cell migration	4/97	79/18866	0.000734501	0.0232443	0.0176121	FGFR1/NRP1/SP1/PRKCA	4
BP	GO:0090398	cellular senescence	4/97	79/18866	0.000734501	0.0232443	0.0176121	MAPK14/NEK6/H2AX/TP53	4
BP	GO:0002573	myeloid leukocyte differentiation	6/97	210/18866	0.000754519	0.0232443	0.0176121	MAPK14/SH3PXD2A/PRKCA/TGFBR2/NF1/CSF1R	6
BP	GO:0045216	cell-cell junction organization	6/97	210/18866	0.000754519	0.0232443	0.0176121	INAVA/PRKCH/PRKCA/CSF1R/MTDH/RDX	6
BP	GO:0071312	cellular response to alkaloid	3/97	35/18866	0.00076531	0.0232443	0.0176121	PPP1R9B/PPARGC1A/SLC8A1	3
BP	GO:1904031	positive regulation of cyclin-dependent protein kinase activity	3/97	35/18866	0.00076531	0.0232443	0.0176121	CDKN1B/CCNT2/CCNT1	3
BP	GO:0048285	organelle fission	9/97	476/18866	0.000770247	0.0232443	0.0176121	PPP1R9B/BCL2L11/PDGFRB/NEK6/CDKN1B/PPARGC1A/PRKCA/HNRNPU/CLASP1	9
BP	GO:0001654	eye development	8/97	384/18866	0.000818198	0.0244201	0.0185029	PDGFRB/CDKN1B/NRP1/EPHB2/TGFBR2/NF1/MAX/SPRED1	8
BP	GO:0001569	branching involved in blood vessel morphogenesis	3/97	36/18866	0.000831784	0.0245557	0.0186057	NRP1/TGFBR2/GNA13	3
BP	GO:0150063	visual system development	8/97	388/18866	0.000874844	0.0250867	0.0190081	PDGFRB/CDKN1B/NRP1/EPHB2/TGFBR2/NF1/MAX/SPRED1	8
BP	GO:0048145	regulation of fibroblast proliferation	4/97	83/18866	0.000884372	0.0250867	0.0190081	PDGFRB/TP53/NF1/ESR1	4
BP	GO:0055013	cardiac muscle cell development	4/97	83/18866	0.000884372	0.0250867	0.0190081	PDGFRB/BVES/HNRNPU/SLC8A1	4
BP	GO:0050921	positive regulation of chemotaxis	5/97	144/18866	0.000886718	0.0250867	0.0190081	PDGFRB/MAPK14/FGFR1/NRP1/CSF1R	5
BP	GO:0070897	transcription preinitiation complex assembly	3/97	37/18866	0.000901817	0.0252509	0.0191324	TP53/DR1/ESR1	3
BP	GO:0048144	fibroblast proliferation	4/97	84/18866	0.000924965	0.0256347	0.0194233	PDGFRB/TP53/NF1/ESR1	4
BP	GO:0016049	cell growth	9/97	490/18866	0.000944792	0.0259198	0.0196392	PPP1R9B/ACVR1B/CDKN1B/NRP1/TP53/ADIPOR2/MMP14/TGFBR2/SERTAD2	9
BP	GO:0048880	sensory system development	8/97	394/18866	0.000965688	0.0262281	0.0198728	PDGFRB/CDKN1B/NRP1/EPHB2/TGFBR2/NF1/MAX/SPRED1	8
BP	GO:0071901	negative regulation of protein serine/threonine kinase activity	5/97	148/18866	0.00100258	0.0269604	0.0204277	CDKN1B/NR2F2/NF1/SPRED1/SLC8A1	5
BP	GO:0040013	negative regulation of locomotion	8/97	397/18866	0.00101387	0.0269967	0.0204552	ABHD2/RAP2C/NRP1/PPARGC1A/NR2F2/NF1/SPRED1/CLASP1	8
BP	GO:0046326	positive regulation of glucose import	3/97	39/18866	0.00105285	0.0277626	0.0210355	MAPK14/ADIPOR2/SLC1A2	3
BP	GO:0034350	regulation of glial cell apoptotic process	2/97	10/18866	0.00114617	0.0287675	0.021797	PRKCH/PRKCA	2
BP	GO:0035871	protein K11-linked deubiquitination	2/97	10/18866	0.00114617	0.0287675	0.021797	YOD1/VCPIP1	2
BP	GO:0071313	cellular response to caffeine	2/97	10/18866	0.00114617	0.0287675	0.021797	PPARGC1A/SLC8A1	2
BP	GO:1902946	protein localization to early endosome	2/97	10/18866	0.00114617	0.0287675	0.021797	NRP1/RDX	2
BP	GO:0055006	cardiac cell development	4/97	89/18866	0.0011478	0.0287675	0.021797	PDGFRB/BVES/HNRNPU/SLC8A1	4
BP	GO:0048705	skeletal system morphogenesis	6/97	228/18866	0.00115451	0.0287675	0.021797	PDGFRB/MAPK14/FGFR1/MMP14/TGFBR2/SATB2	6
BP	GO:0007517	muscle organ development	8/97	407/18866	0.00118857	0.0293469	0.022236	BVES/MAPK14/FGFR1/NR2F2/EGR2/TGFBR2/NF1/CCNT2	8
BP	GO:0097191	extrinsic apoptotic signaling pathway	6/97	230/18866	0.0012074	0.0295432	0.0223847	BCL2L11/ACVR1B/STRADB/FGFR1/NRP1/NF1	6
BP	GO:0048754	branching morphogenesis of an epithelial tube	5/97	155/18866	0.00123192	0.0298741	0.0226354	NRP1/MMP14/TGFBR2/ESR1/GNA13	5
BP	GO:0034103	regulation of tissue remodeling	4/97	91/18866	0.00124663	0.0299374	0.0226834	TP53/PRKCA/NF1/CSF1R	4
BP	GO:0001890	placenta development	5/97	156/18866	0.0012676	0.0299374	0.0226834	MAPK14/CDKN1B/MAP3K4/PLCD3/NR2F2	5
BP	GO:0008360	regulation of cell shape	5/97	156/18866	0.0012676	0.0299374	0.0226834	BVES/PARVB/CSF1R/RDX/GNA13	5
BP	GO:0009743	response to carbohydrate	6/97	233/18866	0.00129018	0.0302081	0.0228884	CDKN1B/PPARGC1A/TGFBR2/LIN28A/SLC8A1/HMGN3	6
BP	GO:1904018	positive regulation of vasculature development	6/97	235/18866	0.00134774	0.0304359	0.0230611	NRP1/SP1/PRKCA/TGFBR2/MTDH/HIF1AN	6
BP	GO:0014909	smooth muscle cell migration	4/97	93/18866	0.00135127	0.0304359	0.0230611	PDGFRB/NRP1/PPARGC1A/ARPC5	4
BP	GO:0051056	regulation of small GTPase mediated signal transduction	7/97	323/18866	0.00139191	0.0304359	0.0230611	PDGFRB/NRP1/EPHB2/NF1/ARHGEF26/RDX/GNA13	7
BP	GO:0021561	facial nerve development	2/97	11/18866	0.00139619	0.0304359	0.0230611	NRP1/EGR2	2
BP	GO:0021604	cranial nerve structural organization	2/97	11/18866	0.00139619	0.0304359	0.0230611	NRP1/EGR2	2
BP	GO:0021610	facial nerve morphogenesis	2/97	11/18866	0.00139619	0.0304359	0.0230611	NRP1/EGR2	2
BP	GO:0045899	positive regulation of RNA polymerase II transcription preinitiation complex assembly	2/97	11/18866	0.00139619	0.0304359	0.0230611	TP53/ESR1	2
BP	GO:1903800	positive regulation of production of miRNAs involved in gene silencing by miRNA	2/97	11/18866	0.00139619	0.0304359	0.0230611	TP53/LIN28A	2
BP	GO:0045124	regulation of bone resorption	3/97	43/18866	0.00140077	0.0304359	0.0230611	PRKCA/NF1/CSF1R	3
BP	GO:0001558	regulation of cell growth	8/97	420/18866	0.00145082	0.0312732	0.0236955	PPP1R9B/ACVR1B/CDKN1B/NRP1/TP53/ADIPOR2/MMP14/SERTAD2	8
BP	GO:0097178	ruffle assembly	3/97	44/18866	0.00149769	0.0317792	0.0240789	PDGFRB/ARHGEF26/RDX	3
BP	GO:1905521	regulation of macrophage migration	3/97	44/18866	0.00149769	0.0317792	0.0240789	MAPK14/MMP14/CSF1R	3
BP	GO:0007088	regulation of mitotic nuclear division	5/97	163/18866	0.00153918	0.0319738	0.0242264	PPP1R9B/PDGFRB/NEK6/CDKN1B/HNRNPU	5
BP	GO:0010828	positive regulation of glucose transmembrane transport	3/97	45/18866	0.00159873	0.0319738	0.0242264	MAPK14/ADIPOR2/SLC1A2	3
BP	GO:0060443	mammary gland morphogenesis	3/97	45/18866	0.00159873	0.0319738	0.0242264	TGFBR2/CSF1R/ESR1	3
BP	GO:0060562	epithelial tube morphogenesis	7/97	331/18866	0.0016006	0.0319738	0.0242264	NRP1/MMP14/TGFBR2/CSF1R/ESR1/MTHFR/GNA13	7
BP	GO:0033002	muscle cell proliferation	6/97	244/18866	0.00163143	0.0319738	0.0242264	PDGFRB/MAPK14/CDKN1B/FGFR1/PPARGC1A/TGFBR2	6
BP	GO:0000280	nuclear division	8/97	428/18866	0.00163383	0.0319738	0.0242264	PPP1R9B/BCL2L11/PDGFRB/NEK6/CDKN1B/PRKCA/HNRNPU/CLASP1	8
BP	GO:0030316	osteoclast differentiation	4/97	98/18866	0.00163945	0.0319738	0.0242264	MAPK14/SH3PXD2A/NF1/CSF1R	4
BP	GO:0051402	neuron apoptotic process	6/97	245/18866	0.00166556	0.0319738	0.0242264	BCL2L11/NRP1/PPARGC1A/TP53/NF1/MAX	6
BP	GO:0035967	cellular response to topologically incorrect protein	5/97	166/18866	0.0016678	0.0319738	0.0242264	KLHL15/BCL2L11/SSR1/YOD1/TMEM33	5
BP	GO:0006983	ER overload response	2/97	12/18866	0.00166982	0.0319738	0.0242264	BCL2L11/TP53	2
BP	GO:0007077	mitotic nuclear envelope disassembly	2/97	12/18866	0.00166982	0.0319738	0.0242264	NEK6/PRKCA	2
BP	GO:0071679	commissural neuron axon guidance	2/97	12/18866	0.00166982	0.0319738	0.0242264	NRP1/EPHB2	2
BP	GO:0006469	negative regulation of protein kinase activity	6/97	246/18866	0.00170022	0.0319738	0.0242264	CDKN1B/NR2F2/EPHB2/NF1/SPRED1/SLC8A1	6
BP	GO:0071216	cellular response to biotic stimulus	6/97	246/18866	0.00170022	0.0319738	0.0242264	BCL2L11/MAPK14/PPARGC1A/TP53/PRKCA/MTDH	6
BP	GO:0051817	modulation of process of other organism involved in symbiotic interaction	4/97	99/18866	0.00170183	0.0319738	0.0242264	BCL2L11/SP1/CSF1R/CCNT1	4
BP	GO:0010863	positive regulation of phospholipase C activity	3/97	46/18866	0.00170393	0.0319738	0.0242264	PDGFRB/FGFR1/ESR1	3
BP	GO:0030099	myeloid cell differentiation	8/97	431/18866	0.001707	0.0319738	0.0242264	MAPK14/ACVR1B/SH3PXD2A/PRKCA/TGFBR2/NF1/CSF1R/TET2	8
BP	GO:0045931	positive regulation of mitotic cell cycle	5/97	168/18866	0.00175782	0.0327003	0.0247768	PDGFRB/FGFR1/PRKCA/RDX/HNRNPU	5
BP	GO:0048483	autonomic nervous system development	3/97	47/18866	0.00181337	0.0335041	0.0253858	NRP1/EGR2/NF1	3
BP	GO:0060191	regulation of lipase activity	4/97	101/18866	0.00183148	0.0336102	0.0254662	PDGFRB/FGFR1/ESR1/GNA13	4
BP	GO:1990778	protein localization to cell periphery	7/97	340/18866	0.00186374	0.0339727	0.0257409	PPP1R9B/TSPAN14/PRKCH/EPHB2/MMP14/LIN7C/RDX	7
BP	GO:0000079	regulation of cyclin-dependent protein serine/threonine kinase activity	4/97	102/18866	0.00189881	0.033987	0.0257517	CDKN1B/NR2F2/CCNT2/CCNT1	4
BP	GO:1903076	regulation of protein localization to plasma membrane	4/97	102/18866	0.00189881	0.033987	0.0257517	PPP1R9B/PRKCH/EPHB2/MMP14	4
BP	GO:0032784	regulation of DNA-templated transcription, elongation	3/97	48/18866	0.0019271	0.033987	0.0257517	CCNT2/CCNT1/HNRNPU	3
BP	GO:1900274	regulation of phospholipase C activity	3/97	48/18866	0.0019271	0.033987	0.0257517	PDGFRB/FGFR1/ESR1	3
BP	GO:2001239	regulation of extrinsic apoptotic signaling pathway in absence of ligand	3/97	48/18866	0.0019271	0.033987	0.0257517	STRADB/FGFR1/NF1	3
BP	GO:0043201	response to leucine	2/97	13/18866	0.00196683	0.0340248	0.0257804	SESN1/PPARGC1A	2
BP	GO:0071415	cellular response to purine-containing compound	2/97	13/18866	0.00196683	0.0340248	0.0257804	PPARGC1A/SLC8A1	2
BP	GO:1900103	positive regulation of endoplasmic reticulum unfolded protein response	2/97	13/18866	0.00196683	0.0340248	0.0257804	BCL2L11/TMEM33	2
BP	GO:0035196	production of miRNAs involved in gene silencing by miRNA	3/97	49/18866	0.00204518	0.0340558	0.0258038	TP53/LIN28A/ESR1	3
BP	GO:1901342	regulation of vasculature development	8/97	444/18866	0.00205467	0.0340558	0.0258038	NRP1/SP1/PRKCA/TGFBR2/NF1/MTDH/SPRED1/HIF1AN	8
BP	GO:0048545	response to steroid hormone	7/97	346/18866	0.00205706	0.0340558	0.0258038	PPP1R9B/BCL2L11/ABHD2/TGFBR2/CRY2/ESR1/HNRNPU	7
BP	GO:0031532	actin cytoskeleton reorganization	4/97	105/18866	0.00211107	0.0340558	0.0258038	NRP1/CDC42BPA/PARVB/CSF1R	4
BP	GO:0031334	positive regulation of protein-containing complex assembly	6/97	257/18866	0.00211882	0.0340558	0.0258038	BCL2L11/CDKN1B/TP53/ARPC5/ESR1/CLASP1	6
BP	GO:0046850	regulation of bone remodeling	3/97	50/18866	0.00216767	0.0340558	0.0258038	PRKCA/NF1/CSF1R	3
BP	GO:0050873	brown fat cell differentiation	3/97	50/18866	0.00216767	0.0340558	0.0258038	MAPK14/PPARGC1A/HNRNPU	3
BP	GO:0014812	muscle cell migration	4/97	106/18866	0.00218532	0.0340558	0.0258038	PDGFRB/NRP1/PPARGC1A/ARPC5	4
BP	GO:1904029	regulation of cyclin-dependent protein kinase activity	4/97	106/18866	0.00218532	0.0340558	0.0258038	CDKN1B/NR2F2/CCNT2/CCNT1	4
BP	GO:2000379	positive regulation of reactive oxygen species metabolic process	4/97	106/18866	0.00218532	0.0340558	0.0258038	PDGFRB/MAPK14/TP53/TGFBR2	4
BP	GO:0030336	negative regulation of cell migration	7/97	350/18866	0.00219434	0.0340558	0.0258038	ABHD2/RAP2C/PPARGC1A/NR2F2/NF1/SPRED1/CLASP1	7
BP	GO:0043254	regulation of protein-containing complex assembly	8/97	449/18866	0.00220239	0.0340558	0.0258038	BCL2L11/GBA2/CDKN1B/TP53/ARPC5/ESR1/RDX/CLASP1	8
BP	GO:0030324	lung development	5/97	177/18866	0.00220764	0.0340558	0.0258038	PDGFRB/FGFR1/MMP14/TGFBR2/STK40	5
BP	GO:0048771	tissue remodeling	5/97	178/18866	0.00226235	0.0340558	0.0258038	TP53/PRKCA/MMP14/NF1/CSF1R	5
BP	GO:0051897	positive regulation of protein kinase B signaling	5/97	178/18866	0.00226235	0.0340558	0.0258038	PDGFRB/FGFR1/LIN28A/MTDH/ESR1	5
BP	GO:0032042	mitochondrial DNA metabolic process	2/97	14/18866	0.00228696	0.0340558	0.0258038	PPARGC1A/TP53	2
BP	GO:0045217	cell-cell junction maintenance	2/97	14/18866	0.00228696	0.0340558	0.0258038	INAVA/CSF1R	2
BP	GO:0045898	regulation of RNA polymerase II transcription preinitiation complex assembly	2/97	14/18866	0.00228696	0.0340558	0.0258038	TP53/ESR1	2
BP	GO:0071236	cellular response to antibiotic	2/97	14/18866	0.00228696	0.0340558	0.0258038	CDKN1B/TP53	2
BP	GO:1903799	negative regulation of production of miRNAs involved in gene silencing by miRNA	2/97	14/18866	0.00228696	0.0340558	0.0258038	TP53/ESR1	2
BP	GO:1903894	regulation of IRE1-mediated unfolded protein response	2/97	14/18866	0.00228696	0.0340558	0.0258038	BCL2L11/TMEM33	2
BP	GO:0006984	ER-nucleus signaling pathway	3/97	51/18866	0.00229463	0.0340558	0.0258038	BCL2L11/TP53/TMEM33	3
BP	GO:0021545	cranial nerve development	3/97	51/18866	0.00229463	0.0340558	0.0258038	NRP1/EPHB2/EGR2	3
BP	GO:0021879	forebrain neuron differentiation	3/97	51/18866	0.00229463	0.0340558	0.0258038	NRP1/CSF1R/SATB2	3
BP	GO:0031113	regulation of microtubule polymerization	3/97	51/18866	0.00229463	0.0340558	0.0258038	GBA2/CDKN1B/CLASP1	3
BP	GO:0060976	coronary vasculature development	3/97	51/18866	0.00229463	0.0340558	0.0258038	PDGFRB/NRP1/SPRED1	3
BP	GO:0061448	connective tissue development	6/97	262/18866	0.00233299	0.0343417	0.0260205	PDGFRB/MAPK14/FGFR1/PPARGC1A/TGFBR2/SATB2	6
BP	GO:0008593	regulation of Notch signaling pathway	4/97	108/18866	0.00233918	0.0343417	0.0260205	TSPAN14/AAK1/MMP14/HIF1AN	4
BP	GO:0098781	ncRNA transcription	4/97	109/18866	0.00241885	0.0351315	0.0266189	TP53/SP1/CCNT2/CCNT1	4
BP	GO:2000278	regulation of DNA biosynthetic process	4/97	109/18866	0.00241885	0.0351315	0.0266189	PDGFRB/MAP3K4/TP53/HNRNPU	4
BP	GO:0030323	respiratory tube development	5/97	181/18866	0.00243239	0.0351402	0.0266255	PDGFRB/FGFR1/MMP14/TGFBR2/STK40	5
BP	GO:0031589	cell-substrate adhesion	7/97	359/18866	0.00252913	0.0363445	0.027538	BCL2L11/BVES/NRP1/MMP14/NF1/PARVB/CLASP1	7
BP	GO:0048168	regulation of neuronal synaptic plasticity	3/97	53/18866	0.00256216	0.0365257	0.0276752	EPHB2/EGR2/NF1	3
BP	GO:0032956	regulation of actin cytoskeleton organization	7/97	360/18866	0.00256863	0.0365257	0.0276752	PDGFRB/GBA2/NRP1/ARPC5/CSF1R/RDX/CLASP1	7
BP	GO:0032486	Rap protein signal transduction	2/97	15/18866	0.00262998	0.0370105	0.0280426	RAP2C/RDX	2
BP	GO:0072148	epithelial cell fate commitment	2/97	15/18866	0.00262998	0.0370105	0.0280426	NRP1/NR2F2	2
BP	GO:0031050	dsRNA processing	3/97	54/18866	0.00270285	0.0376458	0.028524	TP53/LIN28A/ESR1	3
BP	GO:0070918	production of small RNA involved in gene silencing by RNA	3/97	54/18866	0.00270285	0.0376458	0.028524	TP53/LIN28A/ESR1	3
BP	GO:0035821	modulation of process of other organism	4/97	113/18866	0.0027562	0.0380422	0.0288243	BCL2L11/SP1/CSF1R/CCNT1	4
BP	GO:0051052	regulation of DNA metabolic process	7/97	365/18866	0.00277333	0.0380422	0.0288243	KLHL15/PDGFRB/H2AX/MAP3K4/PPARGC1A/TP53/HNRNPU	7
BP	GO:2000146	negative regulation of cell motility	7/97	365/18866	0.00277333	0.0380422	0.0288243	ABHD2/RAP2C/PPARGC1A/NR2F2/NF1/SPRED1/CLASP1	7
BP	GO:0051783	regulation of nuclear division	5/97	188/18866	0.00286508	0.0391034	0.0296283	PPP1R9B/PDGFRB/NEK6/CDKN1B/HNRNPU	5
BP	GO:0006367	transcription initiation from RNA polymerase II promoter	5/97	189/18866	0.00293116	0.0396071	0.03001	PPARGC1A/TP53/DR1/ESR1/TEAD1	5
BP	GO:0007369	gastrulation	5/97	189/18866	0.00293116	0.0396071	0.03001	FGFR1/TP53/MMP14/TGFBR2/CLASP1	5
BP	GO:0010225	response to UV-C	2/97	16/18866	0.00299565	0.0398833	0.0302193	MAP3K4/TP53	2
BP	GO:0030397	membrane disassembly	2/97	16/18866	0.00299565	0.0398833	0.0302193	NEK6/PRKCA	2
BP	GO:0051081	nuclear envelope disassembly	2/97	16/18866	0.00299565	0.0398833	0.0302193	NEK6/PRKCA	2
BP	GO:0046620	regulation of organ growth	4/97	116/18866	0.00302944	0.0399742	0.0302882	BCL2L11/MAPK14/FGFR1/TGFBR2	4
BP	GO:0031667	response to nutrient levels	8/97	473/18866	0.00303191	0.0399742	0.0302882	SESN1/PPARGC1A/TP53/ADIPOR2/TGFBR2/MAX/MTHFR/SLC8A1	8
BP	GO:0021953	central nervous system neuron differentiation	5/97	192/18866	0.003136	0.0409489	0.0310267	GBA2/NRP1/EPHB2/CSF1R/SATB2	5
BP	GO:0048015	phosphatidylinositol-mediated signaling	5/97	192/18866	0.003136	0.0409489	0.0310267	PDGFRB/FGFR1/PLCD3/NF1/CSF1R	5
BP	GO:1905517	macrophage migration	3/97	57/18866	0.00315319	0.0409764	0.0310475	MAPK14/MMP14/CSF1R	3
BP	GO:0018108	peptidyl-tyrosine phosphorylation	7/97	374/18866	0.00317317	0.0409787	0.0310493	PDGFRB/RAP2C/FGFR1/NRP1/TP53/EPHB2/CSF1R	7
BP	GO:0007569	cell aging	4/97	118/18866	0.00322154	0.0409787	0.0310493	MAPK14/NEK6/H2AX/TP53	4
BP	GO:0046578	regulation of Ras protein signal transduction	5/97	194/18866	0.00327818	0.0409787	0.0310493	PDGFRB/NRP1/EPHB2/NF1/RDX	5
BP	GO:0072659	protein localization to plasma membrane	6/97	281/18866	0.00329855	0.0409787	0.0310493	PPP1R9B/TSPAN14/PRKCH/EPHB2/MMP14/RDX	6
BP	GO:0018212	peptidyl-tyrosine modification	7/97	377/18866	0.00331582	0.0409787	0.0310493	PDGFRB/RAP2C/FGFR1/NRP1/TP53/EPHB2/CSF1R	7
BP	GO:1905475	regulation of protein localization to membrane	5/97	195/18866	0.00335098	0.0409787	0.0310493	PPP1R9B/PRKCH/TP53/EPHB2/MMP14	5
BP	GO:0007096	regulation of exit from mitosis	2/97	17/18866	0.00338373	0.0409787	0.0310493	PPP1R9B/CDKN1B	2
BP	GO:0021783	preganglionic parasympathetic fiber development	2/97	17/18866	0.00338373	0.0409787	0.0310493	NRP1/EGR2	2
BP	GO:0031000	response to caffeine	2/97	17/18866	0.00338373	0.0409787	0.0310493	PPARGC1A/SLC8A1	2
BP	GO:0043923	positive regulation by host of viral transcription	2/97	17/18866	0.00338373	0.0409787	0.0310493	SP1/CCNT1	2
BP	GO:0048532	anatomical structure arrangement	2/97	17/18866	0.00338373	0.0409787	0.0310493	NRP1/EGR2	2
BP	GO:0070242	thymocyte apoptotic process	2/97	17/18866	0.00338373	0.0409787	0.0310493	BCL2L11/TP53	2
BP	GO:0071850	mitotic cell cycle arrest	2/97	17/18866	0.00338373	0.0409787	0.0310493	CDKN1B/TP53	2
BP	GO:0090336	positive regulation of brown fat cell differentiation	2/97	17/18866	0.00338373	0.0409787	0.0310493	MAPK14/HNRNPU	2
BP	GO:0097067	cellular response to thyroid hormone stimulus	2/97	17/18866	0.00338373	0.0409787	0.0310493	PPARGC1A/RDX	2
BP	GO:0001822	kidney development	6/97	283/18866	0.00341525	0.0409787	0.0310493	BCL2L11/PDGFRB/FGFR1/NRP1/NF1/LIN28A	6
BP	GO:0007565	female pregnancy	5/97	196/18866	0.00342495	0.0409787	0.0310493	ACVR1B/NR2F2/ADIPOR2/TGFBR2/ESR1	5
BP	GO:0048017	inositol lipid-mediated signaling	5/97	196/18866	0.00342495	0.0409787	0.0310493	PDGFRB/FGFR1/PLCD3/NF1/CSF1R	5
BP	GO:0031663	lipopolysaccharide-mediated signaling pathway	3/97	59/18866	0.00347748	0.0409807	0.0310508	MAPK14/PRKCA/MTDH	3
BP	GO:0043525	positive regulation of neuron apoptotic process	3/97	59/18866	0.00347748	0.0409807	0.0310508	BCL2L11/TP53/NF1	3
BP	GO:0060043	regulation of cardiac muscle cell proliferation	3/97	59/18866	0.00347748	0.0409807	0.0310508	MAPK14/FGFR1/TGFBR2	3
BP	GO:0042326	negative regulation of phosphorylation	8/97	484/18866	0.00348547	0.0409807	0.0310508	CDKN1B/PPARGC1A/NR2F2/EPHB2/NF1/SPRED1/HNRNPU/SLC8A1	8
BP	GO:1901888	regulation of cell junction assembly	5/97	200/18866	0.0037326	0.0435707	0.0330132	PRKCH/NRP1/EPHB2/MMP14/CLASP1	5
BP	GO:1904375	regulation of protein localization to cell periphery	4/97	123/18866	0.00373784	0.0435707	0.0330132	PPP1R9B/PRKCH/EPHB2/MMP14	4
BP	GO:0035994	response to muscle stretch	2/97	18/18866	0.00379399	0.0436097	0.0330428	MAPK14/SLC8A1	2
BP	GO:0061298	retina vasculature development in camera-type eye	2/97	18/18866	0.00379399	0.0436097	0.0330428	PDGFRB/NRP1	2
BP	GO:0043954	cellular component maintenance	3/97	61/18866	0.00382147	0.0436097	0.0330428	INAVA/CSF1R/MTHFR	3
BP	GO:0046324	regulation of glucose import	3/97	61/18866	0.00382147	0.0436097	0.0330428	MAPK14/ADIPOR2/SLC1A2	3
BP	GO:1903078	positive regulation of protein localization to plasma membrane	3/97	61/18866	0.00382147	0.0436097	0.0330428	PPP1R9B/PRKCH/EPHB2	3
BP	GO:0060485	mesenchyme development	6/97	290/18866	0.00384807	0.0437296	0.0331336	PDGFRB/FGFR1/NRP1/TGFBR2/SPRED1/CLASP1	6
BP	GO:0001952	regulation of cell-matrix adhesion	4/97	125/18866	0.00395919	0.0443535	0.0336064	NRP1/MMP14/NF1/CLASP1	4
BP	GO:0030968	endoplasmic reticulum unfolded protein response	4/97	125/18866	0.00395919	0.0443535	0.0336064	BCL2L11/SSR1/YOD1/TMEM33	4
BP	GO:0072001	renal system development	6/97	292/18866	0.0039789	0.0443535	0.0336064	BCL2L11/PDGFRB/FGFR1/NRP1/NF1/LIN28A	6
BP	GO:0042692	muscle cell differentiation	7/97	390/18866	0.00399146	0.0443535	0.0336064	PDGFRB/BVES/MAPK14/QKI/MMP14/HNRNPU/SLC8A1	7
BP	GO:0007405	neuroblast proliferation	3/97	62/18866	0.00400096	0.0443535	0.0336064	FGFR1/TP53/NF1	3
BP	GO:0051851	modulation by host of symbiont process	3/97	62/18866	0.00400096	0.0443535	0.0336064	SP1/CSF1R/CCNT1	3
BP	GO:0060541	respiratory system development	5/97	204/18866	0.00405962	0.0443641	0.0336144	PDGFRB/FGFR1/MMP14/TGFBR2/STK40	5
BP	GO:1903708	positive regulation of hemopoiesis	5/97	204/18866	0.00405962	0.0443641	0.0336144	MAPK14/ACVR1B/PRKCA/MMP14/TGFBR2	5
BP	GO:0055007	cardiac muscle cell differentiation	4/97	126/18866	0.00407313	0.0443641	0.0336144	PDGFRB/BVES/HNRNPU/SLC8A1	4
BP	GO:0035966	response to topologically incorrect protein	5/97	205/18866	0.00414448	0.0443641	0.0336144	KLHL15/BCL2L11/SSR1/YOD1/TMEM33	5
BP	GO:0051146	striated muscle cell differentiation	6/97	295/18866	0.0041813	0.0443641	0.0336144	PDGFRB/BVES/MAPK14/MMP14/HNRNPU/SLC8A1	6
BP	GO:0051893	regulation of focal adhesion assembly	3/97	63/18866	0.00418551	0.0443641	0.0336144	NRP1/MMP14/CLASP1	3
BP	GO:0090109	regulation of cell-substrate junction assembly	3/97	63/18866	0.00418551	0.0443641	0.0336144	NRP1/MMP14/CLASP1	3
BP	GO:1905477	positive regulation of protein localization to membrane	4/97	127/18866	0.00418927	0.0443641	0.0336144	PPP1R9B/PRKCH/TP53/EPHB2	4
BP	GO:0010759	positive regulation of macrophage chemotaxis	2/97	19/18866	0.00422619	0.0443641	0.0336144	MAPK14/CSF1R	2
BP	GO:0030011	maintenance of cell polarity	2/97	19/18866	0.00422619	0.0443641	0.0336144	ARPC5/LIN7C	2
BP	GO:0048486	parasympathetic nervous system development	2/97	19/18866	0.00422619	0.0443641	0.0336144	NRP1/EGR2	2
BP	GO:0060973	cell migration involved in heart development	2/97	19/18866	0.00422619	0.0443641	0.0336144	PDGFRB/BVES	2
BP	GO:2000647	negative regulation of stem cell proliferation	2/97	19/18866	0.00422619	0.0443641	0.0336144	TP53/NF1	2
BP	GO:0071383	cellular response to steroid hormone stimulus	5/97	206/18866	0.0042306	0.0443641	0.0336144	BCL2L11/ABHD2/CRY2/ESR1/HNRNPU	5
BP	GO:0050678	regulation of epithelial cell proliferation	7/97	395/18866	0.00427746	0.0446546	0.0338345	CDKN1B/FGFR1/NRP1/NR2F2/SP1/PRKCA/NF1	7
BP	GO:0014013	regulation of gliogenesis	4/97	128/18866	0.00430763	0.0446546	0.0338345	PRKCH/EGR2/NF1/LIN28A	4
BP	GO:0072089	stem cell proliferation	4/97	128/18866	0.00430763	0.0446546	0.0338345	FGFR1/TP53/NF1/HNRNPU	4
BP	GO:0001885	endothelial cell development	3/97	64/18866	0.00437515	0.045011	0.0341046	RAP2C/ARHGEF26/RDX	3
BP	GO:0045453	bone resorption	3/97	64/18866	0.00437515	0.045011	0.0341046	PRKCA/NF1/CSF1R	3
BP	GO:0045766	positive regulation of angiogenesis	5/97	208/18866	0.00440666	0.0451641	0.0342206	NRP1/SP1/PRKCA/TGFBR2/MTDH	5
BP	GO:0040029	regulation of gene expression, epigenetic	5/97	209/18866	0.00449663	0.045913	0.034788	H2AX/MTHFR/CREBZF/SERTAD2/HNRNPU	5
BP	GO:0031290	retinal ganglion cell axon guidance	2/97	20/18866	0.00468011	0.0469351	0.0355624	NRP1/EPHB2	2
BP	GO:0032495	response to muramyl dipeptide	2/97	20/18866	0.00468011	0.0469351	0.0355624	MAPK14/INAVA	2
BP	GO:0060965	negative regulation of gene silencing by miRNA	2/97	20/18866	0.00468011	0.0469351	0.0355624	TP53/ESR1	2
BP	GO:0050679	positive regulation of epithelial cell proliferation	5/97	211/18866	0.00468049	0.0469351	0.0355624	FGFR1/NRP1/SP1/PRKCA/NF1	5
BP	GO:0090068	positive regulation of cell cycle process	6/97	302/18866	0.00468314	0.0469351	0.0355624	PDGFRB/CDKN1B/FGFR1/TP53/RDX/HNRNPU	6
BP	GO:0045765	regulation of angiogenesis	7/97	403/18866	0.00476711	0.0474544	0.0359558	NRP1/SP1/PRKCA/TGFBR2/NF1/MTDH/SPRED1	7
BP	GO:0150116	regulation of cell-substrate junction organization	3/97	66/18866	0.0047699	0.0474544	0.0359558	NRP1/MMP14/CLASP1	3
BP	GO:0010595	positive regulation of endothelial cell migration	4/97	132/18866	0.00480364	0.0476156	0.036078	FGFR1/NRP1/SP1/PRKCA	4
BP	GO:0032970	regulation of actin filament-based process	7/97	405/18866	0.00489588	0.0483535	0.0366371	PDGFRB/GBA2/NRP1/ARPC5/CSF1R/RDX/CLASP1	7
BP	GO:0042770	signal transduction in response to DNA damage	4/97	133/18866	0.00493338	0.0485474	0.036784	MAPK14/CDKN1B/TP53/SPRED1	4
BP	GO:0043523	regulation of neuron apoptotic process	5/97	214/18866	0.00496622	0.0485681	0.0367997	BCL2L11/NRP1/PPARGC1A/TP53/NF1	5
BP	GO:0036498	IRE1-mediated unfolded protein response	3/97	67/18866	0.00497508	0.0485681	0.0367997	BCL2L11/SSR1/TMEM33	3
BP	GO:0070372	regulation of ERK1 and ERK2 cascade	6/97	306/18866	0.00498914	0.0485681	0.0367997	PDGFRB/NRP1/EPHB2/PRKCA/CSF1R/SPRED1	6
BP	GO:0042063	gliogenesis	6/97	307/18866	0.00506789	0.0491585	0.0372471	PRKCH/MMP14/EGR2/NF1/LIN28A/CSF1R	6
BP	GO:0048485	sympathetic nervous system development	2/97	21/18866	0.00515551	0.049417	0.0374429	NRP1/NF1	2
BP	GO:0072111	cell proliferation involved in kidney development	2/97	21/18866	0.00515551	0.049417	0.0374429	PDGFRB/LIN28A	2
BP	GO:2000269	regulation of fibroblast apoptotic process	2/97	21/18866	0.00515551	0.049417	0.0374429	BCL2L11/TP53	2
BP	GO:0071479	cellular response to ionizing radiation	3/97	68/18866	0.00518551	0.049417	0.0374429	MAPK14/H2AX/TP53	3
BP	GO:1904377	positive regulation of protein localization to cell periphery	3/97	68/18866	0.00518551	0.049417	0.0374429	PPP1R9B/PRKCH/EPHB2	3
CC	GO:0005667	transcription regulator complex	10/100	413/19559	5.03965e-05	0.0137079	0.0115647	MIDEAS/TP53/SP1/DR1/MAX/JAZF1/NFAT5/SATB2/TEAD1/HNRNPU	10
CC	GO:0005925	focal adhesion	9/100	415/19559	0.000276929	0.0216605	0.0182739	PDGFRB/SNTB1/NRP1/MMP14/PARVB/ARPC5/RDX/GNA13/CLASP1	9
CC	GO:0031252	cell leading edge	9/100	421/19559	0.000307678	0.0216605	0.0182739	PPP1R9B/PDGFRB/AAK1/CDC42BPA/PARVB/ARPC5/ARHGEF26/RDX/SLC1A2	9
CC	GO:0030055	cell-substrate junction	9/100	423/19559	0.000318536	0.0216605	0.0182739	PDGFRB/SNTB1/NRP1/MMP14/PARVB/ARPC5/RDX/GNA13/CLASP1	9
CC	GO:0005923	bicellular tight junction	5/100	122/19559	0.000408086	0.0221999	0.018729	BVES/RAP2C/MAGI1/LIN7C/MTDH	5
CC	GO:0070160	tight junction	5/100	129/19559	0.000526823	0.0238827	0.0201487	BVES/RAP2C/MAGI1/LIN7C/MTDH	5
CC	GO:0043296	apical junction complex	5/100	143/19559	0.000840156	0.0326461	0.027542	BVES/RAP2C/MAGI1/LIN7C/MTDH	5
CC	GO:0090575	RNA polymerase II transcription regulator complex	5/100	161/19559	0.0014254	0.0484638	0.0408866	TP53/DR1/MAX/TEAD1/HNRNPU	5
CC	GO:0019908	nuclear cyclin-dependent protein kinase holoenzyme complex	2/100	12/19559	0.00165196	0.049926	0.0421202	CCNT2/CCNT1	2
MF	GO:0019199	transmembrane receptor protein kinase activity	7/100	80/18352	2.64622e-07	8.67959e-05	7.49297e-05	PDGFRB/ACVR1B/FGFR1/NRP1/EPHB2/TGFBR2/CSF1R	7
MF	GO:0004714	transmembrane receptor protein tyrosine kinase activity	5/100	61/18352	2.0288e-05	0.00272325	0.00235095	PDGFRB/FGFR1/NRP1/EPHB2/CSF1R	5
MF	GO:0004674	protein serine/threonine kinase activity	11/100	435/18352	2.49078e-05	0.00272325	0.00235095	MAPK14/ACVR1B/NEK6/PRKCH/AAK1/TOP1/MAP3K4/CDC42BPA/PRKCA/TGFBR2/STK40	11
MF	GO:0019902	phosphatase binding	7/100	194/18352	9.24605e-05	0.00547569	0.00472709	PPP1R9B/MAPK14/CDKN1B/TP53/CRY2/CSF1R/SPRED1	7
MF	GO:0140296	general transcription initiation factor binding	4/100	44/18352	9.53029e-05	0.00547569	0.00472709	TP53/DR1/ESR1/HNRNPU	4
MF	GO:0061629	RNA polymerase II-specific DNA-binding transcription factor binding	8/100	267/18352	0.000105976	0.00547569	0.00472709	MAPK14/PPARGC1A/SP1/EGR2/MTDH/ESR1/HIF1AN/HMGN3	8
MF	GO:0140297	DNA-binding transcription factor binding	9/100	347/18352	0.000116859	0.00547569	0.00472709	MAPK14/NEK6/PPARGC1A/SP1/EGR2/MTDH/ESR1/HIF1AN/HMGN3	9
MF	GO:0001091	RNA polymerase II general transcription initiation factor binding	3/100	19/18352	0.000142773	0.00585371	0.00505343	TP53/ESR1/HNRNPU	3
MF	GO:0004713	protein tyrosine kinase activity	5/100	135/18352	0.000860687	0.029183	0.0251933	PDGFRB/FGFR1/NRP1/EPHB2/CSF1R	5
MF	GO:0019838	growth factor binding	5/100	136/18352	0.000889725	0.029183	0.0251933	PDGFRB/ACVR1B/FGFR1/NRP1/TGFBR2	5
MF	GO:0017002	activin-activated receptor activity	2/100	10/18352	0.00128567	0.0365517	0.0315546	ACVR1B/TGFBR2	2
MF	GO:0019903	protein phosphatase binding	5/100	149/18352	0.00133726	0.0365517	0.0315546	PPP1R9B/MAPK14/CDKN1B/TP53/CSF1R	5
