# Supplementary material for: Construction and validation of an angiogenesis-related lncRNA prognostic model in lung adenocarcinoma
Source: Front Genet. 2023 Mar 14;14:1083593. doi: 10.3389/fgene.2023.1083593 (PMC10043447; doi:10.3389/fgene.2023.1083593)
Supplement: Supplementary file 21 [file Table7.XLSX]

## Sheet: multiCox
id	coef	HR	HR.95L	HR.95H	pvalue
RBPMS-AS1	-0.314189	0.730381	0.550548	0.968956	0.0293585
LINC00460	0.151786	1.16391	1.01246	1.33802	0.0328396
SYNPR-AS1	-0.240436	0.786285	0.61606	1.00355	0.0534169
LINC00857	0.260947	1.29816	0.963544	1.74898	0.0862029
