# Supplementary material for: Construction and validation of an angiogenesis-related lncRNA prognostic model in lung adenocarcinoma
Source: Front Genet. 2023 Mar 14;14:1083593. doi: 10.3389/fgene.2023.1083593 (PMC10043447; doi:10.3389/fgene.2023.1083593)
Supplement: Supplementary file 22 [file Table8.XLSX]

## Sheet: trainRisk
id	futime	fustat	RBPMS-AS1	SYNPR-AS1	LINC00460	LINC00857	riskScore	risk
TCGA-73-7499-01A-11R-2187-07	1.9589	0	1.47161	1.37329	0.492653	1.5194	0.908111	Low
TCGA-78-7158-01A-11R-2039-07	0.490411	1	1.74483	2.03299	0.131739	1.07569	0.599648	Low
TCGA-73-4659-01A-01R-1206-07	1.94795	1	1.53721	1.28127	0.674663	0.861233	0.787421	Low
TCGA-4B-A93V-01A-11R-A39D-07	0.69589	0	3.54924	2.16317	0.144465	1.16273	0.337904	Low
TCGA-78-7535-01A-11R-2066-07	2.6	1	3.09656	1.77391	0.295419	1.38163	0.463412	Low
TCGA-69-7765-01A-11R-2170-07	0.452055	0	1.79026	2.3423	1.74921	1.34088	0.751756	Low
TCGA-62-A46V-01A-11R-A24H-07	6.02466	0	1.96723	1.68906	0.234274	1.56283	0.700532	Low
TCGA-55-7281-01A-11R-2039-07	2.38904	0	1.17658	1.9581	1.12706	1.26974	0.893012	Low
TCGA-86-A456-01A-11R-A24H-07	1.10959	0	1.53568	2.00909	0.0331725	1.40138	0.690786	Low
TCGA-55-8087-01A-11R-2241-07	1.26575	0	2.90342	1.61575	0.0663487	0.590442	0.401858	Low
TCGA-55-8507-01A-11R-2403-07	1.14521	0	3.68759	0.126347	0.122561	1.96976	0.649555	Low
TCGA-86-8358-01A-11R-2326-07	1.78904	0	0.340508	1.35151	0.706096	0.0892481	0.926291	Low
TCGA-55-A490-01A-11R-A466-07	0.271233	1	1.17801	0.560308	0	0.792337	0.929438	Low
TCGA-55-1594-01A-01R-0946-07	3.2274	0	1.01774	1.29678	0.203147	1.28938	0.961409	Low
TCGA-64-1676-01A-01R-0946-07	4.73425	0	1.53127	0.772658	0.497501	0.829341	0.860665	Low
TCGA-44-5645-01A-01R-A278-07	1.04932	0	1.87364	2.40549	0.426123	1.26606	0.578634	Low
TCGA-55-8512-01A-11R-2403-07	1.66301	1	2.48172	1.98349	0.0858763	1.2692	0.502832	Low
TCGA-55-8203-01A-11R-2241-07	1.49863	0	2.03746	2.19174	0.701572	1.39781	0.624396	Low
TCGA-55-7728-01A-11R-2187-07	1.92877	0	1.44507	1.06901	0.224821	0.80189	0.784449	Low
TCGA-55-7725-01A-11R-2170-07	1.21096	0	4.26941	2.56548	0.329548	1.54885	0.278276	Low
TCGA-55-8510-01A-11R-2403-07	1.47671	0	1.19802	1.55584	0.190244	1.35516	0.866684	Low
TCGA-55-8508-01A-11R-2403-07	1.69041	0	1.26708	1.28692	0.792778	1.03905	0.912881	Low
TCGA-55-6986-01A-11R-1949-07	8.93425	0	2.09484	1.67577	1.52655	1.34102	0.775272	Low
TCGA-91-6840-01A-11R-1949-07	1.01918	0	2.24283	0.17167	0	1.86026	0.965012	Low
TCGA-93-8067-01A-11R-2287-07	0.509589	0	1.08444	1.38474	0.361495	0.985032	0.872107	Low
TCGA-55-7903-01A-11R-2170-07	1.55342	0	1.28827	1.85016	0.103309	1.92851	0.899622	Low
TCGA-78-7154-01A-11R-2039-07	1.62466	1	1.48842	1.49182	0.0838691	1.76244	0.879155	Low
TCGA-44-A4SU-01A-11R-A24X-07	1.12055	1	1.77853	1.27448	1.5149	1.00397	0.86209	Low
TCGA-55-8616-01A-11R-2403-07	0.131507	0	0.727793	2.27186	0	1.89979	0.947194	Low
TCGA-50-5049-01A-01R-1628-07	5.87945	0	0.778408	1.32249	0.184368	0.882766	0.923765	Low
TCGA-97-8174-01A-11R-2287-07	0.449315	1	2.17761	0.447536	0.360456	1.40964	0.865605	Low
TCGA-69-7763-01A-11R-2170-07	1.89041	0	1.71556	1.2563	0.204018	1.86727	0.906702	Low
TCGA-MP-A4TD-01A-32R-A262-07	0.841096	1	1.66597	0.263075	0.410808	0.990693	0.95992	Low
TCGA-62-A470-01A-11R-A24H-07	3.27123	1	1.89778	0.757473	0.252328	1.57418	0.900862	Low
TCGA-91-8496-01A-11R-2403-07	1.38356	0	2.2485	1.24169	0.568595	0.755368	0.608546	Low
TCGA-O1-A52J-01A-11R-A262-07	4.92603	1	2.5388	1.89237	3.13915	1.33907	0.817221	Low
TCGA-55-7727-01A-11R-2170-07	0.326027	0	2.48759	1.21777	0.294742	1.98798	0.751284	Low
TCGA-86-8673-01A-11R-2403-07	1.24658	0	1.87957	1.59573	1.52986	1.32697	0.842968	Low
TCGA-97-7938-01A-11R-2170-07	0.0493151	1	1.86798	2.73535	0.386482	1.65844	0.58964	Low
TCGA-55-6983-01A-11R-1949-07	7.73425	0	1.0503	1.71089	0.516407	1.08067	0.855501	Low
TCGA-55-8513-01A-11R-2403-07	2.16712	0	2.47917	1.32216	0.231951	0.862001	0.542386	Low
TCGA-67-3773-01A-01R-0946-07	1.16986	0	5.66101	1.42734	0.716322	1.21303	0.229548	Low
TCGA-NJ-A4YG-01A-22R-A262-07	5.21644	0	2.05886	1.83291	0.527865	1.72718	0.717605	Low
TCGA-97-7546-01A-11R-2039-07	3.52055	0	1.48919	1.86065	0.822599	0.974444	0.732559	Low
TCGA-86-7701-01A-11R-2170-07	1.29863	0	2.19559	0.122216	0.174361	1.21282	0.859534	Low
TCGA-78-7163-01A-12R-2066-07	18.663	0	2.48653	2.00379	0.724851	1.49958	0.584623	Low
TCGA-49-AARQ-01A-11R-A41B-07	18.4438	0	1.32491	1.01752	0.141927	0.75803	0.805197	Low
TCGA-86-7713-01A-11R-2066-07	1.15616	0	1.24085	2.70016	0.0908024	1.87185	0.732028	Low
TCGA-44-6776-01A-11R-1858-07	5.30959	0	3.19457	0.913263	1.13968	1.60562	0.66604	Low
TCGA-86-8279-01A-11R-2287-07	1.32055	0	1.97479	1.64348	0.905637	1.5695	0.783736	Low
TCGA-91-A4BC-01A-11R-A24H-07	0.120548	0	1.90928	0	0.274377	0.959616	0.920428	Low
TCGA-73-4668-01A-01R-1206-07	1.27945	0	0.762159	2.60018	1.06645	0.803924	0.764847	Low
TCGA-73-4675-01A-01R-1206-07	0.109589	0	4.027	2.4424	0.0901119	1.87933	0.325143	Low
TCGA-NJ-A55A-01A-11R-A262-07	0.0219178	0	1.92018	2.2838	0.0541563	0.920746	0.507115	Low
TCGA-78-7633-01A-11R-2066-07	2.72329	0	2.79059	2.06524	0.0293752	1.69492	0.495751	Low
TCGA-99-7458-01A-11R-2039-07	1.07397	0	1.68441	2.0632	0.424597	1.38586	0.687769	Low
TCGA-86-8073-01A-11R-2241-07	2.0274	0	1.2057	1.85898	0.0315843	1.31708	0.776935	Low
TCGA-97-7552-01A-11R-2039-07	5.29315	0	1.95472	2.05126	0.275124	1.5009	0.638247	Low
TCGA-86-8056-01A-11R-2241-07	0.380822	0	2.7352	1.94337	0.115283	1.23234	0.466431	Low
TCGA-55-7724-01A-11R-2170-07	1.93151	0	2.28781	1.02042	0.205753	0.982637	0.636609	Low
TCGA-05-4410-01A-21R-1858-07	0	0	0.468656	2.68637	0.0461592	0.828913	0.708267	Low
TCGA-97-7547-01A-11R-2039-07	5.38356	0	1.65981	1.23476	0.0218288	1.55658	0.831958	Low
TCGA-NJ-A4YI-01A-11R-A262-07	0.0109589	1	2.1092	2.50903	0.111324	0.608798	0.420933	Low
TCGA-05-5423-01A-01R-1628-07	0.413699	0	2.66513	3.4802	1.52948	1.57306	0.446383	Low
TCGA-05-4426-01A-01R-1206-07	2.16712	0	4.44094	2.28821	1.30323	1.92669	0.360601	Low
TCGA-78-8655-01A-11R-2403-07	6.46575	0	2.82056	1.51858	0.563909	1.21743	0.536266	Low
TCGA-73-4658-01A-01R-1755-07	4.38356	1	1.89033	1.54809	0.262711	2.00103	0.835944	Low
TCGA-55-A48Y-01A-11R-A24H-07	1.72603	0	1.4369	1.94176	0.26242	2.25352	0.936556	Low
TCGA-55-A48X-01A-11R-A24H-07	1.88767	0	2.22715	1.02168	0.458677	1.30947	0.734058	Low
TCGA-MP-A4SV-01A-11R-A24X-07	7.17808	1	1.35648	1.54916	0.177138	1.95303	0.963449	Low
TCGA-86-8669-01A-11R-2403-07	2.56986	0	1.47871	1.34013	0.0364459	0.613017	0.67273	Low
TCGA-91-6828-01A-11R-1858-07	0.884932	0	1.17782	0.913067	0	0.812741	0.858467	Low
TCGA-MP-A4T6-01A-32R-A262-07	4.90411	1	2.7631	2.41023	0.455881	1.30973	0.444071	Low
TCGA-05-4403-01A-01R-1206-07	1.58356	0	2.2027	1.58293	0.224667	2.01272	0.749433	Low
TCGA-78-7537-01A-11R-2066-07	4.44384	1	1.03104	1.29361	0.035156	1.00568	0.867357	Low
TCGA-55-5899-01A-11R-1628-07	2.54795	0	0.445797	1.86158	0.102467	1.15305	0.954743	Low
TCGA-44-6148-01A-11R-1755-07	0.991781	0	2.27151	1.80588	0.206516	0.870502	0.514543	Low
TCGA-78-7152-01A-11R-2039-07	3.29315	0	1.07314	2.49407	0.195098	1.09311	0.672286	Low
TCGA-55-7283-01A-11R-2039-07	1.66849	0	2.10802	2.62803	1.32318	1.50916	0.622111	Low
TCGA-55-7576-01A-11R-2066-07	1.83562	0	1.03908	2.23579	0.162399	1.39106	0.777646	Low
TCGA-67-3772-01A-01R-0946-07	1.56986	0	1.17469	2.31989	1.405	1.30075	0.861338	Low
TCGA-55-6972-01A-11R-1949-07	4.47123	1	3.20915	2.73717	1.00118	1.70656	0.4299	Low
TCGA-97-7937-01A-11R-2170-07	1.54521	0	1.47822	2.58168	0.735177	2.04346	0.806187	Low
TCGA-38-4632-01A-01R-1755-07	3.71781	1	0.944968	4.05773	0.0417864	2.08527	0.608274	Low
TCGA-44-2657-01A-01R-1107-07	1.09589	0	1.82862	0.459309	0.500852	1.00348	0.884986	Low
TCGA-86-7714-01A-12R-2170-07	1.71233	1	2.02809	1.45848	1.32739	0.43472	0.638872	Low
TCGA-50-5942-01A-21R-1755-07	2.41918	0	2.91885	0.361692	0.568566	0.370653	0.550951	Low
TCGA-91-8497-01A-11R-2403-07	1.18904	1	1.42969	1.41483	0.312818	1.3779	0.854341	Low
TCGA-05-4249-01A-01R-1107-07	4.1726	0	1.24285	1.63376	0	1.62859	0.875092	Low
TCGA-05-5428-01A-01R-1628-07	1.83562	0	1.82372	3.09612	0.182018	2.04948	0.588562	Low
TCGA-91-7771-01A-11R-2170-07	1.34795	0	1.65836	1.64605	0.060716	2.16661	0.889302	Low
TCGA-05-4430-01A-02R-1206-07	2.08493	0	2.56774	2.24787	0.212221	2.20255	0.597284	Low
TCGA-NJ-A7XG-01A-12R-A39D-07	1.69041	0	3.46465	2.2107	2.30018	1.4958	0.519066	Low
TCGA-97-A4LX-01A-11R-A24X-07	1.68219	0	1.84344	0.57573	0.0261248	0.502783	0.69939	Low
TCGA-86-8359-01A-11R-2326-07	1.21644	1	1.20534	1.90325	0.0692412	0.896012	0.69275	Low
TCGA-78-7167-01A-11R-2066-07	7.34521	1	2.05108	2.89542	0.420235	1.07021	0.461796	Low
TCGA-73-4677-01A-01R-1206-07	0.10411	1	3.04361	1.25684	0.919095	1.05073	0.538018	Low
TCGA-86-A4P7-01A-11R-A24X-07	1.13699	0	1.44489	1.39207	0.614616	1.15819	0.84514	Low
TCGA-78-7159-01A-11R-2039-07	3.34521	0	1.93082	0.368464	0.0846139	1.08531	0.840061	Low
TCGA-99-8028-01A-11R-2241-07	3.06301	0	0.747332	2.24575	0.0897352	1.00329	0.760003	Low
TCGA-86-6562-01A-11R-1755-07	1.03014	1	2.06921	0.887789	1.1157	1.5631	0.940407	Low
TCGA-L9-A443-01A-12R-A24H-07	0.528767	1	3.41741	2.48072	0.150385	1.21983	0.331501	Low
TCGA-69-7764-01A-11R-2170-07	1.13425	0	2.11688	1.65015	0.107947	1.91157	0.72488	Low
TCGA-64-5778-01A-01R-1628-07	2.53699	0	1.79903	2.80768	1.46916	2.46179	0.860704	Low
TCGA-MP-A5C7-01A-11R-A262-07	5.10137	0	2.74843	1.70073	0.267233	2.27533	0.661504	Low
TCGA-62-8395-01A-11R-2326-07	3.33151	0	1.94664	0.519595	0.0540596	1.32152	0.853348	Low
TCGA-55-8514-01A-11R-2403-07	1.42466	0	1.48366	1.50292	0.229895	1.75844	0.896866	Low
TCGA-97-A4M5-01A-11R-A24X-07	1.73699	0	1.24681	1.43771	0.155247	1.27562	0.855498	Low
TCGA-L9-A444-01A-21R-A24H-07	0.841096	0	0.485957	2.19729	0.315302	1.13446	0.893873	Low
TCGA-44-A47B-01A-11R-A24H-07	0.786301	0	3.26238	1.71043	0.0725848	1.3462	0.427823	Low
TCGA-55-8207-01A-11R-2241-07	2.67671	0	2.24086	2.90176	0.284002	0.897214	0.406732	Low
TCGA-44-7671-01A-11R-2066-07	1.46575	0	2.13195	2.16634	1.40841	1.1236	0.63203	Low
TCGA-73-7498-01A-12R-2187-07	3.25753	0	2.01847	1.95288	1.04244	1.42597	0.705753	Low
TCGA-50-5941-01A-11R-1755-07	1.55342	0	1.10743	1.03808	0.267971	1.05872	0.945839	Low
TCGA-64-5779-01A-01R-1628-07	1.38904	0	1.51282	0.323048	0.34882	0.787172	0.932652	Low
TCGA-05-4390-01A-02R-1755-07	3.08493	0	3.51853	1.05382	0.143053	0.903946	0.416296	Low
TCGA-44-3918-01A-01R-A278-07	0.539726	0	1.14778	0.405674	0.210738	0.349612	0.895802	Low
TCGA-49-4486-01A-01R-1206-07	6.35068	1	2.9572	2.16921	0.645925	0.72028	0.390716	Low
TCGA-78-7153-01A-11R-2039-07	2.08219	0	0.978123	1.67728	0.0558008	1.53817	0.926966	Low
TCGA-78-7155-01A-11R-2039-07	3.20822	1	1.17778	0.0703628	0	0.107122	0.874498	Low
TCGA-86-8671-01A-11R-2403-07	2.29863	0	1.73441	1.25647	0.257426	0.942144	0.71376	Low
TCGA-55-A492-01A-11R-A24H-07	1.63288	0	3.12057	2.42725	3.74467	1.96124	0.771843	Low
TCGA-44-5643-01A-01R-1628-07	1.14247	0	1.11071	1.43474	0.0336138	0.0875205	0.643334	Low
TCGA-95-7947-01A-11R-2187-07	0.109589	0	1.41873	1.39994	0.0987956	1.37556	0.832355	Low
TCGA-35-3615-01A-01R-0946-07	0.0383562	0	1.71773	2.57577	0.310736	1.27169	0.574024	Low
TCGA-62-A46S-01A-11R-A24H-07	4.52877	1	1.82958	1.85224	0.203817	1.4983	0.688415	Low
TCGA-97-8179-01A-11R-2287-07	1.19178	0	1.78678	2.67983	2.56888	1.43587	0.805571	Low
TCGA-86-A4P8-01A-11R-A24X-07	1.18082	0	1.90586	0.14987	0.074539	0.498422	0.764485	Low
TCGA-69-A59K-01A-11R-A262-07	1.61918	0	1.22135	2.06824	0.0251412	1.18774	0.710095	Low
TCGA-97-7941-01A-11R-2187-07	1.32603	0	1.98136	1.8824	1.34374	1.23468	0.7232	Low
TCGA-05-4417-01A-22R-1858-07	1.24658	0	2.10141	1.52083	0.587937	1.3571	0.699334	Low
TCGA-44-4112-01A-01R-1107-07	1.0137	0	2.20464	1.72302	0.207662	1.72972	0.670884	Low
TCGA-86-8281-01A-11R-2287-07	0	0	2.94105	2.13407	1.61317	1.83862	0.614092	Low
TCGA-69-7980-01A-11R-2187-07	1.12603	0	1.51494	1.99607	0.647595	1.96819	0.887709	Low
TCGA-05-4384-01A-01R-1755-07	1.16712	0	1.67761	2.25571	0.955925	0.958646	0.638084	Low
TCGA-55-6543-01A-11R-1755-07	1.19178	0	1.71209	1.39936	0.54871	1.25086	0.786804	Low
TCGA-MP-A4TJ-01A-51R-A262-07	0.928767	1	1.19382	0.587564	0.204375	0.774539	0.943352	Low
TCGA-97-A4M0-01A-11R-A24X-07	1.7863	0	1.65932	1.4729	0.074043	0.376372	0.582095	Low
TCGA-50-7109-01A-11R-2039-07	0.843836	1	2.37794	1.32429	0.0588445	0.921952	0.55371	Low
TCGA-49-4488-01A-01R-1755-07	2.38082	1	1.57923	3.50332	0.0416473	1.42141	0.478852	Low
TCGA-69-7974-01A-11R-2187-07	0.50411	0	3.48738	0.825798	0.343632	2.68743	0.729125	Low
TCGA-91-A4BD-01A-11R-A24H-07	1.65205	0	2.39866	1.54676	1.07039	0.474182	0.540957	Low
TCGA-50-5051-01A-21R-1858-07	1.30959	1	2.88106	1.18262	0.214697	1.61244	0.599723	Low
TCGA-93-7348-01A-21R-2039-07	0.347945	0	1.3245	1.07056	0.479132	0.847344	0.856585	Low
TCGA-05-4244-01A-01R-1107-07	0	0	1.5793	1.92938	0.260798	1.41966	0.722423	Low
TCGA-86-A4JF-01A-11R-A24X-07	1.46849	0	2.40193	1.31438	0.0486511	1.12025	0.579222	Low
TCGA-55-8619-01A-11R-2403-07	1.13973	0	2.19347	0.9206	0.148121	1.51548	0.765164	Low
TCGA-55-1592-01A-01R-0946-07	1.92055	1	2.14721	0.910296	0.0786771	1.07477	0.686469	Low
TCGA-73-4662-01A-01R-1206-07	2.49863	0	0.648122	3.24851	0.065559	1.18455	0.643566	Low
TCGA-NJ-A55O-01A-11R-A262-07	0.0356164	0	2.76155	0.805114	0.145952	1.7295	0.695683	Low
TCGA-05-4396-01A-21R-1858-07	0.830137	1	1.91313	3.12071	0	2.6524	0.647669	Low
TCGA-64-1680-01A-02R-0946-07	3.08493	0	3.93171	1.59753	2.20123	1.81715	0.556437	Low
TCGA-53-7626-01A-12R-2066-07	2.54521	1	2.25453	1.10552	0.724953	1.31409	0.743561	Low
TCGA-S2-AA1A-01A-12R-A39D-07	1.40548	0	1.39311	1.46463	0.141863	0.36497	0.638794	Low
TCGA-44-2655-01A-01R-0946-07	1.57534	0	2.31696	3.37754	2.40049	2.14131	0.675698	Low
TCGA-97-8171-01A-11R-2287-07	1.55616	0	1.16923	1.09854	0.83861	0.770819	0.924826	Low
TCGA-05-5715-01A-01R-1628-07	0.169863	0	1.85865	1.14502	1.35336	1.11615	0.871369	Low
TCGA-55-7815-01A-11R-2170-07	2.11781	0	0.793825	2.70989	0.334589	1.25401	0.742268	Low
TCGA-55-8085-01A-11R-2241-07	2.47671	0	2.49291	1.48856	0.324053	1.50014	0.621511	Low
TCGA-55-7910-01A-11R-2170-07	2.84932	0	2.66318	0.355985	0.1834	1.66717	0.790926	Low
TCGA-38-4628-01A-01R-1206-07	4.08767	1	1.29537	2.16509	0.193363	1.33129	0.721872	Low
TCGA-99-AA5R-01A-11R-A39D-07	1.80274	0	2.5588	0.829008	0.115802	0.605114	0.54723	Low
TCGA-69-8254-01A-11R-2287-07	1.12055	0	1.80524	2.03757	0.981052	0.821711	0.625719	Low
TCGA-53-7813-01A-11R-2170-07	1.16164	0	2.84157	1.49947	0	1.184	0.487019	Low
TCGA-J2-A4AG-01A-11R-A24H-07	1.36986	0	1.70068	2.67911	0.160818	1.68485	0.612921	Low
TCGA-05-4389-01A-01R-1206-07	3.75068	0	1.06975	2.23141	1.03555	1.17901	0.832876	Low
TCGA-55-7995-01A-11R-2187-07	2.43562	0	1.78463	0.319508	0.699916	0.739014	0.892662	Low
TCGA-J2-8194-01A-11R-2241-07	1.98356	0	2.25108	2.33324	1.1408	1.20991	0.574374	Low
TCGA-38-6178-01A-11R-1755-07	1.2274	0	1.51023	1.35148	0.563943	1.13521	0.82472	Low
TCGA-55-8206-01A-11R-2241-07	2.43288	0	1.60163	1.17849	0.501956	0.609806	0.721556	Low
TCGA-50-5932-01A-11R-1755-07	3.38356	1	1.08071	2.30587	0.473647	2.05426	0.940721	Low
TCGA-MP-A4T8-01A-11R-A24X-07	0.441096	1	0.863889	0.675342	2.04605	1.50652	1.64015	High
TCGA-86-7953-01A-11R-2187-07	1.61918	0	1.34151	0.0381968	0.108322	1.7944	1.3217	High
TCGA-49-4487-01A-21R-1858-07	2.34247	1	0.936651	0.752827	0.261958	1.63832	1.2422	High
TCGA-55-6975-01A-11R-1949-07	0.323288	1	0.093085	0	1.53453	2.36013	2.84182	High
TCGA-50-6594-01A-11R-1755-07	1.0137	1	0.938084	2.20296	3.88672	3.6636	2.57656	High
TCGA-MP-A4T4-01A-11R-A262-07	7.16986	1	0.651362	1.13589	0.526116	1.0875	1.11715	High
TCGA-86-8280-01A-11R-2287-07	1.92055	0	1.50184	1.88529	2.73871	1.34517	1.06873	High
TCGA-44-3919-01A-02R-1107-07	0.520548	0	1.00464	2.0182	1.45573	1.44487	1.02225	High
TCGA-05-4250-01A-01R-1107-07	0.331507	1	1.32358	0.984613	5.24465	2.17026	2.54645	High
TCGA-49-6742-01A-11R-1858-07	1.21918	0	1.70259	0.155778	0.500009	2.91648	1.63143	High
TCGA-44-6779-01A-11R-1858-07	1.36986	1	0.626442	0.0937273	1.05167	2.27203	2.13412	High
TCGA-69-8255-01A-11R-2287-07	0.353425	0	1.55774	0.0534906	0.0131379	1.4809	1.11745	High
TCGA-86-A4D0-01A-11R-A24H-07	0.317808	1	0.61997	1.06285	0	1.97254	1.33549	High
TCGA-50-6595-01A-12R-1858-07	0.517808	1	0.406895	0.144302	1.29407	1.53912	1.9356	High
TCGA-49-4507-01A-01R-1206-07	0.734247	1	0.248212	0.0693537	0.574346	1.64745	1.91041	High
TCGA-50-5930-01A-11R-1755-07	0.772603	1	1.36399	1.00067	0.788469	2.08458	1.24533	High
TCGA-55-A493-01A-11R-A24H-07	0.0767123	0	0.178372	0.96119	2.54947	1.1219	1.85426	High
TCGA-44-7672-01A-11R-2066-07	1.14521	0	0.861463	0.975431	0.164501	1.12276	1.03838	High
TCGA-49-6743-01A-11R-1858-07	1.01096	0	1.33796	0.0637263	0.17792	2.25825	1.50005	High
TCGA-53-A4EZ-01A-12R-A24X-07	2.93425	0	0.950772	0.715358	0	0.848126	0.975797	High
TCGA-55-8506-01A-11R-2403-07	0.030137	0	1.64727	0	1.09817	2.63369	1.75293	High
TCGA-86-6851-01A-11R-1949-07	0.490411	0	0.439085	0.652929	0.982839	1.43368	1.57343	High
TCGA-97-8175-01A-11R-2287-07	1.50959	0	1.95964	0.879104	3.69881	0.831322	1.19267	High
TCGA-44-6775-01A-11R-A278-07	1.0137	0	0.80163	0.460902	0.746044	1.49083	1.43978	High
TCGA-44-7667-01A-31R-2066-07	1.52603	0	0.304404	0.578185	0.0399694	1.23207	1.37413	High
TCGA-86-7711-01A-11R-2066-07	1.72603	0	0.5271	0	0.0327919	1.74082	1.67956	High
TCGA-44-8117-01A-11R-2241-07	1.05479	0	0.678525	1.84363	0.0159233	2.81482	1.35714	High
TCGA-44-7662-01A-11R-2066-07	0.59726	0	0.45703	1.61031	0.206533	1.94096	1.26108	High
TCGA-05-4395-01A-01R-1206-07	0	1	0.33505	0.0270374	4.75908	2.84788	4.84836	High
TCGA-62-8394-01A-11R-2326-07	0.380822	1	0.785377	0.483031	0.920734	1.71218	1.56604	High
TCGA-78-7540-01A-11R-2066-07	2.4137	0	1.49527	1.32631	1.72104	1.88262	1.20769	High
TCGA-86-8054-01A-11R-2241-07	2.0411	0	0.869336	0.741288	0.330627	0.602081	0.981014	High
TCGA-55-8302-01A-11R-2326-07	1.30959	0	1.39193	1.67703	0.383105	2.66651	1.14835	High
TCGA-55-6979-01A-11R-1949-07	0.649315	1	1.06605	0	1.67546	1.88193	1.8877	High
TCGA-MN-A4N4-01A-12R-A24X-07	3.21918	0	1.0786	0	0.943429	2.11396	1.78756	High
TCGA-86-8672-01A-21R-2403-07	0.0520548	1	0.646257	0	0.193589	2.32868	1.93267	High
TCGA-49-6761-01A-31R-1949-07	0.969863	0	0.453671	2.49896	0.515283	1.68747	1.00008	High
TCGA-64-1678-01A-01R-0946-07	3.25753	0	0.508447	1.66051	1.33916	0.610715	1.02895	High
TCGA-91-6829-01A-21R-1858-07	3.44658	1	0.726307	1.51632	0.0900044	2.28768	1.27475	High
TCGA-49-4494-01A-01R-1206-07	2.96164	1	1.75518	1.70672	4.91849	1.59456	1.53073	High
TCGA-MP-A4SY-01A-21R-A24X-07	4.11233	1	1.57833	0.144154	3.06116	1.21065	1.60787	High
TCGA-49-AARN-01A-21R-A41B-07	3.10959	1	1.26632	2.14021	1.70225	1.51253	0.966113	High
TCGA-05-4418-01A-01R-1206-07	0.750685	1	1.2291	0.131753	0.954521	2.73398	1.94519	High
TCGA-64-1679-01A-21R-2066-07	4.61918	0	1.01762	1.75353	0.736119	1.57385	1.00601	High
TCGA-50-6673-01A-11R-1949-07	0.060274	1	0.849292	0.669988	0.435482	1.36603	1.2455	High
TCGA-71-8520-01A-11R-2403-07	0.575342	1	1.24286	1.7613	1.16018	1.59472	1.00317	High
TCGA-MP-A4T7-01A-11R-A24X-07	0.457534	1	1.60781	0.729887	2.02579	2.53641	1.67132	High
TCGA-05-4434-01A-01R-1206-07	1.25205	1	1.36149	0.717229	2.02677	1.3592	1.33243	High
TCGA-55-6985-01A-11R-1949-07	3.37808	0	1.09476	1.26016	0.591542	1.93509	1.18851	High
TCGA-50-6590-01A-12R-1858-07	3.52877	1	0.213014	0	4.49547	0.940728	2.96183	High
TCGA-44-3398-01A-01R-1107-07	0.693151	0	2.43842	1.83999	5.76482	0.998875	1.16422	High
TCGA-55-8620-01A-11R-2403-07	1.0274	1	0.571586	0.545083	0.0352139	0.738701	1.11892	High
TCGA-55-1596-01A-01R-0946-07	5.65753	0	1.07334	0.135685	0.162746	2.8062	1.84415	High
TCGA-49-AAR2-01A-11R-A39D-07	6.09315	0	1.7103	0.416446	0.0851302	1.55874	1.00711	High
TCGA-55-8204-01A-11R-2241-07	1.41096	0	0.841106	1.54665	0.211312	1.9527	1.13927	High
TCGA-05-4415-01A-22R-1858-07	0.249315	1	0.581693	0.103585	0.0759914	2.60174	2.02929	High
TCGA-95-7948-01A-11R-2187-07	0.364384	0	1.05146	0.152066	0.281397	0.362562	0.995317	High
TCGA-05-4397-01A-01R-1206-07	2.00274	1	1.3218	0.520165	0.395518	1.09068	1.02962	High
TCGA-55-8299-01A-11R-2287-07	1.28493	1	1.46745	0.310477	0.301721	1.69573	1.19422	High
TCGA-55-6981-01A-11R-1949-07	3.77808	1	0.887698	1.36185	1.6202	1.07082	1.15479	High
TCGA-MP-A4TI-01A-21R-A24X-07	1.17534	1	0.541041	0	3.98193	1.33682	2.74054	High
TCGA-55-8090-01A-11R-2241-07	1.63836	1	1.13827	0.125435	1.24121	0.558545	1.1868	High
TCGA-78-7542-01A-21R-2066-07	0.879452	1	0.636147	0.125933	2.70546	1.48508	2.20987	High
TCGA-97-A4M6-01A-11R-A24X-07	1.55616	0	1.36665	1.1094	0.947138	1.30281	1.01258	High
TCGA-35-4123-01A-01R-1107-07	0.49863	0	1.07752	0.801559	0.822803	1.81801	1.34035	High
TCGA-78-7166-01A-12R-2066-07	0.706849	1	1.19582	0.858071	1.63801	1.95949	1.49606	High
TCGA-95-8494-01A-11R-2326-07	0.230137	0	0.824327	0.671783	0.421675	2.05637	1.4993	High
TCGA-44-3396-01A-01R-1206-07	1.12603	0	1.06918	0.546901	2.18114	1.61049	1.6633	High
TCGA-05-4425-01A-01R-1755-07	1.83288	0	1.57794	1.13572	0.0970611	2.14067	1.02983	High
TCGA-38-4627-01A-01R-1206-07	3.14247	1	1.01318	0.486153	2.85018	1.23847	1.72543	High
TCGA-38-4631-01A-01R-1755-07	0.969863	1	1.15222	1.43851	2.21393	2.26761	1.56016	High
TCGA-91-6847-01A-11R-1949-07	2.30685	0	0.0985551	0	1.25955	1.30122	2.06405	High
TCGA-50-5044-01A-21R-1858-07	1.70959	1	0.736684	0.466101	3.56151	0.924885	1.94121	High
TCGA-91-6831-01A-11R-1858-07	0.849315	0	1.25535	0.432262	0.0791631	1.2215	1.05899	High
TCGA-86-8585-01A-11R-2403-07	0.967123	0	0.728724	0	0.247372	1.4711	1.51797	High
TCGA-55-7726-01A-11R-2170-07	1.7863	0	0.134618	0.752019	2.55369	1.88377	2.41325	High
TCGA-44-7669-01A-21R-2066-07	1.5726	1	0.989265	0.149016	0.0920491	0.840029	1.11788	High
TCGA-86-8668-01A-11R-2403-07	1.1589	0	0.884117	1.62321	0.199379	1.57617	0.998407	High
TCGA-50-5944-01A-11R-1755-07	2.09315	0	1.4721	0.818665	0.244858	1.68739	1.04397	High
TCGA-50-5936-01A-11R-1628-07	0.70411	1	1.73164	0.0896205	0.489099	2.47585	1.4617	High
TCGA-64-5815-01A-01R-1628-07	0.613699	0	0.716205	1.0397	4.25963	0.78546	1.8247	High
TCGA-69-7973-01A-11R-2187-07	0.630137	0	1.46898	1.68377	2.15009	1.3416	1.03559	High
TCGA-97-7554-01A-11R-2039-07	2.12329	0	1.25528	0	0.0982857	1.26476	1.1918	High
TCGA-50-5066-01A-01R-1628-07	2.5863	0	1.44159	1.3369	3.60605	1.48765	1.4712	High
TCGA-MP-A4TA-01A-21R-A24X-07	2.60274	1	0.807803	0.193062	1.43255	3.91604	3.20272	High
TCGA-55-8511-01A-11R-2403-07	1.51233	0	0.70893	0.651446	0	1.1913	1.16929	High
TCGA-55-7994-01A-11R-2187-07	1.65205	0	1.73347	0	5.48011	1.49498	2.46497	High
TCGA-44-5644-01A-21R-2039-07	1.36438	0	0.280709	1.75123	0.113534	1.49069	1.12961	High
TCGA-93-7347-01A-11R-2187-07	0.813699	0	1.0158	0.451731	0.813035	1.42084	1.33818	High
TCGA-55-6712-01A-11R-1858-07	0.468493	1	0.623784	2.15871	1.27381	2.3975	1.38937	High
TCGA-97-8176-01A-11R-2403-07	1.28219	1	1.88459	1.95378	3.02661	2.52229	1.32394	High
TCGA-55-6980-01A-11R-1949-07	5.77808	0	0.67241	1.80404	2.53473	1.20087	1.32047	High
TCGA-55-6982-01A-11R-1949-07	2.72603	1	0.775356	1.65198	2.34724	1.48663	1.38862	High
TCGA-78-7220-01A-11R-2039-07	2.21096	1	1.02921	0	0.157596	2.48643	1.77586	High
TCGA-MP-A4T9-01A-11R-A24X-07	3.46575	1	1.65328	0.322083	2.62649	1.47123	1.50772	High
TCGA-69-7760-01A-11R-2170-07	0.553425	0	0.859474	1.13509	3.23301	2.4543	2.25493	High
TCGA-62-8402-01A-11R-2326-07	4.10411	1	1.30218	0.171761	0.725293	2.02343	1.5107	High
TCGA-55-A491-01A-11R-A24H-07	1.71507	0	0.310674	1.14967	0.139824	1.86637	1.43207	High
TCGA-MN-A4N1-01A-11R-A24X-07	2.26575	0	1.47573	0	0.645959	1.71498	1.35909	High
TCGA-95-7944-01A-11R-2187-07	0.0575342	0	0.857658	0.114318	0.736143	1.46793	1.52614	High
TCGA-49-AAR3-01A-11R-A41B-07	5.1863	0	0.425389	0.782133	4.57276	1.93738	3.01269	High
TCGA-49-AAR4-01A-12R-A41B-07	2.40822	1	0.624909	0.981953	1.78257	1.63345	1.63114	High
TCGA-44-7661-01A-11R-2066-07	1.00274	0	1.10031	0.10651	6.38801	1.29708	3.19527	High
TCGA-55-7911-01A-11R-2170-07	1.47123	0	1.53591	0.0587015	0.989604	1.22294	1.21842	High
TCGA-55-A4DF-01A-11R-A24H-07	1.20548	1	0.638814	0.488622	0.370589	0.697459	1.156	High
TCGA-62-A472-01A-11R-A24H-07	2.49315	0	1.38252	1.53212	1.60037	1.79655	1.14325	High
TCGA-55-7907-01A-11R-2170-07	0.939726	1	0.681833	0.397229	0.484594	3.1383	2.24265	High
TCGA-62-A471-01A-12R-A24H-07	3.4137	0	1.05047	0.164051	0.0550407	2.60074	1.72017	High
TCGA-44-6146-01A-11R-A278-07	0.827397	0	1.62302	1.12687	0.403323	2.16966	1.07403	High
TCGA-55-A48Z-01A-12R-A24X-07	1.78356	0	1.08883	1.13921	0.513162	1.13434	0.982939	High
TCGA-L9-A50W-01A-12R-A39D-07	1.21096	1	0.738644	1.32	1.1625	1.51969	1.28205	High
TCGA-78-7150-01A-21R-2039-07	1.82466	1	0.651103	0.158123	0.742685	3.48568	2.73087	High
TCGA-49-4505-01A-01R-1206-07	1.1726	1	1.60413	1.22522	1.44087	1.23533	0.967902	High
TCGA-95-7562-01A-11R-2241-07	0.238356	1	0.607494	1.29116	0.208866	1.0189	1.0214	High
TCGA-50-5939-01A-11R-1628-07	1.26027	1	0.634848	0.857601	0.743532	2.32916	1.71581	High
TCGA-50-5946-01A-11R-1755-07	1.87945	0	1.47106	1.21449	0.0734322	2.47455	1.13608	High
TCGA-95-A4VK-01A-11R-A262-07	1.78356	0	0.723572	1.97616	2.70702	2.98215	2.03704	High
TCGA-86-8074-01A-11R-2241-07	0.0657534	0	0.553709	1.89813	2.31124	1.16307	1.28258	High
TCGA-44-A479-01A-31R-A24H-07	1.07397	0	0.961726	0.261673	0.0678637	1.88107	1.43474	High
TCGA-55-8505-01A-11R-2403-07	1.20548	0	1.1457	0	0.480619	2.59624	1.85034	High
TCGA-NJ-A4YQ-01A-11R-A262-07	2.4274	0	1.10833	0.141731	0.292787	1.63659	1.36903	High
TCGA-55-8614-01A-11R-2403-07	1.46849	0	0.995537	0.326931	0.288954	0.835492	1.10009	High
TCGA-93-A4JN-01A-11R-A24X-07	1.96712	0	1.14237	0.152883	0.171648	2.07657	1.48758	High
TCGA-53-7624-01A-11R-2066-07	2.85753	1	0.772016	0	0.026367	2.92161	2.11432	High
TCGA-44-2656-01A-02R-A278-07	1.59452	0	1.10795	0.195041	0.233019	1.5804	1.32005	High
TCGA-95-7567-01A-11R-2066-07	0.446575	0	0.441541	2.51767	0.204927	2.25184	1.10468	High
TCGA-49-4490-01A-21R-1858-07	1.05479	1	0.556998	0.89298	2.78145	1.58467	1.95599	High
TCGA-49-6745-01A-11R-1858-07	1.43014	0	1.15932	1.42475	4.49536	2.16515	2.1499	High
TCGA-49-AARE-01A-11R-A41B-07	3.36712	1	2.01325	0.182541	1.37888	2.05477	1.34172	High
TCGA-44-6777-01A-11R-1858-07	2.70411	1	0.571112	1.38251	0.799516	0.968766	1.09113	High
TCGA-50-5931-01A-11R-1755-07	1.18904	1	0.383212	1.00785	0.0725084	0.590707	1.0277	High
TCGA-05-4382-01A-01R-1206-07	1.66301	0	1.41668	0	0.251812	2.44423	1.57749	High
TCGA-55-8615-01A-11R-2403-07	1.22192	0	0.985245	0.0605045	1.51961	1.60766	1.73494	High
TCGA-62-8398-01A-11R-2326-07	1.21644	1	1.38621	0.0437502	2.9746	2.32774	2.31121	High
TCGA-55-6978-01A-11R-1949-07	0.482192	1	0.577494	0	0.819227	2.0808	2.03559	High
TCGA-49-4514-01A-21R-1858-07	4.65753	0	0.723875	0.880888	0.618222	1.77388	1.40832	High
TCGA-86-7954-01A-11R-2187-07	1.65753	0	0.484123	0.639555	0.558624	1.16135	1.35916	High
TCGA-62-8397-01A-11R-2326-07	3.53151	0	1.06466	1.44266	1.74763	0.875132	1.03786	High
TCGA-78-7145-01A-11R-2039-07	2.26301	1	0.454107	2.16784	1.83575	1.38872	1.22388	High
TCGA-78-8648-01A-11R-2403-07	3.31233	1	1.44753	0.0807134	0.29039	0.916373	1.03448	High
TCGA-L9-A8F4-01A-11R-A39D-07	1.30411	0	0.879147	0.0982201	0.0484109	1.62829	1.42949	High
TCGA-55-8092-01A-11R-2241-07	0.421918	1	1.44612	0.199549	0.281615	2.53324	1.53167	High
TCGA-83-5908-01A-21R-2287-07	2.25753	0	0.623845	0.130412	1.69841	1.93688	2.1399	High
TCGA-50-5933-01A-11R-1755-07	6.55616	1	0.325887	0.437831	2.74179	1.6515	2.3735	High
TCGA-64-5775-01A-01R-1628-07	0.169863	1	0.345712	0.0536439	6.88014	0.831026	3.91396	High
TCGA-55-8208-01A-11R-2241-07	1.84658	0	1.01711	0.30029	0.0895606	1.40041	1.23635	High
TCGA-NJ-A4YF-01A-12R-A262-07	5.92055	0	0.812345	0.972035	0.097431	1.42922	1.13168	High
TCGA-55-7573-01A-11R-2039-07	1.33425	0	1.49038	0.520062	0.532798	1.24277	1.03745	High
TCGA-49-4512-01A-21R-1858-07	2.47945	1	1.15104	1.8761	0.244657	1.99929	0.971437	High
TCGA-44-2665-01A-01R-0946-07	1.09589	0	1.64547	1.14562	3.1458	1.19892	1.24959	High
TCGA-44-6774-01A-21R-1858-07	0.989041	0	0.765075	0.274642	0.266806	1.43655	1.39634	High
TCGA-05-4433-01A-22R-1858-07	2	0	1.18954	1.48124	0.464382	1.95013	1.07723	High
TCGA-69-7761-01A-11R-2170-07	0.509589	0	0.772578	1.45879	0.225784	2.5328	1.38627	High
TCGA-97-A4M7-01A-11R-A24X-07	1.72329	0	0.615901	1.05912	0.889827	1.09776	1.21928	High
TCGA-38-7271-01A-11R-2039-07	2.19178	1	1.58201	0.510444	0.304493	1.24586	0.976721	High
TCGA-64-5781-01A-01R-1628-07	3.29315	0	2.24833	0	2.03391	1.71063	1.3147	High
TCGA-93-A4JO-01A-21R-A24X-07	0.090411	1	1.18725	0.674109	0.114271	1.18863	1.01747	High
TCGA-64-1681-01A-11R-2066-07	3.19726	1	1.28905	1.42563	2.5232	1.21556	1.194	High
TCGA-78-8640-01A-11R-2403-07	17.8849	0	1.06536	0	0.13031	2.20131	1.62317	High
TCGA-L9-A5IP-01A-21R-A39D-07	0.158904	1	0	0	2.71587	1.77122	3.00215	High
TCGA-05-5425-01A-02R-1628-07	2.41644	0	1.63082	0.0646598	0.151878	2.15445	1.32607	High
TCGA-55-A57B-01A-12R-A39D-07	1.49589	0	0.855899	0.237448	0.576336	0.186436	1.03565	High
TCGA-NJ-A4YP-01A-11R-A262-07	0.136986	0	1.63837	1.40256	0.339581	2.49077	1.07726	High
TCGA-93-A4JQ-01A-11R-A24X-07	1.4411	0	1.04236	2.05718	3.66825	1.92754	1.58813	High
TCGA-50-6597-01A-11R-1858-07	3.47397	1	1.00011	1.5371	1.74459	1.61197	1.25427	High
TCGA-38-4630-01A-01R-1206-07	2.93973	1	0.205453	0.780676	0.0518666	0.523097	1.12415	High
TCGA-38-A44F-01A-11R-A24H-07	0.364384	0	1.55413	0.872848	0.870003	2.12798	1.23874	High
TCGA-50-5045-01A-01R-1628-07	5.95616	1	1.08093	1.88497	1.47826	1.3219	1.0014	High
TCGA-86-8075-01A-11R-2241-07	1.31233	0	0.458688	0.599764	1.13806	1.84518	1.80547	High
TCGA-50-6591-01A-11R-1755-07	0.326027	1	0.100041	0.264132	0.101634	0.431428	1.2943	High
TCGA-50-8459-01A-11R-2326-07	1.6137	0	0.607477	0.803731	0.920966	1.30013	1.37692	High
TCGA-05-5420-01A-01R-1628-07	1.25205	0	2.19276	0.0918708	0.398879	2.36189	1.21015	High
